# Supplementary material for: The protein subunit of telomerase displays patterns of dynamic evolution and conservation across different metazoan taxa
Source: BMC Evol Biol. 2017 Apr 26;17:107. doi: 10.1186/s12862-017-0949-4 (PMC5405514; doi:10.1186/s12862-017-0949-4)
Supplement: Supplementary file 1 — TERT sequences from representative species and their corresponding accession numbers. (XLSX 57 kb) [file 12862_2017_949_MOESM1_ESM.xlsx]

## Sheet: Sheet1
Additional file 1: Table S2 - TERT sequences from representative species and their corresponding accession numbers
Phylum (Class)	Species	Common name	Data source	Accession
Apicomplexa (Conoidasida; order Eucoccidiorida)	Cryptosporidium muris	protozoan	NCBI	XP_002142868
Apicomplexa (Conoidasida; order Eucoccidiorida)	Cryptosporidium hominis	protozoan	NCBI	XP_667796
Apicomplexa (Conoidasida; order Eucoccidiorida)	Cryptosporidium parvum	protozoan	NCBI	XP_626531
Arthropoda (Branchiopoda)	Daphnia pulex	common water flea	Ensembl metazoa	DAPPUDRAFT_346816
Arthropoda (Insecta)	Camponotus floridanus	Florida carpenter ant	NCBI	NW_011878030
Arthropoda (Insecta)	Cerapachys biroi	clonal raider ant	NCBI	NW_011925407
Arthropoda (Insecta)	Dinoponera quadriceps	NA	NCBI	NW_014559030
Arthropoda (Insecta)	Harpegnathos saltator	Jerdon's jumping ant	NCBI	NW_011650257
Arthropoda (Insecta)	Linepithema humile	Argentine ant	NCBI	NW_012160515
Arthropoda (Insecta)	Solenopsis invicta	red fire ant	NCBI	NW_011804464
Arthropoda (Insecta)	Vollenhovia emeryi	NA	NCBI	NW_011967134
Arthropoda (Insecta)	Wasmannia auropunctata	little fire ant	NCBI	NW_012026821
Arthropoda (Insecta)	Acyrthosiphon pisum	pea aphid	NCBI	NW_003384540
Arthropoda (Insecta)	Diuraphis noxia	Russian wheat aphid	NCBI	NW_015368366
Arthropoda (Insecta)	Apis cerana	Asiatic honeybee	NCBI	NW_016017912
Arthropoda (Insecta)	Apis dorsata	giant honeybee	NCBI	NW_006264112
Arthropoda (Insecta)	Apis mellifera	European honey bee	NCBI	GB52244
Arthropoda (Insecta)	Bombus impatiens	common eastern bumble bee	NCBI	NT_176785
Arthropoda (Insecta)	Dufourea novaeangliae	NA	NCBI	NW_015373942
Arthropoda (Insecta)	Megachile rotundata	alfalfa leafcutting bee	NCBI	NW_003797149
Arthropoda (Insecta)	Athalia rosae	coleseed sawfly	NCBI	NW_012162035
Arthropoda (Insecta)	Cephus cinctus	wheat stem sawfly	NCBI	NW_014332947
Arthropoda (Insecta)	Fopius arisanus	NA	NCBI	NW_011887797
Arthropoda (Insecta)	Halyomorpha halys	brown marmorated stink bug	NCBI	NW_014468289
Arthropoda (Insecta)	Rhodnius prolixus	NA	NCBI	GL562913
Arthropoda (Insecta)	Cimex lectularius	bed bug	NCBI	NW_014465026
Arthropoda (Insecta)	Amyelois transitella	NA	NCBI	NW_013535378
Arthropoda (Insecta)	Papilio machaon	common yellow swallowtail	NCBI	NW_014493439
Arthropoda (Insecta)	Papilio polytes	common Mormon	NCBI	NW_013525314
Arthropoda (Insecta)	Plutella xylostella	diamondback moth	NCBI	NW_011952414
Arthropoda (Insecta)	Pediculus humanus corporis	human body louse	NCBI	NW_002987371
Arthropoda (Insecta)	Microplitis demolitor	NA	NCBI	NW_014464260
Arthropoda (Insecta)	Orussus abietinus	NA	NCBI	NW_012191777
Arthropoda (Insecta)	Polistes dominula	European paper wasp	NCBI	NW_015149116
Arthropoda (Insecta)	Tribolium castaneum	red flour beetle	NCBI	NC_007424.3
Arthropoda (Insecta)	Bombyx mori	NA	NCBI	NW_004581863
Arthropoda (Malacostraca)	Parhyale hawaiensis	NA	Lab (Kao et al., 2016 bioRxiv)	phaw_30_tra_m.008266
Arthropoda (Malacostraca)	Hyalella azteca	NA	NCBI	NW_017246240
Arthropoda (Malacostraca)	Scylla olivacea	NA	Uniprot	tr|A0A0P4W5S7|A0A0P4W5S7_9EUCA
Arthropoda (Malacostraca)	Metapenaeus ensis	NA	Uniprot	ANV22163
Arthropoda (Malacostraca)	Daphnia magna	NA	Uniprot	tr|A0A0N8E217|A0A0N8E217_9CRUS
Arthropoda (Myriapoda)	Strigamia maritima	centipede	Ensembl metazoa	EMGT00730000099596
Chordata (Actinopterygii)	Danio rerio	zebrafish	NCBI	NP_001077335
Chordata (Actinopterygii)	Gasterosteus aculeatus	three-spined stickleback	Ensembl genome	ENSGACG00000009277.1
Chordata (Actinopterygii)	Lepisosteus oculatus	Spotted gar	Ensembl genome	ENSLOCG00000003516.1
Chordata (Actinopterygii)	Oreochromis niloticus	Nile tilapia	Ensembl genome	ENSONIG00000015386.1
Chordata (Actinopterygii)	Oryzias latipes	Japanese medaka	Ensembl genome	ENSORLG00000013929.1
Chordata (Actinopterygii)	Poecilia formosa	Amazon molly	NCBI	KI519717.1
Chordata (Actinopterygii)	Takifugu rubripes	torafugu	Ensembl genome	ENSTRUG00000014198.1
Chordata (Actinopterygii)	Tetraodon nigroviridis	spotted green pufferfish	Ensembl genome	ENSTNIG00000001503.1
Chordata (Actinopterygii)	Xiphophorus maculatus	southern platyfish	NCBI	JH557118.1
Chordata (Amphibia)	Xenopus tropicalis	western clawed frog	Ensembl genome	ENSXETG00000015624.3
Chordata (Ascidiacea)	Ciona intestinalis	Sea squirt Ciona intestinalis	NCBI	HT000048.1
Chordata (Ascidiacea)	Ciona savignyi	Sea squirt Ciona savignyi	NCBI	A5HE93
Chordata (Aves)	Ficedula albicollis	Collared flycatcher	NCBI	JH603442.1
Chordata (Aves)	Gallus gallus	chicken	Ensembl genome	ENSGALG00000013183.4
Chordata (Aves)	Meleagris gallopavo	domestic turkey	Ensembl genome	ENSMGAG00000007076.2
Chordata (Aves)	Taeniopygia guttata	zebra finch	Ensembl genome	ENSTGUG00000013975.1
Chordata (Mammalia)	Ailuropoda melanoleuca	giant panda	NCBI	GL192631.1
Chordata (Mammalia)	Bos taurus	cattle	Ensembl genome	ENSBTAG00000012567.5
Chordata (Mammalia)	Canis lupus familiaris	dog	Ensembl genome	ENSCAFG00000010739.3
Chordata (Mammalia)	Cavia porcellus	domestic guinea pig	Ensembl genome	ENSCPOG00000015559.3
Chordata (Mammalia)	Chlorocebus sabaeus	African green monkey	Ensembl genome	ENSCSAG00000017381.1
Chordata (Mammalia)	Dasypus novemcinctus	nine-banded armadillo	Ensembl genome	JH569022.1
Chordata (Mammalia)	Gorilla gorilla gorilla	Western Lowland Gorilla	Ensembl genome	ENSGGOESTG00000143965.1
Chordata (Mammalia)	Homo sapiens	human	NCBI	BAC11010
Chordata (Mammalia)	Ictidomys tridecemlineatus	thirteen-lined ground squirrel	NCBI	JH393625.1
Chordata (Mammalia)	Loxodonta africana	African savanna elephant	Ensembl genome	ENSLAFG00000013077.4
Chordata (Mammalia)	Macaca mulatta	rhesus monkey	Ensembl genome	ENSMMUG00000010940.2
Chordata (Mammalia)	Macropus eugenii	tammar wallaby	Ensembl genome	ENSMEUG00000001324.1
Chordata (Mammalia)	Microcebus murinus	gray mouse lemur	Ensembl genome	ENSMICG00000010883.1
Chordata (Mammalia)	Monodelphis domestica	gray short-tailed opossum	Ensembl genome	ENSMODG00000000966.3
Chordata (Mammalia)	Mus musculus	house mouse	Ensembl genome	ENSMUSG00000021611.8
Chordata (Mammalia)	Mustela putorius furo	Domestic ferret	NCBI	GL897032.1
Chordata (Mammalia)	Myotis lucifugus	little brown bat	Ensembl genome	ENSMLUG00000012533.2
Chordata (Mammalia)	Nomascus leucogenys	Northern white-cheeked gibbon	NCBI	GL397290.1
Chordata (Mammalia)	Ochotona princeps	American pika	Ensembl genome	ENSOPRG00000006211.1
Chordata (Mammalia)	Ornithorhynchus anatinus	platypus	Ensembl genome	ENSOANG00000014452.2
Chordata (Mammalia)	Otolemur garnettii	small-eared galago	NCBI	GL873745.1
Chordata (Mammalia)	Pan troglodytes	chimpanzee	Ensembl genome	ENSPTRG00000016696.5
Chordata (Mammalia)	Papio anubis	Olive baboon	Ensembl genome	ENSPANG00000026074.1
Chordata (Mammalia)	Procavia capensis	cape rock hyrax	Ensembl genome	ENSPCAG00000010832.1
Chordata (Mammalia)	Pteropus vampyrus	large flying fox	Ensembl genome	ENSPVAG00000000005.1
Chordata (Mammalia)	Rattus norvegicus	Norway rat	Ensembl genome	ENSRNOG00000025327.7
Chordata (Mammalia)	Sarcophilus harrisii	Tasmanian devil	NCBI	GL841202.1
Chordata (Mammalia)	Sus scrofa	pig	Ensembl genome	ENSSSCG00000017118.2
Chordata (Mammalia)	Tursiops truncatus	bottlenosed dolphin	Ensembl genome	ENSTTRG00000003863.1
Chordata (Mammalia)	Heterocephalus glaber	naked mole rat	NCBI	NW_004624751
Chordata (Reptilia)	Anolis carolinensis	green anole	Ensembl genome	ENSACAG00000001261.3
Chordata (Reptilia)	Pelodiscus sinensis	Chinese softshell turtle	NCBI	JH212936.1
Class Filasterea	Capsaspora owczarzaki	single-celled eukaryote	NCBI	NW_011887303
Cnidaria	Thelohanellus kitauei	NA	NCBI	KII66850.1
Cnidaria	Hydra vulgaris	NA	NCBI	DAA35190.1
Cnidaria	Aiptasia pallida	NA	NCBI	KXJ14758
Ctenophora (Tentaculata)	Mnemiopsis leidyi	warty comb jelly	Ensembl metazoa	ML03265a
Echinodermata (Echinoidea)	Strongylocentrotus purpuratus	purple sea urchin	NCBI	NW_011995644
Euglenozoa (Kinetoplastida; order Trypanosomatida)	Trypanosoma cruzi 1	protozoan	NCBI	XP_808116
Euglenozoa (Kinetoplastida; order Trypanosomatida)	Trypanosoma cruzi 2	protozoan	NCBI	XP_819198
Euglenozoa (Kinetoplastida; order Trypanosomatida)	Trypanosoma brucei brucei	protozoan	NCBI	XP_829083
Euglenozoa (Kinetoplastida; order Trypanosomatida)	Leishmania infantum	protozoan	NCBI	XP_001469622
Euglenozoa (Kinetoplastida; order Trypanosomatida)	Leishmania braziliensis	protozoan	NCBI	XP_001569036
Euglenozoa (Kinetoplastida; order Trypanosomatida)	Leishmania major Friedlin	protozoan	NCBI	XP_001686976
Metamonada (order Diplomonadida)	Giardia lamblia 1	protozoan	NCBI	EDO81897
Metamonada (order Diplomonadida)	Giardia lamblia 2	protozoan	NCBI	ESU37764
Metamonada (order Diplomonadida)	Giardia lamblia 3	protozoan	NCBI	ESU41271
Mollusca (Bivalvia)	Crassostrea gigas	Pacific oyster	NCBI	NW_011942128
Mollusca (Gastropoda)	Aplysia californica	California sea hare	NCBI	NW_004797374
Mollusca (Gastropoda)	Biomphalaria glabrata	NA	NCBI	NW_013245286
Myzozoa (Piroplasmea; order Piroplasmida)	Theileria parva	protozoan	NCBI	XP_763547
Myzozoa (Piroplasmea; order Piroplasmida)	Theileria annulata	protozoan	NCBI	XP_955215
Myzozoa (Piroplasmea; order Piroplasmida)	Babesia bovis	protozoan	NCBI	XP_001609129
Nematoda (Chromadorea)	Caenorhabditis briggsae	round worm	Ensembl metazoa	WBGene00033324
Nematoda (Chromadorea)	Caenorhabditis elegans	round worm	Ensembl metazoa	WBGene00006618
Nematoda (Chromadorea)	Caenorhabditis remanei	round worm	Ensembl metazoa	WBGene00060004
Nematoda (Chromadorea)	Loa loa	eye worm	NCBI	JH712411
Nematoda (Chromadorea)	Ascaris suum	NA	NCBI	ERG79348
Nematoda (Chromadorea)	Steinernema feltiae	NA	Wormbase	L889 g22223.1
Nematoda (Enoplea)	Trichuris suis	NA	NCBI	KFD49351
Nematoda (Rhabditea)	Enterobius vermicularis	NA	Wormbase	EVEC 0000843701.1
Nematoda (Secernentea)	Brugia malayi	NA	NCBI	WBGene00229914
Nematoda (Secernentea)	Onchocerca volvulus	NA	Ensembl metazoa	WBGene00241103
Nematoda (Secernentea)	Ancylostoma ceylanicum	NA	NCBI	EYC26053
Nematoda (Secernentea)	Anisakis simplex	NA	Wormbase	ASIM 0001821701.1
Nematoda (Secernentea)	Elaeophora elaphi	NA	Wormbase	EEL 0000205601.1
Nematoda (Secernentea)	Syphacia muris	pinworms	Wormbase	SMUV 0001094401.1
Platyhelminthes (Trematoda)	Echinostoma caproni	NA	Uniprot	A0A183AZA8
Platyhelminthes (Cestoda)	Echinococcus multilocularis	NA	NCBI	CDS42669.1
Platyhelminthes (Trematoda)	Opisthorchis viverrini	NA	NCBI	XP_009171744
Platyhelminthes (Trematoda)	Schistosoma mansoni	NA	http://parasite.wormbase.org	Smp 176360.1
Platyhelminthes (Trematoda)	Schistosoma margrebowiei	NA	http://parasite.wormbase.org	SMRZ 0000152301.1
Platyhelminthes (Turbellaria)	Macrostomum lignano	NA	Wasik et al., 2015	NA
Platyhelminthes (Turbellaria)	Schmidtea mediterranea	NA	NCBI	JF693290.1
Porifera	Amphimedon queenslandica	Sponge	NCBI	LOC105312267
Tardigrada (Eutardigrada)	Hypsibius dujardini	NA	http://badger.bio.ed.ac.uk/H_dujardini/	maker-nHd.2.3.scaf00465-snap-gene-0.42-mRNA-2
Tardigrada (Eutardigrada)	Ramazzottius varieornatus	NA	http://kumamushi.org/	RvY_15035.1 Scaffold011:873356-877746(-)
