# Supplementary material for: The protein subunit of telomerase displays patterns of dynamic evolution and conservation across different metazoan taxa
Source: BMC Evol Biol. 2017 Apr 26;17:107. doi: 10.1186/s12862-017-0949-4 (PMC5405514; doi:10.1186/s12862-017-0949-4)
Supplement: Supplementary file 6 — Analyses of functional divergence between gene clusters based on model-free and maximum likelihood estimates. (XLSX 31 kb) [file 12862_2017_949_MOESM6_ESM.xlsx]

## Sheet: Sheet1
Additional file 6: Table S1
Parameters	Interpretations	Euglenozoa / Nematoda	Euglenozoa / Apicomplexa	Euglenozoa / Platyhelminthes	Nematoda / Apicomplexa	Insecta / Platyhelminthes	Insecta / Euglenozoa	Actinopterygii / Euglenozoa	Actinopterygii / Nematoda	Actinopterygii / Platyhelminthes	Mammalia / Crustacea	Mammalia / Euglenozoa	Crustacea / Euglenozoa	Mammalia / Apicomplexa
MFE Theta	Estimate of θ by the model-free method	0.56	0.235	0.406	0.142	0.086	0.286	0.79	0.42	0.401	0.541	0.757	0.595	0.609
MFE SE	Standard error of the θ estimated by MFE	0.198	0.199	0.363	0.256	0.384	0.12	0.157	0.203	0.383	0.223	0.183	0.269	0.216
MFE r X	The observed coefficient of correlation between two gene clusters	0.204	0.33	0.135	0.294	0.196	0.37	0.111	0.208	0.128	0.18	0.115	0.129	0.159
MFE r max	The expected maximum coefficient of correlation between two gene clusters	0.464	0.431	0.227	0.343	0.214	0.518	0.527	0.395	0.215	0.392	0.475	0.321	0.408
MFE z-score	The z-score for the model-free estimate of θ after Fisher’s transformation	-3.074	-1.234	-1.136	-0.565	-0.224	-2.563	-5.659	-2.457	-1.062	-2.568	-4.549	-2.291	-3.001
P-value	P-value computed by method of Fisher's transformation	0.001056	0.108601	0.127978	0.286037	0.411379	0.005189	< 0.00001	0.007005	0.144118	0.005114	< 0.00001	0.010982	0.001345
ThetaML	Maximum likelihood estimate of θ	0.546	0.247	0.621	0.159	0.564	0.264	0.742	0.285	0.296	0.658	0.761	0.485	0.691
AlphaML	Maximum likelihood estimate of α (the gamma parameter for the among-site rate variation	1.033	1.376	2.37	2.238	2.602	2.255	0.601	1.376	4.868	1.598	1.069	4.411	1.417
SE Theta	Standard error of the maximum likelihood estimate of θ	0.134	0.121	0.175	0.193	0.153	0.109	0.156	0.311	0.44	0.113	0.161	0.221	0.116
LRT Theta	The (log) score for the likelihood ratio test against the null θ =0.	16.542	4.177	12.516	0.684	13.661	5.92	22.627	0.841	0.452	33.546	22.278	4.801	35.253
