# Supplementary material for: The protein subunit of telomerase displays patterns of dynamic evolution and conservation across different metazoan taxa
Source: BMC Evol Biol. 2017 Apr 26;17:107. doi: 10.1186/s12862-017-0949-4 (PMC5405514; doi:10.1186/s12862-017-0949-4)
Supplement: Supplementary file 9 — Alternatively spliced variants from vertebrates, insects and mollusc. (XLSX 49 kb) [file 12862_2017_949_MOESM9_ESM.xlsx]

## Sheet: Sheet1
Additional file 9: Table S3 - Alternatively spliced variants from vertebrates, insects and mollusc
Spliced variants	Feature	mRNA (bp)	Protein length
Bombus impatiens
Bimp_TERT_1	NA	2241	746
Bimp_TERT_2	SM (44bp)	2163	720
Bimp_TERT_3	SM (494bp)	1713	570
Bimp_TERT_4	NA	1656	551
Megachile rotundata
Mrot_TERT_1	NA	2442	813
Mrot_TERT_2	SM (63bp)	2379	792
Mrot_TERT_3	SM (330bp)	2112	703
Mrot_TERT_4	SM (747bp)	1695	564
Mrot_TERT_5	SM (753bp)	1689	562
Mrot_TERT_6	SM (44bp)	1683	560
Mrot_TERT_7	SM (843bp)	1623	540
Mrot_TERT_8	SM (238bp)	1608	535
Mrot_TERT_9	SM (460bp)	1602	533
Mrot_TERT_10	SM (31bp)	1416	471
Cephus cinctus
Ccin_TERT_1	NA	2457	818
Ccin_TERT_2	SM (3bp)	2454	817
Ccin_TERT_3	SM (31bp)	2301	766
Ccin_TERT_4	SM (391bp)	2067	688
Orussus abietinus
Oabi_TERT_1	NA	2319	772
Oabi_TERT_2	SM (123bp)	2196	731
Oabi_TERT_3	SM (135bp)	2184	727
Oabi_TERT_4	SM (537 bp)	1782	593
Linepithema humile
Lhum_TERT_1	NA	1731	576
Lhum_TERT_2	SM (347bp)	1386	461
Wasmannia auropunctata
Waur_TERT_1	NA	1812	603
Waur_TERT_2	SM (42bp)	1770	589
Waur_TERT_3	SM (73bp)	1560	519
Solenopsis invicta
Sinv_TERT_1	NA	1755	584
Sinv_TERT_2	SM (84bp)	1671	556
Sinv_TERT_3	SM (102bp)	1653	550
Sinv_TERT_4	SM (186bp)	1569	522
Cimex lectularius
Clec_TERT_1	NA	2172	723
Clec_TERT_2	NA	2139	712
Clec_TERT_3	NA	1719	572
Halyomorpha halys
Hhal_TERT_1	NA	2490	829
Hhal_TERT_2	SM (270bp)	2220	739
Hhal_TERT_3	SM (297bp)	2193	730
Hhal_TERT_4	SM (236bp)	2058	685
Hhal_TERT_5	NA	1983	660
Hhal_TERT_6	NA	1845	614
Hhal_TERT_7	SM (744bp)	1746	581
Hhal_TERT_8	SM (550bp)	1548	515
Hhal_TERT_9	SM (66bp)	1446	481
Aplysia californica
Acal_TERT_1	NA	2214	744
Acal_TERT_2	NA	2235	737
Acal_TERT_3	SM (17bp)	2046	681
Gorilla gorilla gorilla
Ggor_TERT_1	NA	3012	1003
Ggor_TERT_2	ins intron(24bp)	3033	1011
Homo sapiens
Hsap_TERT	NA	4018	1132
Hsap_TERT_alpha- variant	SM (36bp)	3210	1069
Hsap_TERT_beta-variant	NA	2486	807
Hsap_TERT_alpha-beta-variant	SM (36bp)	2992	795
Macaca mulatta
Mmul_TERT_1	NA	3987	1134
Mmul_TERT_2	NA	3216	1071
Mmul_TERT_3	NA	3028	807
Ornithorhynchus anatinus
Oana_TERT	NA
Oana_TERT_A	SM (482-end)	2034	670
Oana_TERT_A3	SM (482-end)	1815	604
Oana_TERT_A2	SM (1329-end)	1819	130
Oana_TERT_A4	SM (1329-end)	2011	606
Oana_TERT_B	NA	671	223
Oana_TERT_C	SM (1-78)	1525	247
Oana_TERT_D	ins. Intron 1	945	78
Gallus gallus
Ggal_TERT	NA	4041	1346
Ggal_TERT_A2	SM (289-end)	642	131
Ggal_TERT_A	SM (566-end)	120	40
Ggal_TERT_A3	SM (566-end)	374	92
Ggal_TERT_V3	NA	221	32
Ggal_TERT_G	NA	198	64
Meleagris gallopavo
Mgal_TERT_1	NA	3762	1254
Mgal_TERT_2	SM (36bp)	1677	162
Mgal_TERT_3	SM (71bp)	1591	150
Mgal_TERT_4	SM (86bp)	1555	138
Mgal_TERT_5	SM (2232bp)	1451	86
Mgal_TERT_6	SM (23bp)	1440	136
Mgal_TERT_7	SM (1352bp)	1174	92
Mgal_TERT_8	NA	1077	53
Mgal_TERT_9	NA	743	92
Mgal_TERT_10	NA	737	183
Danio rerio
Drer_TERT_1	NA	3782	1166
Drer_TERT_2	ins intron 4 (204bp), SM 41bp	3540	1102
Drer_TERT_3	ins intron 4 (204bp	3536	1098
Drer_TERT_4	SM (256bp)	3482	1092
Drer_TERT_5	NA	689	160
Drer_TERT_6	NA	453	57
Poecilia formosa
Pfor_TERT_1	NA	3575	1086
Pfor_TERT_2	SM (45bp)	3533	1072
Tetraodon nigroviridis
Tnig_TERT_1	NA	3609	1086
Tnig_TERT_2	SM (29bp)	3570	1073
SM represents splice site mutation, deletion or intron retention
Numbers in parentheses represent the length of SM features.
