# Supplementary material for: The protein subunit of telomerase displays patterns of dynamic evolution and conservation across different metazoan taxa
Source: BMC Evol Biol. 2017 Apr 26;17:107. doi: 10.1186/s12862-017-0949-4 (PMC5405514; doi:10.1186/s12862-017-0949-4)
Supplement: Supplementary file 10 — Fasta file of TERT alternatively spliced variants from representative metazoan species. (FASTA 184 kb) [file 12862_2017_949_MOESM10_ESM.fasta]

>Acal_TERT_1
ATGAGTGGCCATAATGACTGCCTTAGAGTTTCTTCATCAAACAGAACAATGGAAGACAACTCTGAGTACACATGGCTGAATTTCCATACCACATCCTTTCAAGAACGATTAAATAAAAACTACTTCATTTACAGCGGAGAGGACAGCAAGCTTCCATTTGTCACTGAAATGGTAGAAAATCACAGAAAATGTCCGTACTGGACTCTGCTGAAACACTTTTGTCCATGTGCCCTTGACATCTCCCTCAGCGCAAAAGAATCATGTTGTGCCTCCAAAAACGGGGCGAAGAAGAACATGAATCTTTCTGATGACTTTTTACCAGTGCAAAGTATATTCTTGTTTATACGATGCATATTCCTGAAAGTGGTGCCAAAATCTGCTCTTGGAAATAAAAGGAACTTTAATACATTCCTCAAGCATGTGCAAACATTTTTGTCCATCCAGCTCAAAGGAACAATGTCTTTACACTACTTGTGTGCCAATATAAAAGTGAAGGTGATCCCATGGATTCAAGCTGAAGAACACAGGAAAAGAAGGACTTTGCTGTCGTCAGCAGTTGACTTTTTCATGATGAAAGTTATTTTCCCTTTGGTACAGTCTTTCTTCTATGTCACTGAATCTACGACGCACAAGAAAAGATTGTTTTTCTTTCGAAAAAAGACGTGGCACAGATTGCACCAGCAGTCTTGTGCACATTTCATAAAACAGTGTGGCCTGAAGCTGGTGCCACAAGCATGGGTCCAGGAGAAAAGACAGAAAGGTCTCTGCTTGGGAGTGTGTACTGTTCGATTCCTTCTGAAAAAGCCCTCATTAAGACCTATAGTAAATATGTCTCAAAAATCTCACGATGTGTCCATAAACAAGCACCTCAAAGCGCTACTTTTAGCTCTCCGCTGGCTCAAAGATCAACATCCTGTGATGTTAGGAGCATCAATTCTGAGCATAGATGATATTCACTGCAGATGGAAAGCATTTACTGATTATGTGAAAAGTAAGTCTATTAAACAATTGTACTTTGTGAAAATAGATATTGAGAAATGTTTTGATACAATCAATCCTTGTTTGCTCTACAGCGTGGTCCAAAACCAGCTTCTCAGTCAGGAGAAATACCACATTTACCATTACAAGAGAAATATTCAGTCAGATGGGCAATCTAAAGTGGTCTATTACCAAAGCTCTGACAAACCAGAGATTGAATGTAGAACCAGACAAGGTGCTCAGTTTGTTCATTCCTTCTCTGTCTCATCTGAAGTGCTTTTGAAAAAACTTCAAGCATTGCTTTTTGCCAATGTCATAAGGCTTGGGAGACAACACTATGTTCAGTCCATGGGTATTCCACAGGGATCTAGCATTTCCAGCATCCTTTGCAGCTTTTACTACGGATATATGGATCAAGTAAAACTTTACGAGTTTCAGAGAAAACCAAACTTTCTGGTCCGTATGATAGATGATATGCTCTTTGTGTCTCCCAGCAGAAAAAGGGCTGAAGCTTTCTTCACTATGATGATCGAGGGTGTCCCAGAGTTCAACTGCAAGAGCAGTCTCCGTAAATGTTGTGCCACATTTGACTACAGCCACCCTGAGTTTGGCCGTGCTCACACCCTAAAGCCTTCTGAACCGTTGACATTTTGTGGCTTGGCCATTGACTGCCGAAGTCTGAACATTCTGGTGGACTTTTCCAACAACAAGAACATAACTGTGCGAGATACTGTCTCCTTGTGCCTTGCCAATCATCCCGGGCTACAGCTAAAGAAACTGTTGTCATGGTACTTGAGACCCAAGAGCTATGCTGTTCTCTTTGATAAAGACATTAACACAGAGACAAGCATCATAACAAATGTTTTGCACATTTTTATGCTTGTTGCAGTCAAATTTCATTCTCACATTAAGCAACTTCCTCCGAAGCAAAGAATTGAAAGCAACCCAAACTTTTTCCTCAAATTGATTCAAGAAATGCCTCATATGTTTATGAAGATTGTGGTGCAAAAACTGCAAAAGTCACAAAGTTCTGATCAAGGCATGGTCTCCTTCCCTCTCAGCACACTAATAGTAAAGAGACTTTGCACCAGAGCGTTCTTGTATAAACTGAGAATGCACGACAGCATGTACAAATTGCTGATCAAGCAGCTTCAAGTACAAGAGCGTCAAAGACATAAAGGTCAGGACCTCACTATTGTGGATCTGTCAGAAGTGTACAGGGCTGTTTGTCTTTAA
>Acal_TERT_2
ATGACTTGTGTTGTTTTTTTTCAGAGTGGCCATAATGACTGCCTTAGAGTTTCTTCATCAAACAGAACAATGGAAGACAACTCTGAGTACACATGGCTGAATTTCCATACCACATCCTTTCAAGAACGATTAAATAAAAACTACTTCATTTACAGCGGAGAGGACAGCAAGCTTCCATTTGTCACTGAAATGGTAGAAAATCACAGAAAATGTCCGTACTGGACTCTGCTGAAACACTTTTGTCCATGTGCCCTTGACATCTCCCTCAGCGCAAAAGAATCATGTTGTGCCTCCAAAAACGGGGCGAAGAAGAACATGAATCTTTCTGATGACTTTTTACCAGTGCAAAGTATATTCTTGTTTATACGATGCATATTCCTGAAAGTGGTGCCAAAATCTGCTCTTGGAAATAAAAGGAACTTTAATACATTCCTCAAGCATGTGCAAACATTTTTGTCCATCCAGCTCAAAGGAACAATGTCTTTACACTACTTGTGTGCCAATATAAAAGTGAAGGTGATCCCATGGATTCAAGCTGAAGAACACAGGAAAAGAAGGACTTTGCTGTCGTCAGCAGTTGACTTTTTCATGATGAAAGTTATTTTCCCTTTGGTACAGTCTTTCTTCTATGTCACTGAATCTACGACGCACAAGAAAAGATTGTTTTTCTTTCGAAAAAAGACGTGGCACAGATTGCACCAGCAGTCTTGTGCACATTTCATAAAACAGTGTGGCCTGAAGCTGGTGCCACAAGCATGGGTCCAGGAGAAAAGACAGAAAGGTCTCTGCTTGGGAGTGTGTACTGTTCGATTCCTTCTGAAAAAGCCCTCATTAAGACCTATAGTAAATATGTCTCAAAAATCTCACGATGTGTCCATAAACAAGCACCTCAAAGCGCTACTTTTAGCTCTCCGCTGGCTCAAAGATCAACATCCTGTGATGTTAGGAGCATCAATTCTGAGCATAGATGATATTCACTGCAGATGGAAAGCATTTACTGATTATGTGAAAAGTAAGTCTATTAAACAATTGTACTTTGTGAAAATAGATATTGAGAAATGTTTTGATACAATCAATCCTTGTTTGCTCTACAGCGTGGTCCAAAACCAGCTTCTCAGTCAGGAGAAATACCACATTTACCATTACAAGAGAAATATTCAGTCAGATGGGCAATCTAAAGTGGTCTATTACCAAAGCTCTGACAAACCAGAGATTGAATGTAGAACCAGACAAGGTGCTCAGTTTGTTCATTCCTTCTCTGTCTCATCTGAAGTGCTTTTGAAAAAACTTCAAGCATTGCTTTTTGCCAATGTCATAAGGCTTGGGAGACAACACTATGTTCAGTCCATGGGTATTCCACAGGGATCTAGCATTTCCAGCATCCTTTGCAGCTTTTACTACGGATATATGGATCAAGTAAAACTTTACGAGTTTCAGAGAAAACCAAACTTTCTGGTCCGTATGATAGATGATATGCTCTTTGTGTCTCCCAGCAGAAAAAGGGCTGAAGCTTTCTTCACTATGATGATCGAGGGTGTCCCAGAGTTCAACTGCAAGAGCAGTCTCCGTAAATGTTGTGCCACATTTGACTACAGCCACCCTGAGTTTGGCCGTGCTCACACCCTAAAGCCTTCTGAACCGTTGACATTTTGTGGCTTGGCCATTGACTGCCGAAGTCTGAACATTCTGGTGGACTTTTCCAACAACAAGAACATAACTGTGCGAGATACTGTCTCCTTGTGCCTTGCCAATCATCCCGGGCTACAGCTAAAGAAACTGTTGTCATGGTACTTGAGACCCAAGAGCTATGCTGTTCTCTTTGATAAAGACATTAACACAGAGACAAGCATCATAACAAATGTTTTGCACATTTTTATGCTTGTTGCAGTCAAATTTCATTCTCACATTAAGCAACTTCCTCCGAAGCAAAGAATTGAAAGCAACCCAAACTTTTTCCTCAAATTGATTCAAGAAATGCCTCATATGTTTATGAAGATTGTGGTGCAAAAACTGCAAAAGTCACAAAGTTCTGATCAAGGCATGGTCTCCTTCCCTCTCAGCACACTAATAGTAAAGAGACTTTGCACCAGAGCGTTCTTGTATAAACTGAGAATGCACGACAGCATGTACAAATTGCTGATCAAGCAGCTTCAAGTACAAGAGCGTCAAAGACATAAAGGTCAGGACCTCACTATTGTGGATCTGTCAGAAGTGTACAGGGCTGTTTGTCTTTAA
>Acal_TERT_3
ATGGTAGAAAATCACAGAAAATGTCCGTACTGGACTCTGCTGAAACACTTTTGTCCATGTGCCCTTGACATCTCCCTCAGCGCAAAAGAATCATGTTGTGCCTCCAAAAACGGGGCGAAGAAGAACATGAATCTTTCTGATGACTTTTTACCAGTGCAAAGTATATTCTTGTTTATACGATGCATATTCCTGAAAGTGGTGCCAAAATCTGCTCTTGGAAATAAAAGGAACTTTAATACATTCCTCAAGCATGTGCAAACATTTTTGTCCATCCAGCTCAAAGGAACAATGTCTTTACACTACTTGTGTGCCAATATAAAAGTGAAGGTGATCCCATGGATTCAAGCTGAAGAACACAGGAAAAGAAGGACTTTGCTGTCGTCAGCAGTTGACTTTTTCATGATGAAAGTTATTTTCCCTTTGGTACAGTCTTTCTTCTATGTCACTGAATCTACGACGCACAAGAAAAGATTGTTTTTCTTTCGAAAAAAGACGTGGCACAGATTGCACCAGCAGTCTTGTGCACATTTCATAAAACAGTGTGGCCTGAAGCTGGTGCCACAAGCATGGGTCCAGGAGAAAAGACAGAAAGGTCTCTGCTTGGGAGTGTGTACTGTTCGATTCCTTCTGAAAAAGCCCTCATTAAGACCTATAGTAAATATGTCTCAAAAATCTCACGATGTGTCCATAAACAAGCACCTCAAAGCGCTACTTTTAGCTCTCCGCTGGCTCAAAGATCAACATCCTGTGATGTTAGGAGCATCAATTCTGAGCATAGATGATATTCACTGCAGATGGAAAGCATTTACTGATTATGTGAAAAGTAAGTCTATTAAACAATTGTACTTTGTGAAAATAGATATTGAGAAATGTTTTGATACAATCAATCCTTGTTTGCTCTACAGCGTGGTCCAAAACCAGCTTCTCAGTCAGGAGAAATACCACATTTACCATTACAAGAGAAATATTCAGTCAGATGGGCAATCTAAAGTGGTCTATTACCAAAGCTCTGACAAACCAGAGATTGAATGTAGAACCAGACAAGGTGCTCAGTTTGTTCATTCCTTCTCTGTCTCATCTGAAGTGCTTTTGAAAAAACTTCAAGCATTGCTTTTTGCCAATGTCATAAGGCTTGGGAGACAACACTATGTTCAGTCCATGGGTATTCCACAGGGATCTAGCATTTCCAGCATCCTTTGCAGCTTTTACTACGGATATATGGATCAAGTAAAACTTTACGAGTTTCAGAGAAAACCAAACTTTCTGGTCCGTATGATAGATGATATGCTCTTTGTGTCTCCCAGCAGAAAAAGGGCTGAAGCTTTCTTCACTATGATGATCGAGGGTGTCCCAGAGTTCAACTGCAAGAGCAGTCTCCGTAAATGTTGTGCCACATTTGACTACAGCCACCCTGAGTTTGGCCGTGCTCACACCCTAAAGCCTTCTGAACCGTTGACATTTTGTGGCTTGGCCATTGACTGCCGAAGTCTGAACATTCTGGTGGACTTTTCCAACAACAAGAACATAACTGTGCGAGATACTGTCTCCTTGTGCCTTGCCAATCATCCCGGGCTACAGCTAAAGAAACTGTTGTCATGGTACTTGAGACCCAAGAGCTATGCTGTTCTCTTTGATAAAGACATTAACACAGAGACAAGCATCATAACAAATGTTTTGCACATTTTTATGCTTGTTGCAGTCAAATTTCATTCTCACATTAAGCAACTTCCTCCGAAGCAAAGAATTGAAAGCAACCCAAACTTTTTCCTCAAATTGATTCAAGAAATGCCTCATATGTTTATGAAGATTGTGGTGCAAAAACTGCAAAAGTCACAAAGTTCTGATCAAGGCATGGTCTCCTTCCCTCTCAGCACACTAATAGTAAAGAGACTTTGCACCAGAGCGTTCTTGTATAAACTGAGAATGCACGACAGCATGTACAAATTGCTGATCAAGCAGCTTCAAGTACAAGAGCGTCAAAGACATAAAGGTCAGGACCTCACTATTGTGGATCTGTCAGAAGTGTACAGGGCTGTTTGTCTTTAA
>Bimp_TERT_1
ATGGATCATTTTACTACACGAAGTGCAAAGAATCATTCAACTCAAATAAGAACTAAGACTAAAACAGAAAAAAGGAAAATGTTTCCTAAAGAAAATGTGTATCATAATTTACAGTATATGAAGAAAGAATTAACTATTTCTTTGTATAATACATCTTCATGTTTACCAAGTTATAAAAGTTATACAAGTTTGAAAGAATGTCTTTTCAATAAGGCTGAGACTGGAAAAGAAATATATCAGTTTATTGTAGAAAGAACTATGACAAATAATATCGTTGCTGATTATGAAGGTTCTATTCCACTTGTTTCTCCGATTTTAGAGCAATTTAAAAAGAGACATACAAAATTCCATTATTTTAGTGTTCTGAAGCATTTAACCCAGAAACAAGAATCTAGTGAAGTAAAGTCAGAATGCGAATATCAGGTTAACAAGAAGCAATTAAAGTTATTTTTTGATCTTATATTCTCTAAAATAATTCCTCTGGGCTTGTTTGGAAAGTTACGGAATTTAAAAAAAATAAAACTAGCTATGTTTCATTTATTGGACACACCATGCTTTAAATCATTTAATTTGATGCCTTTTATTAAAAAATTAGATATCTCTAGTATTACATGGCTGCAAGATATTAAAACTACTAGGACACAATGGTACATTATAGCAAAACTTGTAAAATGGCTTTTTGTCGGATTTCTTTTAAAGATATTGTACACTTATTTTCATATGACATTAGCTTCTAAAAATAACGAAAGATTATATATTATGCGTTCAACTTGGAACTCCATTCAAAGGAAATTTATTAAGAAAGGAAAACGTTCAAATACCTTACAACCTGATATTAACTGTAAGGGGTGGAAGCCACCAATAGGCAGATATGTATTAATTCCTAAAAATTCTGATGTGCGACCTATATTTAAGCCAGAGTACGTTAAACCAAGATATTATACCATTGACCATAAGAATCCCGAGACAAATCATTTGAATCTAATATTTAAATTTTTAAAACAATTGCATACTACAATATATGGAAACACTAATTTTGGAAATGAATGGGAATCAATTGTTCAACATAAACGTAATGAAGGAACAACACATTTATATTTTGTGTCTTGTGATGTAACAAATGCTTTTGGTTCTATAATACAAGAGGAATTATATAACATTATACAAACACTCTGTAAAGATCTTCCTGAAAATTTGATACTCAAGTATTATGCAGTTAAAAGTAAAAAATTTGTGGAGGAGATTGTATGTTATAAACAATATTTCTCTGATCCAAATTTATTATTACCTTTAGCACCTGGTACATTATATTCAAATACAAATATGAGATGGCAACAAGTAAAAAAAAAATGGCTACTAGAAAAAATTTCAGAAGTTATTTTTCAACAAAGAGTAAAAATAAATGAGGAGGTTCATGTTATAACAAAAGGAGTTGTTCAAGGTGCAATTACATCATCAGTTTTATCAGATATATATTATAATTTTATATTACATAAAGCAATGTCAACATATTTAACAACTGGAAAAATTATAAAATATGTAGATGACATTTTATATGTCACTGAAAGTGAAAGTGTTGCAAGACAATTTTTACAACTTACAAAAGAAGGAATCCCACAGTATAATTGTTACTTTAAACCATCAAAGACTCGTACTAATGTTGTGACTTGTGATGGAAACATAACTGTGGACAATATTACTTACATTGGCTATGAAATTAATTGTACTACTTTAGAAGTAGAATATAAACATTCACATACCAATTTTAGTCATACAATAAAAGTTTCTAAAAAGGATGATCTACCTCCTCTAGTATATTTAAGAAAGCGGTTAAGTAATATAGCATGTTTAAAATTATCAAAATTTATTTTGAACAGAACAATTAATTCTGAAAACACTATAATGAGAATCATAAAACGAGCATGCTTATTACAGGCAGAATATACTTGCATTTTGATAAAAGAGTTATTTGATAATGAGCCAAGAAATATCCAAGGTATACTTTTAGTTATGCAAAATATTGATAAACGAATTGCAAGACACATTATAAAAACATCTTTAATAGGTGAGATAGAAACAATAGATAAATTAAGTTTCAACAAATGGAATCGCAAAATTTTACACATCTTATGGATGTCTTACAAAACAGTCTTTATGAAGGACAAAATTTTACAACCAAAATTTATTAGATACTTTTCACAACGTAAAAGGATACAAATAAACAAATCTCATAAATTATAG
>Bimp_TERT_2
ATGTTTCCTAAAGAAAATGTGTATCATAATTTACAGTATATGAAGAAAGAATTAACTATTTCTTTGTATAATACATCTTCATGTTTACCAAGTTATAAAAGTTATACAAGTTTGAAAGAATGTCTTTTCAATAAGGCTGAGACTGGAAAAGAAATATATCAGTTTATTGTAGAAAGAACTATGACAAATAATATCGTTGCTGATTATGAAGGTTCTATTCCACTTGTTTCTCCGATTTTAGAGCAATTTAAAAAGAGACATACAAAATTCCATTATTTTAGTGTTCTGAAGCATTTAACCCAGAAACAAGAATCTAGTGAAGTAAAGTCAGAATGCGAATATCAGGTTAACAAGAAGCAATTAAAGTTATTTTTTGATCTTATATTCTCTAAAATAATTCCTCTGGGCTTGTTTGGAAAGTTACGGAATTTAAAAAAAATAAAACTAGCTATGTTTCATTTATTGGACACACCATGCTTTAAATCATTTAATTTGATGCCTTTTATTAAAAAATTAGATATCTCTAGTATTACATGGCTGCAAGATATTAAAACTACTAGGACACAATGGTACATTATAGCAAAACTTGTAAAATGGCTTTTTGTCGGATTTCTTTTAAAGATATTGTACACTTATTTTCATATGACATTAGCTTCTAAAAATAACGAAAGATTATATATTATGCGTTCAACTTGGAACTCCATTCAAAGGAAATTTATTAAGAAAGGAAAACGTTCAAATACCTTACAACCTGATATTAACTGTAAGGGGTGGAAGCCACCAATAGGCAGATATGTATTAATTCCTAAAAATTCTGATGTGCGACCTATATTTAAGCCAGAGTACGTTAAACCAAGATATTATACCATTGACCATAAGAATCCCGAGACAAATCATTTGAATCTAATATTTAAATTTTTAAAACAATTGCATACTACAATATATGGAAACACTAATTTTGGAAATGAATGGGAATCAATTGTTCAACATAAACGTAATGAAGGAACAACACATTTATATTTTGTGTCTTGTGATGTAACAAATGCTTTTGGTTCTATAATACAAGAGGAATTATATAACATTATACAAACACTCTGTAAAGATCTTCCTGAAAATTTGATACTCAAGTATTATGCAGTTAAAAGTAAAAAATTTGTGGAGGAGATTGTATGTTATAAACAATATTTCTCTGATCCAAATTTATTATTACCTTTAGCACCTGGTACATTATATTCAAATACAAATATGAGATGGCAACAAGTAAAAAAAAAATGGCTACTAGAAAAAATTTCAGAAGTTATTTTTCAACAAAGAGTAAAAATAAATGAGGAGGTTCATGTTATAACAAAAGGAGTTGTTCAAGGTGCAATTACATCATCAGTTTTATCAGATATATATTATAATTTTATATTACATAAAGCAATGTCAACATATTTAACAACTGGAAAAATTATAAAATATGTAGATGACATTTTATATGTCACTGAAAGTGAAAGTGTTGCAAGACAATTTTTACAACTTACAAAAGAAGGAATCCCACAGTATAATTGTTACTTTAAACCATCAAAGACTCGTACTAATGTTGTGACTTGTGATGGAAACATAACTGTGGACAATATTACTTACATTGGCTATGAAATTAATTGTACTACTTTAGAAGTAGAATATAAACATTCACATACCAATTTTAGTCATACAATAAAAGTTTCTAAAAAGGATGATCTACCTCCTCTAGTATATTTAAGAAAGCGGTTAAGTAATATAGCATGTTTAAAATTATCAAAATTTATTTTGAACAGAACAATTAATTCTGAAAACACTATAATGAGAATCATAAAACGAGCATGCTTATTACAGGCAGAATATACTTGCATTTTGATAAAAGAGTTATTTGATAATGAGCCAAGAAATATCCAAGGTATACTTTTAGTTATGCAAAATATTGATAAACGAATTGCAAGACACATTATAAAAACATCTTTAATAGGTGAGATAGAAACAATAGATAAATTAAGTTTCAACAAATGGAATCGCAAAATTTTACACATCTTATGGATGTCTTACAAAACAGTCTTTATGAAGGACAAAATTTTACAACCAAAATTTATTAGATACTTTTCACAACGTAAAAGGATACAAATAAACAAATCTCATAAATTATAG
>Bimp_TERT_3
ATGTTTCATTTATTGGACACACCATGCTTTAAATCATTTAATTTGATGCCTTTTATTAAAAAATTAGATATCTCTAGTATTACATGGCTGCAAGATATTAAAACTACTAGGACACAATGGTACATTATAGCAAAACTTGTAAAATGGCTTTTTGTCGGATTTCTTTTAAAGATATTGTACACTTATTTTCATATGACATTAGCTTCTAAAAATAACGAAAGATTATATATTATGCGTTCAACTTGGAACTCCATTCAAAGGAAATTTATTAAGAAAGGAAAACGTTCAAATACCTTACAACCTGATATTAACTGTAAGGGGTGGAAGCCACCAATAGGCAGATATGTATTAATTCCTAAAAATTCTGATGTGCGACCTATATTTAAGCCAGAGTACGTTAAACCAAGATATTATACCATTGACCATAAGAATCCCGAGACAAATCATTTGAATCTAATATTTAAATTTTTAAAACAATTGCATACTACAATATATGGAAACACTAATTTTGGAAATGAATGGGAATCAATTGTTCAACATAAACGTAATGAAGGAACAACACATTTATATTTTGTGTCTTGTGATGTAACAAATGCTTTTGGTTCTATAATACAAGAGGAATTATATAACATTATACAAACACTCTGTAAAGATCTTCCTGAAAATTTGATACTCAAGTATTATGCAGTTAAAAGTAAAAAATTTGTGGAGGAGATTGTATGTTATAAACAATATTTCTCTGATCCAAATTTATTATTACCTTTAGCACCTGGTACATTATATTCAAATACAAATATGAGATGGCAACAAGTAAAAAAAAAATGGCTACTAGAAAAAATTTCAGAAGTTATTTTTCAACAAAGAGTAAAAATAAATGAGGAGGTTCATGTTATAACAAAAGGAGTTGTTCAAGGTGCAATTACATCATCAGTTTTATCAGATATATATTATAATTTTATATTACATAAAGCAATGTCAACATATTTAACAACTGGAAAAATTATAAAATATGTAGATGACATTTTATATGTCACTGAAAGTGAAAGTGTTGCAAGACAATTTTTACAACTTACAAAAGAAGGAATCCCACAGTATAATTGTTACTTTAAACCATCAAAGACTCGTACTAATGTTGTGACTTGTGATGGAAACATAACTGTGGACAATATTACTTACATTGGCTATGAAATTAATTGTACTACTTTAGAAGTAGAATATAAACATTCACATACCAATTTTAGTCATACAATAAAAGTTTCTAAAAAGGATGATCTACCTCCTCTAGTATATTTAAGAAAGCGGTTAAGTAATATAGCATGTTTAAAATTATCAAAATTTATTTTGAACAGAACAATTAATTCTGAAAACACTATAATGAGAATCATAAAACGAGCATGCTTATTACAGGCAGAATATACTTGCATTTTGATAAAAGAGTTATTTGATAATGAGCCAAGAAATATCCAAGGTATACTTTTAGTTATGCAAAATATTGATAAACGAATTGCAAGACACATTATAAAAACATCTTTAATAGGTGAGATAGAAACAATAGATAAATTAAGTTTCAACAAATGGAATCGCAAAATTTTACACATCTTATGGATGTCTTACAAAACAGTCTTTATGAAGGACAAAATTTTACAACCAAAATTTATTAGATACTTTTCACAACGTAAAAGGATACAAATAAACAAATCTCATAAATTATAG
>Bimp_TERT_4
ATGTGTACGCATATCTCTAGTATTACATGGCTGCAAGATATTAAAACTACTAGGACACAATGGTACATTATAGCAAAACTTGTAAAATGGCTTTTTGTCGGATTTCTTTTAAAGATATTGTACACTTATTTTCATATGACATTAGCTTCTAAAAATAACGAAAGATTATATATTATGCGTTCAACTTGGAACTCCATTCAAAGGAAATTTATTAAGAAAGGAAAACGTTCAAATACCTTACAACCTGATATTAACTGTAAGGGGTGGAAGCCACCAATAGGCAGATATGTATTAATTCCTAAAAATTCTGATGTGCGACCTATATTTAAGCCAGAGTACGTTAAACCAAGATATTATACCATTGACCATAAGAATCCCGAGACAAATCATTTGAATCTAATATTTAAATTTTTAAAACAATTGCATACTACAATATATGGAAACACTAATTTTGGAAATGAATGGGAATCAATTGTTCAACATAAACGTAATGAAGGAACAACACATTTATATTTTGTGTCTTGTGATGTAACAAATGCTTTTGGTTCTATAATACAAGAGGAATTATATAACATTATACAAACACTCTGTAAAGATCTTCCTGAAAATTTGATACTCAAGTATTATGCAGTTAAAAGTAAAAAATTTGTGGAGGAGATTGTATGTTATAAACAATATTTCTCTGATCCAAATTTATTATTACCTTTAGCACCTGGTACATTATATTCAAATACAAATATGAGATGGCAACAAGTAAAAAAAAAATGGCTACTAGAAAAAATTTCAGAAGTTATTTTTCAACAAAGAGTAAAAATAAATGAGGAGGTTCATGTTATAACAAAAGGAGTTGTTCAAGGTGCAATTACATCATCAGTTTTATCAGATATATATTATAATTTTATATTACATAAAGCAATGTCAACATATTTAACAACTGGAAAAATTATAAAATATGTAGATGACATTTTATATGTCACTGAAAGTGAAAGTGTTGCAAGACAATTTTTACAACTTACAAAAGAAGGAATCCCACAGTATAATTGTTACTTTAAACCATCAAAGACTCGTACTAATGTTGTGACTTGTGATGGAAACATAACTGTGGACAATATTACTTACATTGGCTATGAAATTAATTGTACTACTTTAGAAGTAGAATATAAACATTCACATACCAATTTTAGTCATACAATAAAAGTTTCTAAAAAGGATGATCTACCTCCTCTAGTATATTTAAGAAAGCGGTTAAGTAATATAGCATGTTTAAAATTATCAAAATTTATTTTGAACAGAACAATTAATTCTGAAAACACTATAATGAGAATCATAAAACGAGCATGCTTATTACAGGCAGAATATACTTGCATTTTGATAAAAGAGTTATTTGATAATGAGCCAAGAAATATCCAAGGTATACTTTTAGTTATGCAAAATATTGATAAACGAATTGCAAGACACATTATAAAAACATCTTTAATAGGTGAGATAGAAACAATAGATAAATTAAGTTTCAACAAATGGAATCGCAAAATTTTACACATCTTATGGATGTCTTACAAAACAGTCTTTATGAAGGACAAAATTTTACAACCAAAATTTATTAGATACTTTTCACAACGTAAAAGGATACAAATAAACAAATCTCATAAATTATAG
>Ccin_TERT_1
ATGAATGAACAGTGGCAAAAGATAAGTGACGTTTATGGTCCTACATTAGTAAGCTTTTGCAAACATTGGAATATTACACCTATTCAGACAAAAAACGGAGCATTTTATATAAATGATGAAGAGATTTTGCAGAAATACAAAAAGATATTATTAGGAAGTATGCACTCCCGTGAAATTATCAAGGAGGATGAAGAAGTAAACAAAGACATAAATGATGTACACTATGGAACCAATTCTATTGACTTTATAGAAGGTTTTGATCATTTTATTAATTGTACTAAAGATAAAATAGTTGGATCATTAAAATCAAGTGATACACAAATGTCTGTAGGATCTATTGATGGATCATTGCAAGCAACTGAAATGCGAATGACTTTAGGGTCTATTGATAATATACTACAGAGAATCAATATTTCTATTGATCATTATGTGTCGAAGACACAAAAGGAACCAAAATTTCCAAAAACTCATATCTTGGAAGCATCAATAAATGGAAAGGAAATATTTCAATATATTATGGATTTTTGTATTGATGTATATGTTGATGGTTATGAAAACTGTATTCCTTTAGTAGTTCCCATATTGGAATGTTTTCAAAAACATCATAAAAGATTTAACTATTATAGTCTTCTCAAGAATATAATTCAGATTAAAAAAAACGATGCTAAGAAAAAAGAAATTTCTGTGCCGATTCAGCAAATAAAAAGATATTTCCAGCTTATTTTTCATAAGGTTGTTCCATTAAGATTGTTTGGCAATAATAGAAATAAAAAGAAAATGCTGAAAGTTATTAACCAATTGATGGACAGTGGACGATATGAATGTATCACTTTAAAATCAATCATAAATAAGCTGAAGATTGCTGATGTTGATTGGTTGAAACCTATTAATAACAGCATAATAAAACAATCAGTTTTTGCAAAAGTGGTATACTGGTTTCTTACTGAATTTATTAAAGAAATATTATATACTCAATTTTACATAACAAATATTACTTCTACTGGTAGTAAAAAGATTTATATACCACATGGCATATGGAAAACTGAGAAAGCTAAATTTATCCGAAAACTGAAACGAAAGTTGACTATTATGCTTGACGATTCAAAAGATTTCGATGACCTTCCAATTGCCAAATTGGTATTACTACCAAAATTAACAGGCGTTAGGCCTATATTACAAATAAAATATAGTCAGGCAGAAAAAAAAAACCTACGCAAAGTTTCAAGATTCTTAGAACAATTGTATATTACCCATTACAATCAGATGACACTACCACGATTTCATAAACAGTGGAAAACGACTGTTCAGTGTTTACGAAATTCAACACAAAAACATTTACATAATTTCGTATCTTGTGATGTAAAAGATGCGTACGGTTCTATAAATTGCGACAAATTATTTGAAATTGTAACGTCCCTTTGCGATTCAATACCCGACAAAATAAGAATGGAGTCACTTACTATTATGAAGCGGCGTGATTTAAAAAGTTCACGAAAATTGACGACTAGGCAATATTTCGTCAACCGAAACTTACAGTTGTCTATATCGGCGAATACATTATTCTCTCCAACGAAAGATTCTCACAGTGAAACGATCAGAAAGGATTGGCTAATGACTAAAATAAAAAATCATATTTTTCATCAAAAGGTTTGGATTAATAATAAGAAATACTTATTGATAAAAGGCGTAGCCCAAGGAGCTTTGCTTTCTGCAGTTTTATGTGACATTTATTATAGTCATATGGTACAACATGAGTTATCAAAGTTTCTAAAAACTGGTACTTTGTACCGATACGTTGATGACTTTTTGTATGTAACAGATAACGAAGATTCTGCAAAAAGGTTTTTAGACGTCGTTGAGAAGGGCATTAGTGGGTACAACTGCCAATTTAAACCTTCGAAAACGCAAACAAGTTTACAACCCCGTTCTGATGGTGCAGAAACTTTAATATATTTAGGATACAATCTAAATATGAAAACTTTAGAGGCAACGCCAAAATATCTAGACGTGAATGCACGATATACAACAACACTAAGTTACTCTAGCCATAAAACACCAACGGCAATCCTTCAGCGTCGGTTAAACAATATAGCGTCTCTTAAGCTAACCAATATTGTCTTGGATGATGAAATTAATTCTATGACTACAATACTTGAGACCCTGAGACGTGCTAGCTTATTACAAGCTTCTCGATGCCTTGCGCTTATTTTAAGAATATTTGACGACACACCCAAGAGTGCTCAGGATATCTTTAAAGCGATTAAATTTTCTAACAATAAAATTGTAAGAACCGTTGGACATATGTACATGACAGATAAAGAAAAACGGATAAAAATTACTAAAGAACTTAAATACCTGTTATGGGATTCTTACAAGAAGGTATTCAACAAGAGACCGAATCTATATAAAACGTTCAATTGGCGTTTTACTCGTGAAATATCACACTTACTGCTTTAG
>Ccin_TERT_2
ATGAATGAACAGTGGCAAAAGATAAGTGACGTTTATGGTCCTACATTAGTAAGCTTTTGCAAACATTGGAATATTACACCTATTCAGACAAAAAACGGAGCATTTTATATAAATGATGAAGAGATTTTGCAGAAATACAAAAAGATATTATTAGGAAGTATGCACTCCCGTGAAATTATCAAGGAGGATGAAGAAGTAAACAAAGACATAAATGATGTACACTATGGAACCAATTCTATTGACTTTATAGGTTTTGATCATTTTATTAATTGTACTAAAGATAAAATAGTTGGATCATTAAAATCAAGTGATACACAAATGTCTGTAGGATCTATTGATGGATCATTGCAAGCAACTGAAATGCGAATGACTTTAGGGTCTATTGATAATATACTACAGAGAATCAATATTTCTATTGATCATTATGTGTCGAAGACACAAAAGGAACCAAAATTTCCAAAAACTCATATCTTGGAAGCATCAATAAATGGAAAGGAAATATTTCAATATATTATGGATTTTTGTATTGATGTATATGTTGATGGTTATGAAAACTGTATTCCTTTAGTAGTTCCCATATTGGAATGTTTTCAAAAACATCATAAAAGATTTAACTATTATAGTCTTCTCAAGAATATAATTCAGATTAAAAAAAACGATGCTAAGAAAAAAGAAATTTCTGTGCCGATTCAGCAAATAAAAAGATATTTCCAGCTTATTTTTCATAAGGTTGTTCCATTAAGATTGTTTGGCAATAATAGAAATAAAAAGAAAATGCTGAAAGTTATTAACCAATTGATGGACAGTGGACGATATGAATGTATCACTTTAAAATCAATCATAAATAAGCTGAAGATTGCTGATGTTGATTGGTTGAAACCTATTAATAACAGCATAATAAAACAATCAGTTTTTGCAAAAGTGGTATACTGGTTTCTTACTGAATTTATTAAAGAAATATTATATACTCAATTTTACATAACAAATATTACTTCTACTGGTAGTAAAAAGATTTATATACCACATGGCATATGGAAAACTGAGAAAGCTAAATTTATCCGAAAACTGAAACGAAAGTTGACTATTATGCTTGACGATTCAAAAGATTTCGATGACCTTCCAATTGCCAAATTGGTATTACTACCAAAATTAACAGGCGTTAGGCCTATATTACAAATAAAATATAGTCAGGCAGAAAAAAAAAACCTACGCAAAGTTTCAAGATTCTTAGAACAATTGTATATTACCCATTACAATCAGATGACACTACCACGATTTCATAAACAGTGGAAAACGACTGTTCAGTGTTTACGAAATTCAACACAAAAACATTTACATAATTTCGTATCTTGTGATGTAAAAGATGCGTACGGTTCTATAAATTGCGACAAATTATTTGAAATTGTAACGTCCCTTTGCGATTCAATACCCGACAAAATAAGAATGGAGTCACTTACTATTATGAAGCGGCGTGATTTAAAAAGTTCACGAAAATTGACGACTAGGCAATATTTCGTCAACCGAAACTTACAGTTGTCTATATCGGCGAATACATTATTCTCTCCAACGAAAGATTCTCACAGTGAAACGATCAGAAAGGATTGGCTAATGACTAAAATAAAAAATCATATTTTTCATCAAAAGGTTTGGATTAATAATAAGAAATACTTATTGATAAAAGGCGTAGCCCAAGGAGCTTTGCTTTCTGCAGTTTTATGTGACATTTATTATAGTCATATGGTACAACATGAGTTATCAAAGTTTCTAAAAACTGGTACTTTGTACCGATACGTTGATGACTTTTTGTATGTAACAGATAACGAAGATTCTGCAAAAAGGTTTTTAGACGTCGTTGAGAAGGGCATTAGTGGGTACAACTGCCAATTTAAACCTTCGAAAACGCAAACAAGTTTACAACCCCGTTCTGATGGTGCAGAAACTTTAATATATTTAGGATACAATCTAAATATGAAAACTTTAGAGGCAACGCCAAAATATCTAGACGTGAATGCACGATATACAACAACACTAAGTTACTCTAGCCATAAAACACCAACGGCAATCCTTCAGCGTCGGTTAAACAATATAGCGTCTCTTAAGCTAACCAATATTGTCTTGGATGATGAAATTAATTCTATGACTACAATACTTGAGACCCTGAGACGTGCTAGCTTATTACAAGCTTCTCGATGCCTTGCGCTTATTTTAAGAATATTTGACGACACACCCAAGAGTGCTCAGGATATCTTTAAAGCGATTAAATTTTCTAACAATAAAATTGTAAGAACCGTTGGACATATGTACATGACAGATAAAGAAAAACGGATAAAAATTACTAAAGAACTTAAATACCTGTTATGGGATTCTTACAAGAAGGTATTCAACAAGAGACCGAATCTATATAAAACGTTCAATTGGCGTTTTACTCGTGAAATATCACACTTACTGCTTTAG
>Ccin_TERT_3
ATGAATGAACAGTGGCAAAAGATAAGTGACGTTTATGGTCCTACATTAGTAAGCTTTTGCAAACATTGGAATATTACACCTATTCAGACAAAAAACGGAGCATTTTATATAAATGATGAAGAGATTTTGCAGAAATACAAAAAGATATTATTAGGAAGTATGCACTCCCGTGAAATTATCAAGGAGGATGAAGAAGTAAACAAAGACATAAATGATGTACACTATGGAACCAATTCTATTGACTTTATAGAAGGTTTTGATCATTTTATTAATTGTACTAAAGATAAAATAGTTGGATCATTAAAATCAAGTGATACACAAATGTCTGTAGGATCTATTGATGGATCATTGCAAGCAACTGAAATGCGAATGACTTTAGGGTCTATTGATAATATACTACAGAGAATCAATATTTCTATTGATCATTATGTGTCGAAGACACAAAAGGAACCAAAATTTCCAAAAACTCATATCTTGGAAGCATCAATAAATGGAAAGGAAATATTTCAATATATTATGGATTTTTGTATTGATGTATATGTTGATGGTTATGAAAACTGTATTCCTTTAGTAGTTCCCATATTGGAATGTTTTCAAAAACATCATAAAAGATTTAACTATTATAGTCTTCTCAAGAATATAATTCAGATTAAAAAAAACGATGCTAAGAAAAAAGAAATTTCTGTGCCGATTCAGCAAATAAAAAGATATTTCCAGCTTATTTTTCATAAGGTTGTTCCATTAAGATTGTTTGGCAATAATAGAAATAAAAAGAAAATGCTGAAAGTTATTAACCAATTGATGGACAGTGGACGATATGAATGTATCACTTTAAAATCAATCATAAATAAGCTGAAGATTGCTGATGTTGATTGGTTGAAACCTATTAATAACAGCATAATAAAACAATCAGTTTTTGCAAAAGTGGTATACTGGTTTCTTACTGAATTTATTAAAGAAATATTATATACTCAATTTTACATAACAAATATTACTTCTACTGGTAGTAAAAAGATTTATATACCACATGGCATATGGAAAACTGAGAAAGCTAAATTTATCCGAAAACTGAAACGAAAGTTGACTATTATGCTTGACGATTCAAAAGATTTCGATGACCTTCCAATTGCCAAATTGGTATTACTACCAAAATTAACAGGCGTTAGGCCTATATTACAAATAAAATATAGTCAGGCAGAAAAAAAAAACCTACGCAAAGTTTCAAGATTCTTAGAACAATTGTATATTACCCATTACAATCAGATGACACTACCACGATTTCATAAACAGTGGAAAACGACTGTTCAGTGTTTACGAAATTCAACACAAAAACATTTACATAATTTCGTATCTTGTGATGTAAAAGATGCGTACGGTTCTATAAATTGCGACAAATTATTTGAAATTGTAACGTCCCTTTGCGATTCAATACCCGACAAAATAAGAATGGAGTCACTTACTATTATGAAGCGGCGTGATTTAAAAAGTTCACGAAAATTGACGACTAGGCAATATTTCGTCAACCGAAACTTACAGTTGTCTATATCGGCGAATACATTATTCTCTCCAACGAAAGATTCTCACAGTGAAACGATCAGAAAGGATTGGCTAATGACTAAAATAAAAAATCATATTTTTCATCAAAAGGTTTGGATTAATAATAAGAAATACTTATTGATAAAAGGCGTAGCCCAAGGAGCTTTGCTTTCTGCAGTTTTATGTGACATTTATTATAGTCATATGGTACAACATGAGTTATCAAAGTTTCTAAAAACTGGTACTTTGTACCGATACGTTGATGACTTTTTGTATGTAACAGATAACGAAGATTCTGCAAAAAGGTTTTTAGACGTCGTTGAGAAGGGCATTAGTGGGTACAACTGCCAATTTAAACCTTCGAAAACGCAAACAAGTTTACAACCCCGTTCTGATGGTGCAGAAACTTTAATATATTTAGGATACAATCTAAATATGAAAACTTTAGAGGCAACGCCAAAATATCTAGACGTGAATGCACGATATACAACAACACTAAGTTACTCTAGCCATAAAACACCAACGGCAATCCTTCAGCGTCGGTTAAACAATATAGCGTCTCTTAAGCTAACCAATATTGTCTTGGATGATGAAATTAATTCTATGACTACAATACTTGAGACCCTGAGACGTGCTAGCTTATTACAAGCTTCTCGATGCCTTGCGCTTATTTTAAGAATATTTGACGACACACCCAAGAGTGCTCAGGATATCTTTAAAGCGATTAAATTTTCTAACAATAAAATTATAAAGAAAAACGGATAA
>Ccin_TERT_4
ATGAATGAACAGTGGCAAAAGATAAGTGACGTTTATGGTCCTACATTAGTAAGCTTTTGCAAACATTGGAATATTACACCTATTCAGACAAAAAACGGAGCATTTTATATAAATGATGAAGAGATTTTGCAGAAATACAAAAAGATATTATTAGGAAGTATGCACTCCCGTGAAATTATCAAGGAGGATGAAGAAGTAAACAAAGACATAAATGATGTACACTATGGAACCAATTCTATTGACTTTATAGAAGGTTTTGATCATTTTATTAATTGTACTAAAGATAAAATAGTTGGATCATTAAAATCAAGTGATACACAAATGTCTGTAGGATCTATTGATGGATCATTGCAAGCAACTGAAATGCGAATGACTTTAGGGTCTATTGATAATATACTACAGAGAATCAATATTTCTATTGATCATTATGTGTCGAAGACACAAAAGGAACCAAAATTTCCAAAAACTCATATCTTGGAAGCATCAATAAATGGAAAGGAAATATTTCAATATATTATGGATTTTTGTATTGATGTATATGTTGATGGTTATGAAAACTGTATTCCTTTAGTAGTTCCCATATTGGAATGTTTTCAAAAACATCATAAAAGATTTAACTATTATAGTCTTCTCAAGAATATAATTCAGATTAAAAAAAACGATGCTAAGAAAAAAGAAATTTCTGTGCCGATTCAGCAAATAAAAAGATATTTCCAGCTTATTTTTCATAAGGTTGTTCCATTAAGATTGTTTGGCAATAATAGAAATAAAAAGAAAATGCTGAAAGTTATTAACCAATTGATGGACAGTGGACGATATGAATGTATCACTTTAAAATCAATCATAAATAAGCTGAAGATTGCTGATGTTGATTGGTTGAAACCTATTAATAACAGCATAATAAAACAATCAGTTTTTGCAAAAGTGGTATACTGGTTTCTTACTGAATTTATTAAAGAAATATTATATACTCAATTTTACATAACAAATATTACTTCTACTGGTAGTAAAAAGATTTATATACCACATGGCATATGGAAAACTGAGAAAGCTAAATTTATCCGAAAACTGAAACGAAAGTTGACTATTATGCTTGACGATTCAAAAGATTTCGATGACCTTCCAATTGCCAAATTGGTATTACTACCAAAATTAACAGGCGTTAGGCCTATATTACAAATAAAATATAGTCAGGCAGAAAAAAAAAACCTACGCAAAGTTTCAAGATTCTTAGAACAATTGTATATTACCCATTACAATCAGATGACACTACCACGATTTCATAAACAGTGGAAAACGACTGTTCAGTGTTTACGAAATTCAACACAAAAACATTTACATAATTTCGTATCTTGTGATGTAAAAGATGCGTACGGTTCTATAAATTGCGACAAATTATTTGAAATTGTAACGTCCCTTTGCGATTCAATACCCGACAAAATAAGAATGGAGTCACTTACTATTATGAAGCGGCGTGATTTAAAAAGTTCACGAAAATTGACGACTAGGCAATATTTCGTCAACCGAAACTTACAGTTGTCTATATCGGCGAATACATTATTCTCTCCAACGAAAGATTCTCACAGTGAAACGATCAGAAAGGATTGGCTAATGACTAAAATAAAAAATCATATTTTTCATCAAAAGGTTTGGATTAATAATAAGAAATACTTATTGATAAAAGGCGTAGCCCAAGGAGCTTTGCTTTCTGCAGTTTTATGTGACATTTATTATAGTCATATGGTACAACATGAGTTATCAAAGTTTCTAAAAACTGGTACTTTGTACCGATACGTTGATGACTTTTTGTATGTAACAGATAACGAAGATTCTGCAAAAAGGTTTTTAGACGTCGTTGAGAAGGGCATTAGTGGGTACAACTGCCAATTTAAACCTTCGAAAACGCAAACAAGTTTACAACCCCGTTCTGATGGTGCAGAAACTTTAATATATTTAGGATACAATCTAAATATGAAAACTTTAGAGGCAACGCCAAAATATCTAGACGTGAATGCACGATATACAACAACACTAAGTTACTCTAGCCATAAAACACCAACGGCGTAA
>Cele_TERT_1
CATATTTTCAAATATCAAGAGGCTCCATGCAACAAGTATATGGGAATTGTAATGTAATATTACGTGGGTGAATGGCATCCGGTTTAATACTTAAAAATTCTATAAATCTATGGCACCAACGATTAAGAGTTCACTTACAACACTTCATGAAGAAATACGAAAATACGATAAAAGACGTCATTGGAACACAATTATTCGCAAAAGTGCTCATTTAAGTCTCGTCAGAAATATTTTCAAAAAGAAACGAAGACAAAAATTAAACTACCGCCATATGTCCACTTTTTTGGCTTCTTCTGAAAACATTTCAAATATTCGCGATACCGTTGTTTTACTGGAAATCAACAAATTATCGCAGAGTATCCTGTCTTCTCGCAATATTTTTGAGCTGAGAAAACTAAAACCAACACGAAAAATGGTTGAAATCGAACATTGTTTTGTGTCTAAAAATGATACATTTGTTGCATGCTCCAAATTAATTTCAATGTTTCATCTGGAAAAATATATTGGATCAACTAATTGTGCAAATATACTGGAGTGGATTACAAAAATGTTAAACAATGGTGGTTATCATAAAATGAAGCCATTTGTCTACAAAGAAGCTCCTTTCACTCGCGCATTTCGTGCATCTAAAGTTATGAAAAATGTGGATCCAAATGTGAAGAGGAATATTCAAACTTCAATTGTGAATAATTTAAAATCAGGAGTACACTGGTGGGCTCTGATGGCTTTACGACAAGTTATGATTCCAATTGTAATTAAAGAAGAAAGAGTTTTGCTGTGGAGAGATGGATATTTAAATATTTTAACAAAAGAAATAAAGGATTTCAAACAACGTTATATAGTTCAAAAAGCTCCGCATTTTATAAGACCGAATGTTGCCACCTTCAAGCTCTCAATTTCTCGTCAAAAATTGCGACCTTTGTTCAAAAGAAAAGCAATCGATAAAAAAACAGAGACAATGCAATGGAAAAGGTTGAATTCGATGCTCTCATGGTGTTTGGAAAGAAGTGGAGTTTACCGACATACAATCAGAGATTCGTGTAAAAAAGTGTCAGATTTTCTAAAGAAGAACTCACAAAACTCAAAAATAATTGGATACACAGCAGATGTTAGCAAATGTTTCTCAACTGTTAATCATGACGTGTTGATATCAATTATTGACCGACTTTTTTCTCAAGAGCACGATATTTATACGGTATGTGGAAAAGGAAGAAATCACGGAGGATTTCATAAATTGATATTCTGTTCAGCTGGAACTGAGTTGAATGCACATGAGGCGCTTCGTCGAAAAATGGAATTGAAAGGAGTATTCAATTTTGAAGTTTGCTACCGAGAGATGAGTTCCTCTACAACACTCTACAGTGTTATTCGTACCACACTTTCAACGTACTACTACAAGCGTGGCCCAACATCGTGGAGAATTACAAAAGGAGTTCCACAGGGACATCCTATATCTTCAAATTTAGCACATATGTACCTCAATAACTTTGAGCAGAAATATTGGAGCAACGAAAAAGAGGATTCGAGAATTGTTTTCTGCAGATATGAGGATGATTTCATTTTCATTACAACTGAAAATTCTTTATTCGAGAAGATGATGAAACCATTATCTACTGGCAATAACACTCATTTTTTGACGGCTAATCCGAAAAAGTTCAAGAAATCAGAGCGATGTGGAGCATCACAAGTCCTTCAATGGTGTGGAGTGAAACTGGATTTTCAATCGGGAAATTGCTTTATTCGACGAAGATGCAAAGACGGTGTGGCTCGTCAATTTTTGATAAAGTTGCAATAATTTTAAACAAGATTTATTTCGATTCGATTCGATCGAGGCACTTACAATAAATAATAATAATAATTCGAAA
>Cele_TERT_2
CATATTTTCAAATATCAAGAGGCTCCATGCAACAAGTATATGGGAATTGTAATGTAATATTACGTGGGTGAATGGCATCCGGTTTAATACTTAAAAATTCTATAAATCTATGGCACCAACGATTAAGAGTTCACTTACAACACTTCATGAAGAAATACGAAAATACGATAAAAGACGTCATTGGAACACAATTATTCGCAAAAGTGCTCATTTAAGTCTCGTCAGAAATATTTTCAAAAAGAAACGAAGACAAAAATTAAACTACCGCCATATGTCCACTTTTTTGGCTTCTTCTGAAAACATTTCAAATATTCGCGATACCGTTGTTTTACTGGAAATCAACAAATTATCGCAGAGTATCCTGTCTTCTCGCAATATTTTTGAGCTGAGAAAACTAAAACCAACACGAAAAATGGTTGAAATCGAACATTGTTTTGTGTCTAAAAATGATACATTTGTTGCATGCTCCAAATTAATTTCAATGTTTCATCTGGAAAAATATATTGGATCAACTAATTGTGCAAATATACTGGAGTGGATTACAAAAATGTTAAACAATGGTGGTTATCATAAAATGAAGCCATTTGTCTACAAAGAAGCTCCTTTCACTCGCGCATTTCGTGCATCTAAAGTTATGAAAAATGTGGATCCAAATGTGAAGAGGAATATTCAAACTTCAATTGTGAATAATTTAAAATCAGGAGTACACTGGTGGGCTCTGATGGCTTTACGACAAGTTATGATTCCAATTGTAATTAAAGAAGAAAGAGTTTTGCTGTGGAGAGATGGATATTTAAATATTTTAACAAAAGAAATAAAGGATTTCAAACAACGTTATATAGTTCAAAAAGCTCCGCATTTTATAAGACCGAATGTTGCCACCTTCAAGCTCTCAATTTCTCGTCAAAAATTGCGACCTTTGTTCAAAAGAAAAGCAATCGATAAAAAAACAGAGACAATGCAATGGAAAAGGTTGAATTCGATGCTCTCATGGTGTTTGGAAAGAAGTGGAGTTTACCGACATACAATCAGAGATTCGTGTAAAAAAGTGTCAGATTTTCTAAAGAAGAACTCACAAAACTCAAAAATAATTGGATACACAGCAGATGTTAGCAAATGTTTCTCAACTGTTAATCATGACGTGTTGATATCAATTATTGACCGACTTTTTTCTCAAGAGCACGATATTTATACGGTATGTGGAAAAGGAAGAAATCACGGAGGATTTCATAAATTGATATTCTGTTCAGCTGGAACTGAGTTGAATGCACATGAGGCGCTTCGTCGAAAAATGGAATTGAAAGGAGTATTCAATTTTGAAGTTTGCTACCGAGAGATGAGTTCCTCTACAACACTCTACAGTGTTATTCGTACCACACTTTCAACGTACTACTACAAGCGTGGCCCAACATCGTGGAGAATTACAAAAGGAGTTCCACAGGGACATCCTATATCTTCAAATTTAGCACATATGTACCTCAATAACTTTGAGCAGAAATATTGGAGCAACGAAAAAGAGGATTCGAGAATTGTTTTCTGCAGATATGAGGATGATTTCATTTTCATTACAACTGAAAATTCTTTATTCGAGAAGATGATGAAACCATTATCTACTGGCAATAACACTCATTTTTTGACGGCTAATCCGAAAAAGTTCAAGAAATCAGAGCGATGTGGAGCATCACAAGTCCTTCAATGGTGTGGAGTGAAACTGGATTTTCAATCGGGAAATTGCTTTATTCGACGAAGATGCAAAGACGGTGTGGCTCGTCAATTTTTGATAAAGTTGCAATAATTTTAAACAAGATTTATTTCGATTCGATTCGATCGAGGCACTTACAATAAATAATAATAATAATTCGAAA
>Cele_TERT_3
ATGGCACCAACGATTAAGAGTTCACTTACAACACTTCATGAAGAAATACGAAAATACGATAAAAGACGTCATTGGAACACAATTATTCGCAAAAGTGCTCATTTAAGTCTCGTCAGAAATATTTTCAAAAAGTTTTTCAGAAACGAAGACAAAAATTAAACTACCGCCATATGTCCACTTTTTTGGCTTCTTCTGAAAACATTTCAAATATTCGCGATACCGTTGTTTTACTGGAAATCAACAAATTATCGCAGAGTATCCTGTCTTCTCGCAATATTTTTGAGCTGAGAAAACTAAAACCAACACGAAAAATGGTTGAAATCGAACATTGTTTTGTGTCTAAAAATGATACATTTGTTGCATGCTCCAAATTAATTTCAATGTTTCATCTGGAAAAATATATTGGATCAACTAATTGTGCAAATATACTGGAGTGGATTACAAAAATGTTAAACAATGGTGGTTATCATAAAATGAAGCCATTTGTCTACAAAGAAGCTCCTTTCACTCGCGCATTTCGTGCATCTAAAGTTATGAAAAATGTGGATCCAAATGTGAAGAGGAATATTCAAACTTCAATTGTGAATAATTTAAAATCAGGAGTACACTGGTGGGCTCTGATGGCTTTACGACAAGTTATGATTCCAATTGTAATTAAAGAAGAAAGAGTTTTGCTGTGGAGAGATGGATATTTAAATATTTTAACAAAAGAAATAAAGGATTTCAAACAACGTTATATAGTTCAAAAAGCTCCGCATTTTATAAGACCGAATGTTGCCACCTTCAAGCTCTCAATTTCTCGTCAAAAATTGCGACCTTTGTTCAAAAGAAAAGCAATCGATAAAAAAACAGAGACAATGCAATGGAAAAGGTTGAATTCGATGCTCTCATGGTGTTTGGAAAGAAGTGGAGTTTACCGACATACAATCAGAGATTCGTGTAAAAAAGTGTCAGATTTTCTAAAGAAGAACTCACAAAACTCAAAAATAATTGGATACACAGCAGATGTTAGCAAATGTTTCTCAACTGTTAATCATGACGTGTTGATATCAATTATTGACCGACTTTTTTCTCAAGAGCACGATATTTATACGGTATGTGGAAAAGGAAGAAATCACGGAGGATTTCATAAATTGATATTCTGTTCAGCTGGAACTGAGTTGAATGCACATGAGGCGCTTCGTCGAAAAATGGAATTGAAAGGAGTATTCAATTTTGAAGTTTGCTACCGAGAGATGAGTTCCTCTACAACACTCTACAGTGTTATTCGTACCACACTTTCAACGTACTACTACAAGCGTGGCCCAACATCGTGGAGAATTACAAAAGGAGTTCCACAGGGACATCCTATATCTTCAAATTTAGCACATATGTACCTCAATAACTTTGAGCAGAAATATTGGAGCAACGAAAAAGAGGATTCGAGAATTGTTTTCTGCAGATATGAGGATGATTTCATTTTCATTACAACTGAAAATTCTTTATTCGAGAAGATGATGAAACCATTATCTACTGGCAATAACACTCATTTTTTGACGGCTAATCCGAAAAAGTTCAAGAAATCAGAGCGATGTGGAGCATCACAAGTCCTTCAATGGTGTGGAGTGAAACTGGATTTTCAATCGGGAAATTGCTTTATTCGACGAAGATGCAAAGACGGTGTGGCTCGTCAATTTTTGATAAAGTTGCAATAATTTTAAACAAGATTTATTTCGATTCGATTCGATCGAGGCACTTACAATAAATAATAATAATAATTCGAAA
>Cele_TERT_4
ATGGCACCAACGATTAAGAGTTCACTTACAACACTTCATGAAGAAATACGAAAATACGATAAAAGACGTCATTGGAACACAATTATTCGCAAAAGTGCTCATTTAAGTCTCGTCAGAAATATTTTCAAAAAGAAACGAAGACAAAAATTAAACTACCGCCATATGTCCACTTTTTTGGCTTCTTCTGAAAACATTTCAAATATTCGCGATACCGTTGTTTTACTGGAAATCAACAAATTATCGCAGAGTATCCTGTCTTCTCGCAATATTTTTGAGCTGAGAAAACTAAAACCAACACGAAAAATGGTTGAAATCGAACATTGTTTTGTGTCTAAAAATGATACATTTGTTGCATGCTCCAAATTAATTTCAATGTTTCATCTGGAAAAATATATTGGATCAACTAATTGTGCAAATATACTGGAGTGGATTACAAAAATGTTAAACAATGGTGGTTATCATAAAATGAAGCCATTTGTCTACAAAGAAGCTCCTTTCACTCGCGCATTTCGTGCATCTAAAGTTATGAAAAATGTGGATCCAAATGTGAAGAGGAATATTCAAACTTCAATTGTGAATAATTTAAAATCAGGAGTACACTGGTGGGCTCTGATGGCTTTACGACAAGTTATGATTCCAATTGTAATTAAAGAAGAAAGAGTTTTGCTGTGGAGAGATGGATATTTAAATATTTTAACAAAAGAAATAAAGGATTTCAAACAACGTTATATAGTTCAAAAAGCTCCGCATTTTATAAGACCGAATGTTGCCACCTTCAAGCTCTCAATTTCTCGTCAAAAATTGCGACCTTTGTTCAAAAGAAAAGCAATCGATAAAAAAACAGAGACAATGCAATGGAAAAGGTTGAATTCGATGCTCTCATGGTGTTTGGAAAGAAGTGGAGTTTACCGACATACAATCAGAGATTCGTGTAAAAAAGTGTCAGATTTTCTAAAGAAGAACTCACAAAACTCAAAAATAATTGGATACACAGCAGATGTTAGCAAATGTTTCTCAACTGTTAATCATGACGTGTTGATATCAATTATTGACCGACTTTTTTCTCAAGAGCACGATATTTATACGGTATGTGGAAAAGGAAGAAATCACGGAGGATTTCATAAATTGATATTCTGTTCAGCTGGAACTGAGTTGAATGCACATGAGGCGCTTCGTCGAAAAATGGAATTGAAAGGAGTATTCAATTTTGAAGTTTGCTACCGAGAGATGAGTTCCTCTACAACACTCTACAGTGTTATTCGTACCACACTTTCAACGTACTACTACAAGCGTGGCCCAACATCGTGGAGAATTACAAAAGGAGTTCCACAGGGACATCCTATATCTTCAAATTTAGCACATATGTACCTCAATAACTTTGAGCAGAAATATTGGAGCAACGAAAAAGAGGATTCGAGAATTGTTTTCTGCAGATATGAGGATGATTTCATTTTCATTACAACTGAAAATTCTTTATTCGAGAAGATGATGAAACCATTATCTACTGGCAATAACACTCATTTTTTGACGGCTAATCCGAAAAAGTTCAAGAAATCAGAGCGATGTGGAGCATCACAAGTCCTTCAATGGTGTGGAGTGAAACTGGATTTTCAATCGGGAAATTGCTTTATTCGACGAAGATGCAAAGACGGTGTGGCTCGTCAATTTTTGATAAAGTTGCAATAATTTTAAACAAGATTTATTTCGATTCGATTCGATCGAGGCACTTACAATAAATAATAATAATAATTCGAAA
>Cele_TERT_5
AAATTTCAAAAGTTTTTCAGAAACGAAGACAAAAATTAAACTACCGCCATATGTCCACTTTTTTGGCTTCTTCTGAAAACATTTCAAATATTCGCGATACCGTTGTTTTACTGGAAATCAACAAATTATCGCAGAGTATCCTGTCTTCTCGCAATATTTTTGAGCTGAGAAAACTAAAACCAACACGAAAAATGGTTGAAATCGAACATTGTTTTGTGTCTAAAAATGATACATTTGTTGCATGCTCCAAATTAATTTCAATGTTTCATCTGGAAAAATATATTGGATCAACTAATTGTGCAAATATACTGGAGTGGATTACAAAAATGTTAAACAATGGTGGTTATCATAAAATGAAGCCATTTGTCTACAAAGAAGCTCCTTTCACTCGCGCATTTCGTGCATCTAAAGTTATGAAAAATGTGGATCCAAATGTGAAGAGGAATATTCAAACTTCAATTGTGAATAATTTAAAATCAGGAGTACACTGGTGGGCTCTGATGGCTTTACGACAAGTTATGATTCCAATTGTAATTAAAGAAGAAAGAGTTTTGCTGTGGAGAGATGGATATTTAAATATTTTAACAAAAGAAATAAAGGATTTCAAACAACGTTATATAGTTCAAAAAGCTCCGCATTTTATAAGACCGAATGTTGCCACCTTCAAGCTCTCAATTTCTCGTCAAAAATTGCGACCTTTGTTCAAAAGAAAAGCAATCGATAAAAAAACAGAGACAATGCAATGGAAAAGGTTGAATTCGATGCTCTCATGGTGTTTGGAAAGAAGTGGAGTTTACCGACATACAATCAGAGATTCGTGTAAAAAAGTGTCAGATTTTCTAAAGAAGAACTCACAAAACTCAAAAATAATTGGATACACAGCAGATGTTAGCAAATGTTTCTCAACTGTTAATCATGACGTGTTGATATCAATTATTGACCGACTTTTTTCTCAAGAGCACGATATTTATACGGTATGTGGAAAAGGAAGAAATCACGGAGGATTTCATAAATTGATATTCTGTTCAGCTGGAACTGAGTTGAATGCACATGAGGCGCTTCGTCGAAAAATGGAATTGAAAGGAGTATTCAATTTTGAAGTTTGCTACCGAGAGATGAGTTCCTCTACAACACTCTACAGTGTTATTCGTACCACACTTTCAACGTACTACTACAAGCGTGGCCCAACATCGTGGAGAATTACAAAAGGAGTTCCACAGGGACATCCTATATCTTCAAATTTAGCACATATGTACCTCAATAACTTTGAGCAGAAATATTGGAGCAACGAAAAAGAGGATTCGAGAATTGTTTTCTGCAGATATGAGGATGATTTCATTTTCATTACAACTGAAAATTCTTTATTCGAGAAGATGATGAAACCATTATCTACTGGCAATAACACTCATTTTTTGACGGCTAATCCGAAAAAGTTCAAGAAATCAGAGCGATGTGGAGCATCACAAGTCCTTCAATGGTGTGGAGTGAAACTGGATTTTCAATCGGGAAATTGCTTTATTCGACGAAGATGCAAAGACGGTGTGGCTCGTCAATTTTTGATAAAGTTGCAATAATTTTAAACAAGATTTATTTCGATTCGATTCGATCGAGGCACTTACAATAAATAATAATAATAATTCGAAA
>Clec_TERT_1
ATGCTTGTTTTCATCCACACCAATACTTTTCCAATGCAGGCCTTTAAAAACAAGCATTCAACTAAACTAAATTGTCGTTTTAAACGGCAAAGGATCCTGGAAAATATGATGACCCAAAAATTCGGCTATAATCCATTTCTTGTGATAAAGAGGGACAAAATGTTGCACCGGAGATATGCCATAGGTCGAATTATGTTATTTGCCGAGAAAAACCGGCATGACATGCTCAAGAAAGCTCTCAAAGAAGATGTAGGGTATAAAATGAAGAAGGTTTTTGTCAGAAAACGCATTATCAACTCATTTGCAGCTATAGCAGCTTTAAAACTGCAAGTTATACAAGTCAAAAATGAATTAAACAAAATAATCAGAGAAGTGAAAACAACATATACTAAAGAAGAAGTAATTAAGTTTGTTACTATTATAATAAACAAATATATTCCATATAAAATACTTGGCCGTAAAAAATATTATGAAACATTCCGGAGAAACTGTATTAACATTATCCTGGCAAATTACAAGCAGAATATGCTCTTATCAAACGCTATGAAAGGTTTAAACAAGACAAGCCTGAAAAATAGACATCTCACTGCAAAAATTGTGCTTTGGTTAAACAAGCTTTTGATGAGAGTTATAGGCAGTATTTTTTATGTTACAGAAGGTACCAAGTGCAGAGATATAATTTTTTATAATCCACGGTATTGGATTGGTTTACAAAAAAGTGCGCTAGAAGACCTCGAATCCAATGGGGAAATAAAACAAATTGAAGTGCTCTCCCATTCAGATCCTAGTATCGGCAAAATGCGTTTGGTACCTAAACCATCTGGAACTGGTCTTCGTCCGCTTGTACTCAAAAGCACTAATCAACAGAATGAGTCAAGGCTCATATTGAGGTGTAATCTCTTCCTGAAACAATTAGTTGCCACAAAATTAGGAGCATATCCAAATGCTATTTCAGACATACATTCAGCCTGGCTGGAATTTAGCACCAAGAATCAACATTATAAGGAAAAGTTATATTTTGTTAAAATGGACATCAAAAATGCTTATGGATCAATAATACATGAAGAGCTTAAAAACATTTTAAAACTTCTGTTTGATGAATGCCTACCAGTTGATCATTTATCAGTTAATGTGTGCTCCTACCAAGGAATTTGGAAGGAGGTCGAAACAGAACAATTTGCCGAATTGACTCAATCAATCTCTTCACACAAAGTAAAAAATGTTGTTCAGAGACAGACAAAAGTATCTGCAAATATATTCAAAACCTTCATTCTTGATTTTATTGACAATATTAAAGTTAATATGAACCACACAAATAAAACATACCGGTTTGTTAAAGGACTTCCCCAAGGAAGTGCTCTTTCATCTGTTCTATGCGAAATTTACTATAGTTACGTTGATCAACAATTCCTAAACTTTACAAACAAAGAGGAAGGAGATTTGTGTATTCGACTGGTAGACGACTACTTATTCGCCTCCAGGAGTCAAGAAAGGGCTGAAAGGTTTCTATCGTTGTTAGAAAATGGATTTCCAAAATACGGCTTGTTCATCAAAAATGAAAAGACCCTAACAAATCTGATCCAGGATGTAGATTTTGTACCGTATTTTGGTTTAAAGTTTAACTTGAAAACCAAACAAGTAAAACCGAATCTTGAGGGCTATTATAAAGTTGATCCTTTGTCCACAATGACCATTAGAAGGAGTTTTGATTTAAGCACTTTAAAGGAACGATTACTGTTTACTCATACTTTGAAATTGTATAAAATATTACTAGATAATAGATTTCTATGGAAAACAACAATTATTTGGAATATTTTTGATGCTGCAACCATAATGGCTTTGCGGTTCAGCAGCATAGTGAAGAATCTTCTTAACTCATCAGACAAAATGGATTTCTACCAATTAGTTGATTGTGTAATGAGTTCAGCTTTTAAAATTTCCAAGACAGCATATGGCAAATTAAATTCTGGGACAGTGTCTTTAGAATGTTTGAAGTACTGTGTGATCAAAGCGTTTGTGAAAGTGTTGGAGAGGAAAGCTGTCCACAAAAAGGTTGTAAAAAAGCTTAAAGCAATTATGGGAAAATATCTGAAATTCTTAAAATGTAGAGAAATGAAAATTGCACTATATGTTGGAAAGAAGCTTTCCGAACCATTGGAGACCTGTCTGTAA
>Clec_TERT_2
ATGCAGGCCTTTAAAAACAAGCATTCAACTAAACTAAATTGTCGTTTTAAACGGCAAAGGATCCTGGAAAATATGATGACCCAAAAATTCGGCTATAATCCATTTCTTGTGATAAAGAGGGACAAAATGTTGCACCGGAGATATGCCATAGGTCGAATTATGTTATTTGCCGAGAAAAACCGGCATGACATGCTCAAGAAAGCTCTCAAAGAAGATGTAGGGTATAAAATGAAGAAGGTTTTTGTCAGAAAACGCATTATCAACTCATTTGCAGCTATAGCAGCTTTAAAACTGCAAGTTATACAAGTCAAAAATGAATTAAACAAAATAATCAGAGAAGTGAAAACAACATATACTAAAGAAGAAGTAATTAAGTTTGTTACTATTATAATAAACAAATATATTCCATATAAAATACTTGGCCGTAAAAAATATTATGAAACATTCCGGAGAAACTGTATTAACATTATCCTGGCAAATTACAAGCAGAATATGCTCTTATCAAACGCTATGAAAGGTTTAAACAAGACAAGCCTGAAAAATAGACATCTCACTGCAAAAATTGTGCTTTGGTTAAACAAGCTTTTGATGAGAGTTATAGGCAGTATTTTTTATGTTACAGAAGGTACCAAGTGCAGAGATATAATTTTTTATAATCCACGGTATTGGATTGGTTTACAAAAAAGTGCGCTAGAAGACCTCGAATCCAATGGGGAAATAAAACAAATTGAAGTGCTCTCCCATTCAGATCCTAGTATCGGCAAAATGCGTTTGGTACCTAAACCATCTGGAACTGGTCTTCGTCCGCTTGTACTCAAAAGCACTAATCAACAGAATGAGTCAAGGCTCATATTGAGGTGTAATCTCTTCCTGAAACAATTAGTTGCCACAAAATTAGGAGCATATCCAAATGCTATTTCAGACATACATTCAGCCTGGCTGGAATTTAGCACCAAGAATCAACATTATAAGGAAAAGTTATATTTTGTTAAAATGGACATCAAAAATGCTTATGGATCAATAATACATGAAGAGCTTAAAAACATTTTAAAACTTCTGTTTGATGAATGCCTACCAGTTGATCATTTATCAGTTAATGTGTGCTCCTACCAAGGAATTTGGAAGGAGGTCGAAACAGAACAATTTGCCGAATTGACTCAATCAATCTCTTCACACAAAGTAAAAAATGTTGTTCAGAGACAGACAAAAGTATCTGCAAATATATTCAAAACCTTCATTCTTGATTTTATTGACAATATTAAAGTTAATATGAACCACACAAATAAAACATACCGGTTTGTTAAAGGACTTCCCCAAGGAAGTGCTCTTTCATCTGTTCTATGCGAAATTTACTATAGTTACGTTGATCAACAATTCCTAAACTTTACAAACAAAGAGGAAGGAGATTTGTGTATTCGACTGGTAGACGACTACTTATTCGCCTCCAGGAGTCAAGAAAGGGCTGAAAGGTTTCTATCGTTGTTAGAAAATGGATTTCCAAAATACGGCTTGTTCATCAAAAATGAAAAGACCCTAACAAATCTGATCCAGGATGTAGATTTTGTACCGTATTTTGGTTTAAAGTTTAACTTGAAAACCAAACAAGTAAAACCGAATCTTGAGGGCTATTATAAAGTTGATCCTTTGTCCACAATGACCATTAGAAGGAGTTTTGATTTAAGCACTTTAAAGGAACGATTACTGTTTACTCATACTTTGAAATTGTATAAAATATTACTAGATAATAGATTTCTATGGAAAACAACAATTATTTGGAATATTTTTGATGCTGCAACCATAATGGCTTTGCGGTTCAGCAGCATAGTGAAGAATCTTCTTAACTCATCAGACAAAATGGATTTCTACCAATTAGTTGATTGTGTAATGAGTTCAGCTTTTAAAATTTCCAAGACAGCATATGGCAAATTAAATTCTGGGACAGTGTCTTTAGAATGTTTGAAGTACTGTGTGATCAAAGCGTTTGTGAAAGTGTTGGAGAGGAAAGCTGTCCACAAAAAGGTTGTAAAAAAGCTTAAAGCAATTATGGGAAAATATCTGAAATTCTTAAAATGTAGAGAAATGAAAATTGCACTATATGTTGGAAAGAAGCTTTCCGAACCATTGGAGACCTGTCTGTAA
>Clec_TERT_3
ATGCTTGTTTTCATCCACACCAATACTTTTCCAATGCAGGCCTTTAAAAACAAGCATTCAACTAAACTAAATTGTCGTTTTAAACGGCAAAGGATCCTGGAAAATATGATGACCCAAAAATTCGGCTATAATCCATTTCTTGTGATAAAGAGGGACAAAATGTTGCACCGGAGATATGCCATAGGTCGAATTATGTTATTTGCCGAGAAAAACCGGCATGACATGCTCAAGAAAGCTCTCAAAGAAGATGTAGGGTATAAAATGAAGAAGGTTTTTGTCAGAAAACGCATTATCAACTCATTTGCAGCTATAGCAGCTTTAAAACTGCAAGTTATACAAGTCAAAAATGAATTAAACAAAATAATCAGAGAAGTGAAAACAACATATACTAAAGAAGAAGTAATTAAGTTTGTTACTATTATAATAAACAAATATATTCCATATAAAATACTTGGCCGTAAAAAATATTATGAAACATTCCGGAGAAACTGTATTAACATTATCCTGGCAAATTACAAGCAGAATATGCTCTTATCAAACGCTATGAAAGGTTTAAACAAGACAAGCCTGAAAAATAGACATCTCACTGCAAAAATTGTGCTTTGGTTAAACAAGCTTTTGATGAGAGTTATAGGCAGTATTTTTTATGTTACAGAAGGTACCAAGTGCAGAGATATAATTTTTTATAATCCACGGTATTGGATTGGTTTACAAAAAAGTGCGCTAGAAGACCTCGAATCCAATGGGGAAATAAAACAAATTGAAGTGCTCTCCCATTCAGATCCTAGTATCGGCAAAATGCGTTTGGTACCTAAACCATCTGGAACTGGTCTTCGTCCGCTTGTACTCAAAAGCACTAATCAACAGAATGAGTCAAGGCTCATATTGAGGTGTAATCTCTTCCTGAAACAATTAGTTGCCACAAAATTAGGAGCATATCCAAATGCTATTTCAGACATACATTCAGCCTGGCTGGAATTTAGCACCAAGAATCAACATTATAAGGAAAAGTTATATTTTGTTAAAATGGACATCAAAAATGCTTATGGATCAATAATACATGAAGAGCTTAAAAACATTTTAAAACTTCTGTTTGATGAATGCCTACCAGTTGATCATTTATCAGTTAATGTGTGCTCCTACCAAGGAATTTGGAAGGAGGTCGAAACAGAACAATTTGCCGAATTGACTCAATCAATCTCTTCACACAAAGTAAAAAATGTTGTTCAGAGACAGACAAAAGTATCTGCAAATATATTCAAAACCTTCATTCTTGATTTTATTGACAATATTAAAGTTAATATGAACCACACAAATAAAACATACCGGTTTGTTAAAGGACTTCCCCAAGGAAGTGCTCTTTCATCTGTTCTATGCGAAATTTACTATAGTTACGTTGATCAACAATTCCTAAACTTTACAAACAAAGAGGAAGGAGATTTGTGTATTCGACTGGTAGACGACTACTTATTCGCCTCCAGGAGTCAAGAAAGGGCTGAAAGGTTTCTATCGTTGTTAGAAAATGGATTTCCAAAATACGGCTTGTTCATCAAAAATGAAAAGACCCTAACAAATCTGATCCAGGATGTAGATTTTGTACCGTATTTTGGTTTAAAGTTTAACTTGAAAACCAAACAAGTAAAACCGAATCTTGAGGGCTATTATAAAGTTGATCCTTTGTCCACAATGACCATTAGAAGGAGTTTTGATTTAAGATAA
>Drer_TERT_1
GTCGTGTTGATTGGTTGGGACTGTTGGGACTCGAAGCGGGAAATAGAACTCCCCAAGCACGCGCACAGATGTCTGGACAGTACTCGACAGATGGCGGATTCAGGCCGGTTTTGGAGATTCTGCGCTCCTTATATCCAGTCGTGCAGACTTTGGAGGAGTTCACCGACGGACTGCAATTCCCTGACGGCCGAAAGCCGGTTCTGCTGGAGGAAACAGACGGCGCGCGCTTTAAAAAGCTCCTCAGTGGACTTATTGTATGCGCCTACACGCCGCCGCAGCTGCGCGTCCCCGCCCAGCTCAGCACCCTGCCGGAGGTCTTGGCGTTCACTCTGAACCACATTAAACGTAAGAAACTGAGGAACGTCCTGGGCTTCGGTTATCAATGCAGCGACGTGACGACCAGTTCGGATCCCTTCCGTTTCCATGGTGACGTTTCGCAGACGGCTGCTTCCATCAGCACCAGCGAGGTCTGGAAGCGTATCAACCAGCGTCTGGGCACGGAGGTAACGCGGTACCTGCTGCAGGACTGTGCCGTTTTCACCACCGTCCCGCCATCGTGTGTTCTGCAGGTGTGCGGAGAACCTGTTTACGACTTGCTGATGCCGCGCTCATGGTCTGGCTTTTTCCTCAGTAACTCAGATAATGAACGAATCAGCGGCGCGATGCGGAAATCCCCTGCTGTCCAGAAGACAGTCGCAATTTCCAAAAAGAGAACAAGAGATAACGAAAAATATATTTCGGTAAAGCGGCGGAGGGTAAAGGAAACTGTGAATAATAATAACGGAAATTACAGATCTCGGTGTTTTGCAATTTCTAAAAAGAGAGCGAGAGATAATGAAGAAAATATTTCGTTAAAGCGACGGAGGATGGAGGAAACTGACCAAGAAGCGAAAATACGTAATGAAAATCACGGATCTCAGAGTTTCACAATTTCTAAAAAGAGAGCGAGAGATAACGAAGAAAATATTTCGTTAAAGCGACAAAGGATGGAGGAAATTGACCAAGTAGCGAAAATACGTAACGAAAATCACGGATCTCAGAGTTGGAAACCAGCGGATCAGCGTCCTCCTCGACCCTCGCAATGTTCAATACGCGTTCTGAGCATGCTCTACAATGGGCGGGGCATGAAGAACTTCCTGCTCAACAGGAAGTTGAAAGGAGTGGGCGGGGCCAGGCGCATGCAAGGGGAGGATCTTGTCCGCATGATTTTCCTCCAATCAGAATCCAACGATAGCAAACCGAAAAAACTTCCTAAACGATTCTTCGCAATGGTGCCGCTATTCAGTCGGCTGTTGCGGCAGCACAGGAAGTGTCCGTATCGGCTGTTCCTGCAAAGAAAGTGTGCAGGAAATCCAGACGTGGAGGATATGGAGTCTCTGCTGAAGTCACACTCGTCTCCATATAGAGTTTATCTGTTCGTCAGGGAGTGTCTGCGCCATATTATTCCCCACGAGCTCTGGGGCTGCCAGGAAAACCAGCTCCACTTCCTGTCTAATGTAAAGAACTTCCTGCTTCTGGGGAAGTTTGAGCGCCTCACGCTGGTCCAGCTGATGTGGAGGATGAAGGTTCAGGCCTGCCATTGGCTGGGGCCCAAGAAACGTCAGTGTGCGAGCGAGCACCGCTACCGTGAGTGGATGTTGGGTCAGTGTATGGGCTGGGTGTTGAGTGGTTTTGTGGTCGGTCTGGTCAGAGCTCAGTTCTACATCACGGAGAGTATGGGCCACAAACACACACTGCGCTTCTACAGGGGAGATGTCTGGAGCAGACTGCAGGACCAGGCCTTCAGGGCTCATCTGTGTAAGGGCCAGTGGAGGCCCCTGTCTCCATCCCAGGCGCTGAAGGTCCCCAATAGTGCAGTGACATCCCGCATCCGCTTTATTCCCAAAACCAGCAGCATGAGGCCCATCACACGCCTCAGCGGCAGCAGAGACACACTGCAGGTCTGTACACACACATGCAGTCATATGCTTAAACACACATACACTTTCTCACACGCATGCTTGCATGCGCACACACACACACACACACACACACACACACACAAAGAAAGAGTTGATATGTTTAATGGTGGTATTTTTGAGAATTGTGACGCAGTATTCACAACATCTGAATCAACAGTGTGTGTATGTGTGTGTGTGTTCCAGTATTTTCAGAGCTGTGTGCGTGTGCTGCAGAATGTGTTGAGTGTGTGTGTGCGTGAGGCCCCGGGGCCCATGGGCTCCACCGTCTGGGGTTGGCAGGACATTCACAGACGCCTGCAAGACTTCAGCCCTCAGCAGAAGAGCTCGCCACGACCGCTCTACTTCGTCAAGGTGGATGTGAGCGGAGCGTATGACAGTCTCCCGCACCTGAAGCTGGTGGAGGTGCTGAAGGAAGTGTTGGGTCCGTTTGCAGAGCAGAGCTTCTTCCTGCGTCAGTACAGCAGTGTGTGGAGCGACCCGACCCGCGGCCTGCGCAAACGCTTCTGCACCAAAGCTGAGATGTCGGAGCCGCTCAACATGAAGGGGTTTGTTGTGGATGAACAGGTCAGCGGGCGCCTGCATGATGCTATATTAGTGGAGCGGCACTCGTCTGAGGTCAGAGGTGGAGACGTCTTCCAGTTCTTCCAGAAGATGCTCAGCAGTTACGTCATCCATTACGACCAGCAGATGTTCCGGCAGGTGTGTGGGATCCCGCAGGGCTCTTCTGTGTCTTCTCTGCTGTGTAATCTGTGTTACGGACACATGGAGAAAGCCCTGCTGAAGGACATCGCTAAAGGAGGGTGTCTGATGAGGCTGATTGATGATTTTTTGCTCATTACTCCTCATCTGAGTAAAGCCACAGAGTTTCTGACCACTCTTCTGTCTGGAGTTCCAGATTACGGTTGCCAGATTAACCCTCAGAAGGTGGCGGTGAACTTCCCGGTGTGTGTGTCCTGGGTAAACTCGGGCGTCTCTGTGCTGCCGTCCAGCTGCCTGTTCCCCTGGTGCGGCTTGATGATACACACACACACGCTGGACGTCTATAAAGACTACTCACGGTATGACGGCCTATCACTGCGCTACAGCCTGACTCTGGGCTCCGCCCACTCTCCATCTACAGTCATGAAGAAGCTGCTGTCGGTGCTCAGCATCAAAAGCACGGACATCTTCCTAGACCTCAGGCTGAACTCTGTGGAGGCCGTTTACAGGAGTCTGTATAAGCTGATTCTGCTGCAGGCGCTCAGGTTTCATGCGTGCGTGAGGAGTCTGCCGTTGGGTCAGAGTGTGAACAGAAACCCTTCGTTCTTCCTGAAGATGATCTGGAGAATGACTCGAGTCACCAATAAACTCCTCACACACATTAACAAAGGTCTGCCTGTGTGTTCTGTGGACAGTGGTGGTGTTCTGCAGTCTGAGGCGGTTCAGCTTTTATTCTGTTTGGCCTTCGAGACGCTTTTCAGACGGTTTCGCTCAATTTACCACTGCCTGATCCCTGCACTGCACAAACGGAAGCGTGCTCTTCAGCGTGAGCTCTGCGGGATCACTCTGGCTCGGGTCCGTCAAGCTTCCTCTCCCAGAATCCCCCTGGATTTCAGCATGCGGGTGTAAAAAAAACCTGTCACGCGACACAACAGTAAACACTGATCTGGGAACAGTTTCCTTTTACTGTCTGACAGCTGACTAAACACATCTGCACTGCTCATAAACACTTGATGGCTGACTGTAAAACACACACACACTCGTAAACACAGCATTTCTGTTCAGGTAGCTTGATATTCTGTCTGAAAATAAACCAAAATCACAGATCGATGCAGAAGTCGG
>Drer_TERT_2
AAATAGAACTCCCCAAGCACGCGCACAGATGTCTGGACAGTACTCGACAGATGGCGGATTCAGGCCGGTTTTGGAGATTCTGCGCTCCTTATATCCAGTCGTGCAGACTTTGGAGGAGTTCACCGACGGACTGCAATTCCCTGACGGCCGAAAGCCGGTTCTGCTGGAGGAAACAGACGGCGCGCGCTTTAAAAAGCTCCTCAGTGGACTTATTGTATGCGCCTACACGCCGCCGCAGCTGCGCGTCCCCGCCCAGCTCAGCACCCTGCCGGAGGTCTTGGCGTTCACTCTGAACCACATTAAACGTAAGAAACTGAGGAACGTCCTGGGCTTCGGTTATCAATGCAGCGACGTGACGACCAGTTCGGATCCCTTCCGTTTCCATGGTGACGTTTCGCAGACGGCTGCTTCCATCAGCACCAGCGAGGTCTGGAAGCGTATCAACCAGCGTCTGGGCACGGAGGTAACGCGGTACCTGCTGCAGGACTGTGCCGTTTTCACCACCGTCCCGCCATCGTGTGTTCTGCAGGTGTGCGGAGAACCTGTTTACGACTTGCTGATGCCGCGCTCATGGTCTGGCTTTTTCCTCAGTAACTCAGATAATGAACGAATCAGCGGCGCGATGCGGAAATCCCCTGCTGTCCAGAAGACAGTCGCAATTTCCAAAAAGAGAACAAGAGATAACGAAAAATATATTTCGGTAAAGCGGCGGAGGGTAAAGGAAACTGTGAATAATAATAACGGAAATTACAGATCTCGGTGTTTTGCAATTTCTAAAAAGAGAGCGAGAGATAATGAAGAAAATATTTCGTTAAAGCGACGGAGGATGGAGGAAACTGACCAAGAAGCGAAAATACGTAATGAAAATCACGGATCTCAGAGTTTCACAATTTCTAAAAAGAGAGCGAGAGATAACGAAGAAAATATTTCGTTAAAGCGACAAAGGATGGAGGAAATTGACCAAGTAGCGAAAATACGTAACGAAAATCACGGATCTCAGAGTTGGAAACCAGCGGATCAGCGTCCTCCTCGACCCTCGCAATGTTCAATACGCGTTCTGAGCATGCTCTACAATGGGCGGGGCATGAAGAACTTCCTGCTCAACAGGAAGTTGAAAGGAGTGGGCGGGGCCAGGCGCATGCAAGGGGAGGATCTTGTCCGCATGATTTTCCTCCAATCAGAATCCAACGATAGCAAACCGAAAAAACTTCCTAAACGATTCTTCGCAATGGTGCCGCTATTCAGTCGGCTGTTGCGGCAGCACAGGAAGTGTCCGTATCGGCTGTTCCTGCAAAGAAAGTGTGCAGGAAATCCAGACGTGGAGGATATGGAGTCTCTGCTGAAGTCACACTCGTCTCCATATAGAGTTTATCTGTTCGTCAGGGAGTGTCTGCGCCATATTATTCCCCACGAGCTCTGGGGCTGCCAGGAAAACCAGCTCCACTTCCTGTCTAATGTAAAGAACTTCCTGCTTCTGGGGAAGTTTGAGCGCCTCACGCTGGTCCAGCTGATGTGGAGGATGAAGGTTCAGGCCTGCCATTGGCTGGGGCCCAAGAAACGTGAGTGTTGTGCGAGCGAGCACCGCTACCGTGAGTGGATGTTGGGTCAGTGTATGGGCTGGGTGTTGAGTGGTTTTGTGGTCGGTCTGGTCAGAGCTCAGTTCTACATCACGGAGAGTATGGGCCACAAACACACACTGCGCTTCTACAGGGGAGATGTCTGGAGCAGACTGCAGGACCAGGCCTTCAGGGCTCATCTGTGTAAGGGCCAGTGGAGGCCCCTGTCTCCATCCCAGGCGCTGAAGGTCCCCAATAGTGCAGTGACATCCCGCATCCGCTTTATTCCCAAAACCAGCAGCATGAGGCCCATCACACGCCTCAGCGGCAGCAGAGACACACTGCAGTATTTTCAGAGCTGTGTGCGTGTGCTGCAGAATGTGTTGAGTGTGTGTGTGCGTGAGGCCCCGGGGCCCATGGGCTCCACCGTCTGGGGTTGGCAGGACATTCACAGACGCCTGCAAGACTTCAGCCCTCAGCAGAAGAGCTCGCCACGACCGCTCTACTTCGTCAAGGTGGATGTGAGCGGAGCGTATGACAGTCTCCCGCACCTGAAGCTGGTGGAGGTGCTGAAGGAAGTGTTGGGTCCGTTTGCAGAGCAGAGCTTCTTCCTGCGTCAGTACAGCAGTGTGTGGAGCGACCCGACCCGCGGCCTGCGCAAACGCTTCTGCACCAAAGCTGAGATGTCGGAGCCGCTCAACATGAAGGGGTTTGTTGTGGATGAACAGGTCAGCGGGCGCCTGCATGATGCTATATTAGTGGAGCGGCACTCGTCTGAGGTCAGAGGTGGAGACGTCTTCCAGTTCTTCCAGAAGATGCTCAGCAGTTACGTCATCCATTACGACCAGCAGATGTTCCGGCAGGTGTGTGGGATCCCGCAGGGCTCTTCTGTGTCTTCTCTGCTGTGTAATCTGTGTTACGGACACATGGAGAAAGCCCTGCTGAAGGACATCGCTAAAGGAGGGTGTCTGATGAGGCTGATTGATGATTTTTTGCTCATTACTCCTCATCTGAGTAAAGCCACAGAGTTTCTGACCACTCTTCTGTCTGGAGTTCCAGATTACGGTTGCCAGATTAACCCTCAGAAGGTGGCGGTGAACTTCCCGGTGTGTGTGTCCTGGGTAAACTCGGGCGTCTCTGTGCTGCCGTCCAGCTGCCTGTTCCCCTGGTGCGGCTTGATGATACACACACACACGCTGGACGTCTATAAAGACTACTCACGGTATGACGGCCTATCACTGCGCTACAGCCTGACTCTGGGCTCCGCCCACTCTCCATCTACAGTCATGAAGAAGCTGCTGTCGGTGCTCAGCATCAAAAGCACGGACATCTTCCTAGACCTCAGGCTGAACTCTGTGGAGGCCGTTTACAGGAGTCTGTATAAGCTGATTCTGCTGCAGGCGCTCAGGTTTCATGCGTGCGTGAGGAGTCTGCCGTTGGGTCAGAGTGTGAACAGAAACCCTTCGTTCTTCCTGAAGATGATCTGGAGAATGACTCGAACAGAAACAATGAATGACGTGTGTGTGTGTGTGTGTTCTCCAGGTCTGCCTGTGTGTTCTGTGGACAGTGGTGGTGTTCTGCAGTCTGAGGCGGTTCAGCTTTTATTCTGTTTGGCCTTCGAGACGCTTTTCAGACGGTTTCGCTCAATTTACCACTGCCTGATCCCTGCACTGCACAAACGGAAGCGTGCTCTTCAGCGTGAGCTCTGCGGGATCACTCTGGCTCGGGTCCGTCAAGCTTCCTCTCCCAGAATCCCCCTGGATTTCAGCATGCGGGTGTAAAAAAAACCTGTCACGCGACACAACAGTAAACACTGATCTGGGAACAGTTTCCTTTTACTGTCTGACAGCTGACTAAACACATCTGCACTGCTCATAAACACTTGATGGCTGACTGTAAAACACACACACACTCGTAAACACAGCATTTCTGTTCAGGTAGCTTGATATTCTGTCTGAAAATAAACCAAAATCACAGATCGATG
>Drer_TERT_3
GAAGCGGGAAATAGAACTCCCCAAGCACGCGCACAGATGTCTGGACAGTACTCGACAGATGGCGGATTCAGGCCGGTTTTGGAGATTCTGCGCTCCTTATATCCAGTCGTGCAGACTTTGGAGGAGTTCACCGACGGACTGCAATTCCCTGACGGCCGAAAGCCGGTTCTGCTGGAGGAAACAGACGGCGCGCGCTTTAAAAAGCTCCTCAGTGGACTTATTGTATGCGCCTACACGCCGCCGCAGCTGCGCGTCCCCGCCCAGCTCAGCACCCTGCCGGAGGTCTTGGCGTTCACTCTGAACCACATTAAACGTAAGAAACTGAGGAACGTCCTGGGCTTCGGTTATCAATGCAGCGACGTGACGACCAGTTCGGATCCCTTCCGTTTCCATGGTGACGTTTCGCAGACGGCTGCTTCCATCAGCACCAGCGAGGTCTGGAAGCGTATCAACCAGCGTCTGGGCACGGAGGTAACGCGGTACCTGCTGCAGGACTGTGCCGTTTTCACCACCGTCCCGCCATCGTGTGTTCTGCAGGTGTGCGGAGAACCTGTTTACGACTTGCTGATGCCGCGCTCATGGTCTGGCTTTTTCCTCAGTAACTCAGATAATGAACGAATCAGCGGCGCGATGCGGAAATCCCCTGCTGTCCAGAAGACAGTCGCAATTTCCAAAAAGAGAACAAGAGATAACGAAAAATATATTTCGGTAAAGCGGCGGAGGGTAAAGGAAACTGTGAATAATAATAACGGAAATTACAGATCTCGGTGTTTTGCAATTTCTAAAAAGAGAGCGAGAGATAATGAAGAAAATATTTCGTTAAAGCGACGGAGGATGGAGGAAACTGACCAAGAAGCGAAAATACGTAATGAAAATCACGGATCTCAGAGTTTCACAATTTCTAAAAAGAGAGCGAGAGATAACGAAGAAAATATTTCGTTAAAGCGACAAAGGATGGAGGAAATTGACCAAGTAGCGAAAATACGTAACGAAAATCACGGATCTCAGAGTTGGAAACCAGCGGATCAGCGTCCTCCTCGACCCTCGCAATGTTCAATACGCGTTCTGAGCATGCTCTACAATGGGCGGGGCATGAAGAACTTCCTGCTCAACAGGAAGTTGAAAGGAGTGGGCGGGGCCAGGCGCATGCAAGGGGAGGATCTTGTCCGCATGATTTTCCTCCAATCAGAATCCAACGATAGCAAACCGAAAAAACTTCCTAAACGATTCTTCGCAATGGTGCCGCTATTCAGTCGGCTGTTGCGGCAGCACAGGAAGTGTCCGTATCGGCTGTTCCTGCAAAGAAAGTGTGCAGGAAATCCAGACGTGGAGGATATGGAGTCTCTGCTGAAGTCACACTCGTCTCCATATAGAGTTTATCTGTTCGTCAGGGAGTGTCTGCGCCATATTATTCCCCACGAGCTCTGGGGCTGCCAGGAAAACCAGCTCCACTTCCTGTCTAATGTAAAGAACTTCCTGCTTCTGGGGAAGTTTGAGCGCCTCACGCTGGTCCAGCTGATGTGGAGGATGAAGGTTCAGGCCTGCCATTGGCTGGGGCCCAAGAAACGTCAGTGTGCGAGCGAGCACCGCTACCGTGAGTGGATGTTGGGTCAGTGTATGGGCTGGGTGTTGAGTGGTTTTGTGGTCGGTCTGGTCAGAGCTCAGTTCTACATCACGGAGAGTATGGGCCACAAACACACACTGCGCTTCTACAGGGGAGATGTCTGGAGCAGACTGCAGGACCAGGCCTTCAGGGCTCATCTGTGTAAGGGCCAGTGGAGGCCCCTGTCTCCATCCCAGGCGCTGAAGGTCCCCAATAGTGCAGTGACATCCCGCATCCGCTTTATTCCCAAAACCAGCAGCATGAGGCCCATCACACGCCTCAGCGGCAGCAGAGACACACTGCAGTATTTTCAGAGCTGTGTGCGTGTGCTGCAGAATGTGTTGAGTGTGTGTGTGCGTGAGGCCCCGGGGCCCATGGGCTCCACCGTCTGGGGTTGGCAGGACATTCACAGACGCCTGCAAGACTTCAGCCCTCAGCAGAAGAGCTCGCCACGACCGCTCTACTTCGTCAAGGTGGATGTGAGCGGAGCGTATGACAGTCTCCCGCACCTGAAGCTGGTGGAGGTGCTGAAGGAAGTGTTGGGTCCGTTTGCAGAGCAGAGCTTCTTCCTGCGTCAGTACAGCAGTGTGTGGAGCGACCCGACCCGCGGCCTGCGCAAACGCTTCTGCACCAAAGCTGAGATGTCGGAGCCGCTCAACATGAAGGGGTTTGTTGTGGATGAACAGGTCAGCGGGCGCCTGCATGATGCTATATTAGTGGAGCGGCACTCGTCTGAGGTCAGAGGTGGAGACGTCTTCCAGTTCTTCCAGAAGATGCTCAGCAGTTACGTCATCCATTACGACCAGCAGATGTTCCGGCAGGTGTGTGGGATCCCGCAGGGCTCTTCTGTGTCTTCTCTGCTGTGTAATCTGTGTTACGGACACATGGAGAAAGCCCTGCTGAAGGACATCGCTAAAGGAGGGTGTCTGATGAGGCTGATTGATGATTTTTTGCTCATTACTCCTCATCTGAGTAAAGCCACAGAGTTTCTGACCACTCTTCTGTCTGGAGTTCCAGATTACGGTTGCCAGATTAACCCTCAGAAGGTGGCGGTGAACTTCCCGGTGTGTGTGTCCTGGGTAAACTCGGGCGTCTCTGTGCTGCCGTCCAGCTGCCTGTTCCCCTGGTGCGGCTTGATGATACACACACACACGCTGGACGTCTATAAAGACTACTCACGGTATGACGGCCTATCACTGCGCTACAGCCTGACTCTGGGCTCCGCCCACTCTCCATCTACAGTCATGAAGAAGCTGCTGTCGGTGCTCAGCATCAAAAGCACGGACATCTTCCTAGACCTCAGGCTGAACTCTGTGGAGGCCGTTTACAGGAGTCTGTATAAGCTGATTCTGCTGCAGGCGCTCAGGTTTCATGCGTGCGTGAGGAGTCTGCCGTTGGGTCAGAGTGTGAACAGAAACCCTTCGTTCTTCCTGAAGATGATCTGGAGAATGACTCGAGTCACCAATAAACTCCTCACACACATTAACAAAGGTCTGCCTGTGTGTTCTGTGGACAGTGGTGGTGTTCTGCAGTCTGAGGCGGTTCAGCTTTTATTCTGTTTGGCCTTCGAGACGCTTTTCAGACGGTTTCGCTCAATTTACCACTGCCTGATCCCTGCACTGCACAAACGGAAGCGTGCTCTTCAGCGTGAGCTCTGCGGGATCACTCTGGCTCGGGTCCGTCAAGCTTCCTCTCCCAGAATCCCCCTGGATTTCAGCATGCGGGTGTAAAAAAAACCTGTCACGCGACACAACAGTAAACACTGATCTGGGAACAGTTTCCTTTTACTGTCTGACAGCTGACTAAACACATCTGCACTGCTCATAAACACTTGATGGCTGACTGTAAAACACACACACACTCGTAAACACAGCATTTCTGTTCAGGTAGCTTGATATTCTGTCTGAAAATAAACCAAAATCACAGATCGATG
>Drer_TERT_4
ATGGCGGATTCAGGCCGGTTTTGGAGATTCTGCGCTCCTTATATCCAGTCGCAGACTTTGGAGGAGTTCACCGACGGACTGCAATTCCCTGACGGCCGAAAGCCGGTTCTGCTGGAGGAAACAGACGGCGCGCGCTTTAAAAAGCTCCTCAGTGGACTTATTGTATGCGCCTACACGCCGCCGCAGCTGCGCGTCCCCGCCCAGCTCAGCACCCTGCCGGAGGTCTTGGCGTTCACTCTGAACCACATTAAACGTAAGAAACTGAGGAACGTCCTGGGCTTCGGTTATCAATGCAGCGACGTGACGACCAGTTCGGATCCCTTCCGTTTCCATGGTGACGTTTCGCAGACGGCTGCTTCCATCAGCACCAGCGAGGTCTGGAAGCGTATCAACCAGCGTCTGGGCACGGAGGTAACGCGGTACCTGCTGCAGGACTGTGCCGTTTTCACCACCGTCCCGCCATCGTGTGTTCTGCAGGTGTGCGGAGAACCTGTTTACGACTTGCTGATGCCGCGCTCATGGTCTGGCTTTTTCCTCAGTAACTCAGATAATGAACGAATCAGCGGCGCGATGCGGAAATCCCCTGCTGTCCAGAAGACAGTCGCAATTTCCAAAAAGAGAACAAGAGATAACGAAAAATATATTTCGGTAAAGCGGCGGAGGGTAAAGGAAACTGTGAATAATAATAACGGAAATTACAGATCTCGGTGTTTTGCAATTTCTAAAAAGAGAGCGAGAGATAATGAAGAAAATATTTCGTTAAAGCGACGGAGGATGGAGGAAACTGACCAAGAAGCGAAAATACGTAATGAAAATCACGGATCTCAGAGTTTCACAATTTCTAAAAAGAGAGCGAGAGATAACGAAGAAAATATTTCGTTAAAGCGACAAAGGATGGAGGAAATTGACCAAGTAGCGAAAATACGTAACGAAAATCACGGATCTCAGAGTTGGAAACCAGCGGATCAGCGTCCTCCTCGACCCTCGCAATGTTCAATACGCGTTCTGAGCATGCTCTACAATGGGCGGGGCATGAAGAACTTCCTGCTCAACAGGAAGTTGAAAGGAGTGGGCGGGGCCAGGCGCATGCAAGGGGAGGATCTTGTCCGCATGATTTTCCTCCAATCAGAATCCAACGATAGCAAACCGAAAAAACTTCCTAAACGATTCTTCGCAATGGTGCCGCTATTCAGTCGGCTGTTGCGGCAGCACAGGAAGTGTCCGTATCGGCTGTTCCTGCAAAGAAAGTGTGCAGGAAATCCAGACGTGGAGGATATGGAGTCTCTGCTGAAGTCACACTCGTCTCCATATAGAGTTTATCTGTTCGTCAGGGAGTGTCTGCGCCATATTATTCCCCACGAGCTCTGGGGCTGCCAGGAAAACCAGCTCCACTTCCTGTCTAATGTAAAGAACTTCCTGCTTCTGGGGAAGTTTGAGCGCCTCACGCTGGTCCAGCTGATGTGGAGGATGAAGGTTCAGGCCTGCCATTGGCTGGGGCCCAAGAAACGTGAGTGTTGTGCGAGCGAGCACCGCTACCGTGAGTGGATGTTGGGTCAGTGTATGGGCTGGGTGTTGAGTGGTTTTGTGGTCGGTCTGGTCAGAGCTCAGTTCTACATCACGGAGAGTATGGGCCACAAACACACACTGCGCTTCTACAGGGGAGATGTCTGGAGCAGACTGCAGGACCAGGCCTTCAGGGCTCATCTGTGTAAGGGCCAGTGGAGGCCCCTGTCTCCATCCCAGGCGCTGAAGGTCCCCAATAGTGCAGTGACATCCCGCATCCGCTTTATTCCCAAAACCAGCAGCATGAGGCCCATCACACGCCTCAGCGGCAGCAGAGACACACTGCAGTATTTTCAGAGCTGTGTGCGTGTGCTGCAGAATGTGTTGAGTGTGTGTGTGCGTGAGGCCCCGGGGCCCATGGGCTCCACCGTCTGGGGTTGGCAGGACATTCACAGACGCCTGCAAGACTTCAGCCCTCAGCAGAAGAGCTCGCCACGACCGCTCTACTTCGTCAAGGTGGATGTGAGCGGAGCGTATGACAGTCTCCCGCACCTGAAGCTGGTGGAGGTGCTGAAGGAAGTGTTGGGTCCGTTTGCAGAGCAGAGCTTCTTCCTGCGTCAGTACAGCAGTGTGTGGAGCGACCCGACCCGCGGCCTGCGCAAACGCTTCTGCACCAAAGCTGAGGTCGGAGCCGCTCAACATGAAGGGGTTTGTTGTGAACAGGTCAGCGGGCGCCTGCATGATGCTATATTAGTGGAGCGGCACTCGTCTGAGGTCAGAGGTGGAGACGTCTTCCAGTTCTTCCAGAAGATGCTCAGCAGTTACGTCATCCATTACGACCAGCAGATGTTCCGGCAGGTGTGTGGGATCCCGCAGGGCTCTTCTGTGTCTTCTCTGCTGTGTAATCTGTGTTACGGACACATGGAGAAAGCCCTGCTGAAGGACATCGCTAAAGGAGGGTGTCTGATGAGGCTGATTGATGATTTTTTGCTCATTACTCCTCATCTGAGTAAAGCCACAGAGTTTCTGACCACTCTTCTGTCTGGAGTTCCAGATTACGGTTGCCAGATTAACCCTCAGAAGGTGGCGGTGAACTTCCCGGTGTGTGTGTCCTGGGTAAACTCGGGCGTCTCTGTGCTGCCGTCCAGCTGCCTGTTCCCCTGGTGCGGCTTGATGATACACACACACACGCTGGACGTCTATAAAGACTACTCACGGTATGACGGCCTATCACTGCGCTACAGCCTGACTCTGGGCTCCGCCCACTCTCCATCTACAGTCATGAAGAAGCTGCTGTCGGTGCTCAGCATCAAAAGCACGGACATCTTCCTAGACCTCAGGCTGAACTCTGTGGAGGCCGTTTACAGGAGTCTGTATAAGCTGATTCTGCTGCAGGCGCTCAGGTTTCATGCGTGCGTGAGGAGTCTGCCGTTGGGTCAGAGTGTGAACAGAAACCCTTCGTTCTTCCTGAAGATGATCTGGAGAATGACTCGAACAGAAACAATGAATGACGTGTGTGTGTGTGTGTGTTCTCCAGGTCTGCCTGTGTGTTCTGTGGACAGTGGTGGTGTTCTGCAGTCTGAGGCGGTTCAGCTTTTATTCTGTTTGGCCTTCGAGACGCTTTTCAGACGGTTTCGCTCAATTTACCACTGCCTGATCCCTGCACTGCACAAACGGAAGCGTGCTCTTCAGCGTGAGCTCTGCGGGATCACTCTGGCTCGGGTCCGTCAAGCTTCCTCTCCCAGAATCCCCCTGGATTTCAGCATGCGGGTGTAAAAAAAACCTGTCACGCGACACAACAGTAAACACTGATCTGGGAACAGTTTCCTTTTACTGTCTGACAGCTGACTAAACACATCTGCACTGCTCATAAACACTTGATGGCTGACTGTAAAACACACACACACTCGTAAACACAGCATTTCTGTTCAGGTAGCTTGATATTCTGTCTGAAAATAAACCAAAATCACAGATCGATG
>Drer_TERT_5
TCCATTTGCGCGTGTGTGTTTGTGTGTGCGCGTCTGCCTCTGTTTCTGTGTGTGTGTTTCTTTGTGTGTGTGTGTGTGTGTGTATGTGTGTGTGTGTGTGTGTGTGTGTGTGTGTGTGTTTCATGCGTGCGTGAGGAGTCTGCCGTTGGGTCAGAGTGTGAACAGAAACCCTTCGTTCTTCCTGAAGATGATCTGGAGAATGACTCGAGTCACCAATAAACTCCTCACACACATTAACAAAGGTCTGCCTGTGTGTTCTGTGGACAGTGGTGGTGTTCTGCAGTCTGAGGCGGTTCAGCTTTTATTCTGTTTGGCCTTCGAGACGCTTTTCAGACGGTTTCGCTCAATTTACCACTGCCTGATCCCTGCACTGCACAAACGGAAGCGTGCTCTTCAGCGTGAGCTCTGCGGGATCACTCTGGCTCGGGTCCGTCAAGCTTCCTCTCCCAGAATCCCCCTGGATTTCAGCATGCGGGTGTAAAAAAAACCTGTCACGCGACACAACAGTAAACACTGATCTGGGAACAGTTTCCTTTTACTGTCTGACAGCTGACTAAACACATCTGCACTGCTCATAAACACTTGATGGCTGACTGTAAAACACACACACACTCGTAAACACAGCATTTCTGTTCAGGTAGCTTGATATTCTGTCTGAAAATAAACCAAAATCACAGATCGATGCAGAA
>Drer_TERT_6
CTGGGCTCCGCCCACTCTCCATCTACAGTCATGAAGAAGCTGCTGTCGGTGCTCAGCATCAAAAGCACGGACATCTTCCTAGACCTCAGGCTGAACTCTGTGGAGGCCGTTTACAGGAGTCTGTATAAGCTGATTCTGCTGCAGGCGCTCAGGGAAGCGTGCTCTTCAGCGTGAGCTCTGCGGGATCACTCTGGCTCGGGTCCGTCAAGCTTCCTCTCCCAGAATCCCCCTGGATTTCAGCATGCGGGTGTAAAAAAAACCTGTCACGCGACACAACAGTAAACACTGATCTGGGAACAGTTTCCTTTTACTGTCTGACAGCTGACTAAACACATCTGCACTGCTCATAAACACTTGATGGCTGACTGTAAAACACACACACACTCGTAAACACAGCATTTCTGTTCAGGTAGCTTGATATTCTGTCTGAAAATAAACCAAAATCACAGATCG
>Ggal_TERT
ATGGAGCGCGGGGCTCAGCCGGGAGTCGGTGTGCGGCGGCTCCGCAATGTAGCGCGGGAGGAGCCCTTCGCCGCGGTCCTGGGCGCGCTGCGGGGCTGCTACGCCGAGGCCACGCCGCTGGAGGCCTTCGTCCGGCGGCTGCAGGAGGGTGGCACCGGGGAGGTCGAGGTGCTGCGAGGCGACGACGCTCAGTGCTACCGGACCTTCGTGTCGCAGTGCGTGGTGTGCGTCCCCCGCGGTGCTCGCGCCATCCCCCGGCCCATCTGCTTCCAGCAGTTATCCAGTCAGAGCGAAGTCATCACAAGAATCGTTCAGAGGCTGTGTGAAAAGAAAAAGAAGAACATCCTTGCGTATGGATACTCCTTGCTGGATGAGAACAGTTGTCACTTCAGAGTTTTGCCATCTTCGTGTATATACAGCTATCTGTCCAATACTGTAACAGAAACGATTCGCATCAGTGGCCTCTGGGAGATACTGCTGAGTAGGATAGGGGACGACGTGATGATGTACCTGCTGGAGCACTGTGCACTCTTCATGCTGGTTCCCCCAAGTAACTGTTACCAGGTCTGCGGGCAACCAATTTATGAACTTATTTCGCGTAACGTAGGGCCATCCCCAGGGTTTGTTAGACGACGGTACTCAAGGTTTAAACATAATAGCTTGCTTGACTATGTGCGAAAAAGGCTTGTGTTTCACAGGCACTATCTTTCCAAGTCGCAGTGGTGGAAGTGCAGGCCGAGACGTCGAGGTCGTGTCTCCAGCAGGAGAAAAAGAAGGAGCCATAGGATACAAAGCCTAAGGTCTGGTTATCAGCCTTCTGCAAAAGTGAACTTTCAAGCAGGTAGGCAGATCAGCACAGTTACTGCACGTCTGGAAAAACAGAGCTGCTCCAGTTTATGTTTGCCAGCTAGAGCACCATCTTTAAAAAGGAAGCGTGATGGAGAACAGGTTGAAATCACAGCTAAGAGAGTGAAAATAATGGAGAAAGAGATAGAGGAACAGGCTTGTAGTATCGTTCCTGATGTAAACCAAAGTAGCTCCCAGAGGCATGGAACCTCCTGGCATGTAGCACCACGTGCTGTAGGTCTTATTAAAGAACATTACATTTCTGAAAGAAGTAACAGTGAGATGTCTGGTCCTTCTGTAGTTCACAGATCTCACCCTGGGAAGAGGCCTGTGGCAGACAAAAGCTCTTTTCCACAAGGAGTTCAGGGTAACAAACGCATAAAGACCGGTGCAGAAAAACGAGCAGAATCCAATAGAAGGGGCATAGAGATGTATATAAACCCAATCCATAAACCCAATAGAAGGGGCATAGAGAGGCGTATAAATCCAACCCACAAACCTGAGTTGAATTCTGTACAAACTGAACCAATGGAAGGTGCTTCTTCAGGGGACAGAAAGCAGGAAAATCCCCCAGCTCATTTGGCAAAGCAGTTACCAAATACATTGTCGCGCTCTACAGTGTACTTTGAGAAGAAATTTCTTCTGTATTCCCGCAGTTACCAAGAATATTTTCCTAAATCGTTCATACTGAGCCGCCTGCAGGGTTGTCAGGCAGGTGGAAGGCGGCTTATAGAAACTATATTCTTAAGCCAAAACCCATTAAAGGAACAGCAGAACCAAAGCCTACCACAGCAAAAGTGGCGAAAGAAGAGGTTGCCCAAACGCTACTGGCAAATGAGAGAGATATTTCAGAAGCTGGTAAAGAACCATGAGAAGTGCCCTTATTTAGTTTTCTTGAGGAAAAATTGCCCTGTTTTGCTTTCTGAAGCATGTTTGAAAAAGACGGAGCTGACCTTGCAGGCGGCTCTGCCTGGGGAAGCAAAGGTTCACAAGCACACAGAACATGGGAAAGAGTCCACTGAGGGTACTGCACCGAACAGCTTCCTCGCTCCTCCCTCAGTGCTAGCATGTGGGCAGCCAGAGAGAGGGGAACAGCACCCTGCAGAGGGGAGTGATCCGCTCCTCAGGGAGCTGCTCAGGCAGCACAGCAGCCACTGGCAGGTGTATGGCTTTGTGAGGGAGTGCCTGGAGCGGGTGATCCCTGCTGAGCTGTGGGGTTCAAGCCATAACAAATGCCGGTTCTTTAAAAACGTGAAAGCATTCATTTCCATGGGGAAGTATGCTAAGCTTTCATTGCAGCAGCTGATGTGGAAGATGAGAGTGAATGACTGCGTATGGCTTCGTCTGGCCAAAGGTAATCACTCTGTTCCTGCCTATGAACATTGTTACCGTGAAGAAATTCTGGCAAAATTCCTATACTGGCTGATGGATTCCTATGTTATCGAGTTGCTCAAATCATTTTTCTATATCACCGAGACCATGTTCCAGAAAAACATGCTTTTCTACTACCGAAAGTTTATCTGGGGCAAGTTACAGAACATTGGAATTAGAGACCATTTTGCCAAAGTACATCTACGTGCCTTGTCTTCAGAGGAGATGGAAGTGATCCGTCAAAAAAAGTATTTTCCTATTGCATCAAGGCTCCGGTTCATTCCTAAAATGAATGGTTTAAGACCCGTAGTAAGACTAAGCCGTGTTGTTGAAGGACAGAAACTCAGCAAGGAAAGCAGAGAAAAGAAGATACAGCGCTATAACACTCAGCTAAAAAATCTATTTAGTGTTTTAAACTATGAACGAACTGTAAACACCAGTATCATTGGCTCTTCAGTATTCGGGAGAGATGATATCTACAGGAAGTGGAAGGAGTTTGTTACAAAGGTTTTTGAATCAGGTGGTGAAATGCCTCATTTCTACTTTGTAAAGGGTGATGTATCCAGAGCTTTTGATACCATTCCTCACAAGAAACTTGTGGAAGTGATATCACAGGTCTTGAAACCTGAGAGCCAAACTGTCTATGGAATAAGGTGGTATGCAGTGATTATGATTACCCCAACTGGAAAAGCCAGGAAACTCTATAAGAGACATGTTTCTACTTTCGAGGATTTTATTCCAGACATGAAGCAGTTTGTGTCCAAGCTTCAAGAGAGAACTTCATTACGAAATGCAATAGTAGTTGAACAGTGCTTAACTTTTAATGAGAACAGTTCCACCCTGTTTACTTTCTTTCTTCAAATGTTACATAATAACATCCTGGAGATTGGGCACAGGTACTATATACAGTGCTCTGGAATCCCACAGGGCTCCATTTTGTCAACCTTACTTTGCAGCTTATGCTACGGAGACATGGAAAACAAATTACTCTGTGGGATCCAGAAGGATGGAGTCCTAATACGTCTTATTGATGACTTTTTGCTGGTTACGCCACATTTAATGCAGGCAAGAACTTTTCTAAGGACTATAGCAGCAGGTATTCCTGAGTATGGCTTTTTAATAAATGCCAAGAAGACTGTGGTGAATTTTCCTGTTGATGATATCCCGGGATGTTCCAAGTTCAAACATCTGCCAGATTGTCGTTTGATCTCATGGTGTGGTTTATTATTGGATGTGCAGACACTTGAGGTTTATTGTGATTACTCCAGTTATGCCTTTACTTCTATCAGATCAAGTCTTTCCTTCAATTCAAGTAGAATAGCTGGGAAAAACATGAAATGCAAATTGACTGCAGTCCTCAAACTGAAATGCCATCCTTTACTTCTTGACTTAAAGATCAACAGCCTTCAGACAGTTCTAATTAACATCTACAAGATATTTTTACTTCAGGCTTACAGGTTCCATGCCTGTGTTCTTCAGCTTCCATTCAACCAGAAAGTTAGGAATAATCCTGATTTCTTCCTAAGGATCATCTCTGATACTGCTTCATGCTGCTATTTTATCCTGAAAGCTAAAAATCCAGGAGTTTCTTTAGGTAGCAAAGATGCATCTGGCATGTTCCCTTTTGAGGCAGCAGAATGGCTGTGCTACCATGCCTTCATTGTCAAACTGTCCAACCACAAAGTTATTTACAAATGCTTACTTAAGCCCCTTAAAGTCTATAAGATGCATCTGTTTGGGAAGATCCCAAGGGATACTATGGAACTGCTGAAGACGGTGACGGAACCATCGCTTTGTCAAGATTTCAAAACTATACTGGACTAA
>Ggal_TERT_A
CAUAGGAUACAAAGCCUAAGGUCUGGUUAUCAGCCUUCUGCAAAAGUGAACUUUCAAGCAGGUAAUCACUCUGUUCCUGCCUAUGAACAUUGUUACCGUGAAGAAAUUCUGGCAAAAUUC
>Ggal_TERT_A2
GCUCGCGCCAUCCCCCGGCCCAUCUGCUUCCAGCAGUUAUCCAGUCAGAGCGAAGUCAUCACAAGAAUCGUUCAGAGGCUGUGUGAAAAGAAAAAGAAGAACAUCCUUGCGUAUGGAUACUCCUUGCUGGAUGAGAACAGUUGUCACUUCAGAGUUUUGCCAUCUUCGUGUAUAUACAGCUAUCUGUCCAAUACUGUAACAGAAACGAUUCGCAUCAGUGGCCUCUGGGAGAUACUGCUGAGUAGGAUAGGGGACGACGUGAUGAUGUACCUGCUGGAGCACUGUGCACUCUUCAUGCUGGUUCCCCCAAGUAACUGUUACCAGGUAAUCACUCUGUUCCUGCCUAUGAACAUUGUUACCGUGAAGAAAUUCUGGCAAAAUUCCUAUACUGGCUGAUGGAUUCCUAUGUUAUCGAGUUGCUCAAAUCAUUUUUCUAUAUCACCGAGACCAUGUUCCAGAAAAACAUGCUUUUCUACUACCGAAAGUUUAUCUGGGGCAAGUUACAGAACAUUGGAAUUAGAGACCAUUUUGCCAAAGUACAUCUACGUGCCUUGUCUUCAGAGGAGAUGGAAGUGAUCCGUCAAAAAAAGUAUUUUCCUAUUGCAUCAAGGCUCCGGUUCAUUCCUAAAAUGAAUGGUUUAA
>Ggal_TERT_A3
GGGUUUGUUAGACGACGGUACUCAAGGUUUAAACAUAAUAGCUUGCUUGACUAUGUGCGAAAAAGGCUUGUGUUUCACAGGCACUAUCUUUCCAAGUCGCAAUGGUGGAAGUGCAGGCCGAGACGUCGAGGUCGUGUCUCCAGCAGGAGAAAAGGAAGGAGCCAUAGGAUACAAAGCCUAAGGUCUGGUUAUCAGCCUUCUGCAAAAGUGAACUUUCAAGCAGAGACCAUUUUGCCAAAGUACAUCUACGUGCCUUGUCUUCAGAGGAGAUGGAAGUGAUCCGUCAAAAAAAGUAUUUUCCUAUUGCAUCAAGGCUCCGGUUCAUUCCUAAAAUGAAUGGUUUAAGACCCGUAGUAAGACUAAGCCGUGUUGUU
>Ggal_TERT_G
CAGUUUGUGUCCAAGCUUCAAGAGAGAACUUCAUUACGAAAUGCAAUAGUAGUUGAACAGGUACUAUAUACAGUGCUCUGGAAUCCCACAGGGCUCCAUUUUGUCAACCUUACUUUGCAGCUUAUGCUACGGAGACAUGGAAAACAAAUUACUCUGUGGGAUCCAGAAGGAUGGAGUCCUAAUACGUCUUAUUGAUGA
>Ggal_TERT_V3
AAGAUGAGAGUGAAUGACUGCGUAUGGCUUCGUCUGGCCAAAGAGACCAUUUUGCCAAAGUACAUCUACGUGCCUUGUCUUCAGAGGAGAUGGAAGUGAUCCGUCAAAAAAAGUAUUUUCCUAUUGCAUCAAGGCUCCGGUUCAUUCCUAAAAUGAAUGGUUUAAGACCCGUAGUAAGACUAAGCCGUGUUGUUGAAGGACAGAAACUCAGCAAGGAAAGC
>Ggor_TERT_1
ATGCCGCGCGCTCCCCGCTGCCGAGCTGTGCGCTCCCTGCTGCGCAGCCACTACCGCGAGGTGCTGCCGCTGGCCACGTTCGTGCGGCGCCTGGGGCCCCAGGGCTGGCGGCTGGTGCAGCGCGGGGACCCGGCGGCTTTCCGCGCGCTGGTGGCCCAGTGCTTGGTGTGCGTGCCCTGGGACGTCCTTCCGCCAGGTGGGCCTCCCCGGGGTCGGCGTGTGTCCTGCCTGAAGGAGCTGGTGGCCCGAGTGCTGCAGAGGCTGTGCGAGCGCGGCGCGAAGAACGTGCTGGCCTTCGGCTTCGCGCTGCTGGAGGCCTTCACCACCAGCGTGCGCAGCTACCTGCCCAACACGGTGACCGACGCACTGCGGGGGAGCGGGGCGTGGGGGCTGCTGCTGCGCCGCGTGGGCGACGACGTGCTGGTTCACCTGCTGGCACGCTGCGCGCTCTTTGTGCTGGTGGCTCCTAGCTGCGCCTACCAGGTGTGCGGGCCGCCGCTGTACCAGCTCGGCGCTGCCACTCAGGCCCGGCCCCCGCCACACGCTAGGGGAACCCGAAGGCGTCTGGGATGCGAACGGGCCTGGAACCATAGCGTCAGGGAGGCCGGGGTCCCCCTGGGCCTGCCAGCCCCGGGTGCGAGGAGGCGCGGGGGCAGTGCCAGCCGAAGTCTGCCGTTGCCCAAGAGGCCCAGGCGTGGCGCTGCCCCTGAGCCGGAGCGGACGCCCGTTGGGCAGGGGTCCTGGGCCCACCCGGACAGGACGCGTGGACCGAGTGACCGTGGTTTCTGTGTGGTGTCACCTGCCAGACCCGCCGAAGAAGCCACCTCTTTGGAGGGTGCGCTCTCTGGCACGCGCCACTCCCACCCATCCGTGGGCCGCCAGCACCACGCGGGCCCCCCATCCACATCGCGGCCACCACGTCCCTGGGACACGCCTTGTCCCCCGGTGTACGCCGAGACCAAGCACTTCCTCTACTCCTCAGGCGACAAGGAGCAGCTGCGGCCCTCCTTCCTACTCAGCTCTCTGAGGCCCAACCTGACTGGCGCTCGGAGGCTCGTGGAGACCATCTTTCTGGGTTCCAGGCCCTGGATGCCAGGGACTCCCCGCAGGTTGCCCCGCCTGCCCCAGCGCTACTGGCAAATGCGGCCCCTGTTTCTGGAGCTGCTTGGGAACCACGCGCAGTGCCCCTACGGGGTGCTCCTCAAGACGCACTGCCCGCTGCGGGCTGCGGTCACCCCAGCAGCCGGTGTCTGTGCCCGGGAGAAGCCCCAGGGCTCTGTGGCGGCCCCCGAGGAGGAGGACACAGACCCCCGTCGCCTGGTGCAGCTGCTCCGCCAGCACAGCAGCCCCTGGCAGGTGTACGGCTTTGTGCGGGCCTGCCTGCGCCGGCTGGTGCCCCCAGGCCTCTGGGGCTCCAGGCACAACGAACGCCGCTTCCTCAGGAACACCAAGAAGTTCATCTCCCTGGGGAAGCATGCCAAGCTCTCGCTGCAGGAGCTGACTTGGAAGATGAGCGTGCGGGACTGCGCTTGGCTGCGCAGGAGCCCAGGGGTTGGCTGTGTTCCAGCCGCAGAGCACCGTCTGCGTGAGGAGATCCTGGCCAAGTTCCTGCACTGGCTGATGAGTGTGTACGTCGTCGAGCTGCTTAGGTCTTTCTTTTATGTCACGGAGACCACGTTTCAAAAGAACAGGCTCTTTTTCTACCGGAAGAGTGTCTGGAGCAAGTTGCAAAGCATTGGAATCAGACAGCACTTGAAGAGGGTGCAGCTGCGGGAGCTGTCGGAAGCAGAGGTCAGGCAGCATCGGGAAGCCAGGCCCGCCCTGCTGACGTCCAGACTCCGCTTCATCCCCAAGCCTGACGGGCTCCGGCCGATTGTGAACATGGACTACGTCGTGGGAGCCAGAACGTTCCGCAGAGAAAAGAGGGCTGAGCGTCTCACCTCGAGGGTGAAGGCACTGTTCAGCGTGCTCAACTACGAGCGGGCCCGGCGCCCCGGCCTCCTGGGCGCCTCTGTGCTGGGCCTGGACGATATCCACAGGGCCTGGCGCACCTTCGTGCTGCGTGTGCGGGCCCAGGACCCGCCGCCTGAGCTGTACTTTGTCAAGGTGGATGTGACGGGCGCGTACGACACCATCCCCCAGGACAGGCTCACGGAGGTCATCGCCAGCATCATCAAACCCCAGAACACGTACTGCATGCGTCGGTATGCTGTGGTCCAGAAGGCCGCCCATGGGCACGTCCGCAAGGCCTTCAAGAGCCACGTCTCTACCTTGACAGACCTCCAGCCGTACATGCGACAGTTCGTGGCTCACCTGCAGGAGACCAGCCCGCTGAGGGATGCTGTCGTCATCGAGCAGAGCTCCTCCCTGAATGAGGCCAGCAGTGGCCTCTTCGACGTCTTCCTACGCTTCGTGTGCCACCACGCCGTGCGCATCAGGGGCAAGTCCTACGTCCAGTGCCAGGGGATCCCGCAGGGCTCCATCCTGTCCACGCTGCTCTGCAGCCTGTGCTACGGCGACATGGAGAACAAGCTGTTTGCAGGGATTCGGCGGGACGGGCTGCTCCTGCGTTTGGTGGATGATTTCTTGTTGGTGACACCTCACCTCACCCACGCGAAAGCCTTCCTCAGGACCCTGGTCCGAGGTGTCCCTGAGTATGGCTGCGTGGTGAACTTGCGGAAGACAGTGGTGAACTTCCCTGTAGAAGATGAGGCCCTGGGTGGCACGGCTTTTGTTCAGCTGCCGGCCCATGGCCTATTCCCCTGGTGTGGCCTGCTGCTGGACACCCGGACCCTGGAGGTGCAGAGCGACTACTCCAGCTATGCCCGGACCTCCATCAGAGCCAGTCTCACCTTCAACCGCGGCTTCAAGGCTGGGAGGAACATGCGTCGCAAACTCTTTGGGGTCTTGCGGCTGAAGTGTCACAGCCTGTTTCTGGATTTGCAGGTGAACAGCCTCCAGACGGTCTGCACCAACATCTACAAGATCCTCCTGCTGCAGGCGTACAGGTGA
>Ggor_TERT_2
ATGCCGCGCGCTCCCCGCTGCCGAGCTGTGCGCTCCCTGCTGCGCAGCCACTACCGCGAGGTGCTGCCGCTGGCCACGTTCGTGCGGCGCCTGGGGCCCCAGGGCTGGCGGCTGGTGCAGCGCGGGGACCCGGCGGCTTTCCGCGCGCTGGTGGCCCAGTGCTTGGTGTGCGTGCCCTGGGACGCACGGCCGCCCCCCGCCGCCCCCTCCTTCCGCCAGGTGTCCTGCCTGAAGGAGCTGGTGGCCCGAGTGCTGCAGAGGCTGTGCGAGCGCGGCGCGAAGAACGTGCTGGCCTTCGGCTTCGCGCTGCTGGACGGGGCCCGCGGGGGCCCCCCCGAGGCCTTCACCACCAGCGTGCGCAGCTACCTGCCCAACACGGTGACCGACGCACTGCGGGGGAGCGGGGCGTGGGGGCTGCTGCTGCGCCGCGTGGGCGACGACGTGCTGGTTCACCTGCTGGCACGCTGCGCGCTCTTTGTGCTGGTGGCTCCTAGCTGCGCCTACCAGGTGTGCGGGCCGCCGCTGTACCAGCTCGGCGCTGCCACTCAGGCCCGGCCCCCGCCACACGCTAGGGGAACCCGAAGGCGTCTGGGATGCGAACGGGCCTGGAACCATAGCGTCAGGGAGGCCGGGGTCCCCCTGGGCCTGCCAGCCCCGGGTGCGAGGAGGCGCGGGGGCAGTGCCAGCCGAAGTCTGCCGTTGCCCAAGAGGCCCAGGCGTGGCGCTGCCCCTGAGCCGGAGCGGACGCCCGTTGGGCAGGGGTCCTGGGCCCACCCGGACAGGACGCGTGGACCGAGTGACCGTGGTTTCTGTGTGGTGTCACCTGCCAGACCCGCCGAAGAAGCCACCTCTTTGGAGGGTGCGCTCTCTGGCACGCGCCACTCCCACCCATCCGTGGGCCGCCAGCACCACGCGGGCCCCCCATCCACATCGCGGCCACCACGTCCCTGGGACACGCCTTGTCCCCCGGTGTACGCCGAGACCAAGCACTTCCTCTACTCCTCAGGCGACAAGGAGCAGCTGCGGCCCTCCTTCCTACTCAGCTCTCTGAGGCCCAACCTGACTGGCGCTCGGAGGCTCGTGGAGACCATCTTTCTGGGTTCCAGGCCCTGGATGCCAGGGACTCCCCGCAGGTTGCCCCGCCTGCCCCAGCGCTACTGGCAAATGCGGCCCCTGTTTCTGGAGCTGCTTGGGAACCACGCGCAGTGCCCCTACGGGGTGCTCCTCAAGACGCACTGCCCGCTGCGGGCTGCGGTCACCCCAGCAGCCGGTGTCTGTGCCCGGGAGAAGCCCCAGGGCTCTGTGGCGGCCCCCGAGGAGGAGGACACAGACCCCCGTCGCCTGGTGCAGCTGCTCCGCCAGCACAGCAGCCCCTGGCAGGTGTACGGCTTTGTGCGGGCCTGCCTGCGCCGGCTGGTGCCCCCAGGCCTCTGGGGCTCCAGGCACAACGAACGCCGCTTCCTCAGGAACACCAAGAAGTTCATCTCCCTGGGGAAGCATGCCAAGCTCTCGCTGCAGGAGCTGACTTGGAAGATGAGCGTGCGGGACTGCGCTTGGCTGCGCAGGAGCCCAGGGGTTGGCTGTGTTCCAGCCGCAGAGCACCGTCTGCGTGAGGAGATCCTGGCCAAGTTCCTGCACTGGCTGATGAGTGTGTACGTCGTCGAGCTGCTTAGGTCTTTCTTTTATGTCACGGAGACCACGTTTCAAAAGAACAGGCTCTTTTTCTACCGGAAGAGTGTCTGGAGCAAGTTGCAAAGCATTGGAATCAGACAGCACTTGAAGAGGGTGCAGCTGCGGGAGCTGTCGGAAGCAGAGGTCAGGCAGCATCGGGAAGCCAGGCCCGCCCTGCTGACGTCCAGACTCCGCTTCATCCCCAAGCCTGACGGGCTCCGGCCGATTGTGAACATGGACTACGTCGTGGGAGCCAGAACGTTCCGCAGAGAAAAGAGGGCTGAGCGTCTCACCTCGAGGGTGAAGGCACTGTTCAGCGTGCTCAACTACGAGCGGGCCCGGCGCCCCGGCCTCCTGGGCGCCTCTGTGCTGGGCCTGGACGATATCCACAGGGCCTGGCGCACCTTCGTGCTGCGTGTGCGGGCCCAGGACCCGCCGCCTGAGCTGTACTTTGTCAAGGTGGATGTGACGGGCGCGTACGACACCATCCCCCAGGACAGGCTCACGGAGGTCATCGCCAGCATCATCAAACCCCAGAACACGTACTGCATGCGTCGGTATGCTGTGGTCCAGAAGGCCGCCCATGGGCACGTCCGCAAGGCCTTCAAGAGCCACGTCTCTACCTTGACAGACCTCCAGCCGTACATGCGACAGTTCGTGGCTCACCTGCAGGAGACCAGCCCGCTGAGGGATGCTGTCGTCATCGAGCAGAGCTCCTCCCTGAATGAGGCCAGCAGTGGCCTCTTCGACGTCTTCCTACGCTTCGTGTGCCACCACGCCGTGCGCATCAGGGGCAAGTCCTACGTCCAGTGCCAGGGGATCCCGCAGGGCTCCATCCTGTCCACGCTGCTCTGCAGCCTGTGCTACGGCGACATGGAGAACAAGCTGTTTGCAGGGATTCGGCGGGACGGGCTGCTCCTGCGTTTGGTGGATGATTTCTTGTTGGTGACACCTCACCTCACCCACGCGAAAGCCTTCCTCAGGACCCTGGTCCGAGGTGTCCCTGAGTATGGCTGCGTGGTGAACTTGCGGAAGACAGTGGTGAACTTCCCTGTAGAAGATGAGGCCCTGGGTGGCACGGCTTTTGTTCAGCTGCCGGCCCATGGCCTATTCCCCTGGTGTGGCCTGCTGCTGGACACCCGGACCCTGGAGGTGCAGAGCGACTACTCCAGCTATGCCCGGACCTCCATCAGAGCCAGTCTCACCTTCAACCGCGGCTTCAAGGCTGGGAGGAACATGCGTCGCAAACTCTTTGGGGTCTTGCGGCTGAAGTGTCACAGCCTGTTTCTGGATTTGCAGGTGAACAGCCTCCAGACGGTCTGCACCAACATCTACAAGATCCTCCTGCTGCAGGCGTACAGG
>Hhal_TERT_1
ATGGAATTGTTGAATTTCAATGAATGGGTTTTCAAACATTTTAAAGTATGCGTTTCTGACAGTCTATGTAATATTTTTTTCCAATTTGAGAGCTCAGTGCCACCTCATATTTATGATTTTGATACTTATCAGTCTTGGGAGTATTTTTATGAACATGTCATCAAGAATATTACTAGAAGCAATAACAAATCAGAATATGATTTCTTGGTTGATCATTTACTGGTGCAGAACAAGGTGTGGGAAAAGTTGTATTACATATTGGGAAAGAATTTTTTTCTTTTTTTCTTTCTAGATTGTAGAATTTATTTAAAATGGGGCATAAAAACATATATTCTATTGTCAAATAATTGTGAAAAAACATTGACAAAAAATATTGCACCCTCCCTTTCTAATTACGAGTCGAAATTTTCTGTATTTGAAGAAGGATTTGACAGAGATATTAAAATAGATATGTATCGAATTTTGTTTAGTTCATTCAGGCCCAAAGAATTACAGAAGATGATTCCTCAGGAAGACCCAGCTATACTGAAAAATGATATTTTAAATCAATATGTTGGTCCAGAGATTTCTAGGAGCAAAGCTTTTGGTATAAGACAAATGAAGTATATTAAAACTTTAATCAATAATAGTCCAACTTTTAAGGAATGCAAATTAATTTTAGAGGAAATAGTCCATATTAAGGAGAATATAGTTTCCTTGCCAAAAGTTATTTTATTTCTCACTAAGATGATTGAAAAGTACATACCTTATAAACTTTTATTCCAAAGGAATTTTTTTAATAAGTTTATAAAAAATATGCAACAATTCTTGAAGTTTAATACTAAGCAACAGTTAACATTAGGCTTTGTAATGAAAGGTTTGGCGGAAAAACAAGATCCATTGAGAAGAAATGTTATTGCGAAAATTGTTATGTGGCTTGTTAATGTTTTTTTAATAAATTTAGTACGATCATTATTTTATGTCTCCATAGGAAATAAGGGTAATGCATTAGTATTTGTTAAACATGAATTTTGGATAATTGCCAGTAAGATATCAATTCAAAAAATGATAACAAATAATCAAATAGTGGAAGTAAATGAACCTATTAAAATTACACACTTGAAGAACATAAAATTCTATCATAAATACAGTGGCTCTGGTTATCGACCAGTTGTTACTAACAGTAAATCAGATCAGCTTCATAAATACAAGTTTGAAGTTTGTAATATATTTCTTAAACAGCTAATTGCGTTTAAAAAGAAAAGTTTTCCTAATCCATCAAAGGAACTTCATGCAGCCTGGTTAAATCACTTGAAAATAAAAAATAGAAATAGAAATTGTTATTTTGTCAAAACTGATATAAAGGATGCTTATGGGTCAATTATTCATCATAAATTGAAATCAATACTGAAAGATTGGTGTGATGGATTAGAGGATGATTTAATACTCATGTCTTTTGGATATAAAGGAAAATGGGGAAAAATGAAAACCATGAAACAATTTTTAAATTTAATTCCATCAGCAGGAGACAAAATTTTAGTTTGCAAATCTGGAACAGAAAAGAACATGCATTTGAGCGAATTGATATCTGATATTTTTCACTATATTGATAATATTTATGTCGCATTTTCAAAAAAGAATTACAAATTAAACAAAGGATTACATCAAGGAGGAAAACTATCAGCAGCATTATGTGAAATTTATTATACTTCATTGGACCATAATTATTTAACTAGATTGAGTGATTTCAACAAAGGCGATATATTATTAAGGGCTGTTGATGATTATATATTCATCAGTCAAGATCGACTGAAGACAAATGAATTTTTAGAAATTATGACAAAAGGGATTCCAGAATATGGTATGGAGATACAGAGTGAAAAAACTGTAACAAACCTTAATGAATTCAACAAAAACGACTTGGCTTCCAATTCTAATATTCCATTTTTTGGATTCAATTTAGATGTGAAACATGGTTACATCACTCCATGCTTGAGTAATTATGAGAATATTAATATAAAATCAACCATAGCATTTAATAAATTGAATAAAGGAATTCTAATGCAGAAAATGAGTTCAATTATAGCATTGAAACTTCATCCTTTGCTGTTTGATCACACATATCAGTCCGTACGAATTCTGCTGCAAAATATTCACTGTGCTTCTTGTGTCATGGCTATCAAATTCATAGCCACTGTTAAATTGTTGAAACTTGCTGAGATAATGCTTGAAGAAGAATACTTAATGTCTTGCATCAAAAAATCTGTTTCTGCTATTGCTTTATATGTTTACAGAAAAGGTAAGAAAGCTATTGAGTACAATGCCACTAAGAAAATGGCTTTGAAATCTTTTATTTTAATTTTTAGAAGAAAAAAATACAATTTCAAATTATTAGAAATGTTGCAACTCAAGGCTAGCCATTTAACTGTGAAATCAAAAAGAGTTGACCGATATATTAAATCAGTTGGCAAAGTGTTACATCCAAGTTTATCTTACAGCTTAATGTCATAA
>Hhal_TERT_2
ATGGAATTGTTGAATTTCAATGAATGGGTTTTCAAACATTTTAAAGTATGCGTTTCTGACAGTCTATGTAATATTTTTTTCCAATTTGAGAGCTCAGTGCCACCTCATATTTATGATTTTGATACTTATCAGTCTTGGGAGTATTTTTATGAACATGTCATCAAGAATATTACTAGAAGCAATAACAAATCAGAATATGATTTCTTGGTTGATCATTTACTGGTGCAGAACAAGGTGTGGGAAAAGTTGTATTACATATTGGGAAAGAATTTTTTTCTTTTTTTCTTTCTAGATTGTAGAATTTATTTAAAATGGGGCATAAAAACATATATTCTATTGTCAAATAATTGTGAAAAAACATTGACAAAAAATATTGCACCCTCCCTTTCTAATTACGAGTCGAAATTTTCTGTATTTGAAGAAGGATTTGACAGAGATATTAAAATAGATATGTATCGAATTTTGTTTAGTTCATTCAGGCCCAAAGAATTACAGAAGATGATTCCTCAGGAAGACCCAGCTATACTGAAAAATGATATTTTAAATCAATATGTTGGTCCAGAGATTTCTAGGAGCAAAGCTTTTGGTTTGGCGGAAAAACAAGATCCATTGAGAAGAAATGTTATTGCGAAAATTGTTATGTGGCTTGTTAATGTTTTTTTAATAAATTTAGTACGATCATTATTTTATGTCTCCATAGGAAATAAGGGTAATGCATTAGTATTTGTTAAACATGAATTTTGGATAATTGCCAGTAAGATATCAATTCAAAAAATGATAACAAATAATCAAATAGTGGAAGTAAATGAACCTATTAAAATTACACACTTGAAGAACATAAAATTCTATCATAAATACAGTGGCTCTGGTTATCGACCAGTTGTTACTAACAGTAAATCAGATCAGCTTCATAAATACAAGTTTGAAGTTTGTAATATATTTCTTAAACAGCTAATTGCGTTTAAAAAGAAAAGTTTTCCTAATCCATCAAAGGAACTTCATGCAGCCTGGTTAAATCACTTGAAAATAAAAAATAGAAATAGAAATTGTTATTTTGTCAAAACTGATATAAAGGATGCTTATGGGTCAATTATTCATCATAAATTGAAATCAATACTGAAAGATTGGTGTGATGGATTAGAGGATGATTTAATACTCATGTCTTTTGGATATAAAGGAAAATGGGGAAAAATGAAAACCATGAAACAATTTTTAAATTTAATTCCATCAGCAGGAGACAAAATTTTAGTTTGCAAATCTGGAACAGAAAAGAACATGCATTTGAGCGAATTGATATCTGATATTTTTCACTATATTGATAATATTTATGTCGCATTTTCAAAAAAGAATTACAAATTAAACAAAGGATTACATCAAGGAGGAAAACTATCAGCAGCATTATGTGAAATTTATTATACTTCATTGGACCATAATTATTTAACTAGATTGAGTGATTTCAACAAAGGCGATATATTATTAAGGGCTGTTGATGATTATATATTCATCAGTCAAGATCGACTGAAGACAAATGAATTTTTAGAAATTATGACAAAAGGGATTCCAGAATATGGTATGGAGATACAGAGTGAAAAAACTGTAACAAACCTTAATGAATTCAACAAAAACGACTTGGCTTCCAATTCTAATATTCCATTTTTTGGATTCAATTTAGATGTGAAACATGGTTACATCACTCCATGCTTGAGTAATTATGAGAATATTAATATAAAATCAACCATAGCATTTAATAAATTGAATAAAGGAATTCTAATGCAGAAAATGAGTTCAATTATAGCATTGAAACTTCATCCTTTGCTGTTTGATCACACATATCAGTCCGTACGAATTCTGCTGCAAAATATTCACTGTGCTTCTTGTGTCATGGCTATCAAATTCATAGCCACTGTTAAATTGTTGAAACTTGCTGAGATAATGCTTGAAGAAGAATACTTAATGTCTTGCATCAAAAAATCTGTTTCTGCTATTGCTTTATATGTTTACAGAAAAGGTAAGAAAGCTATTGAGTACAATGCCACTAAGAAAATGGCTTTGAAATCTTTTATTTTAATTTTTAGAAGAAAAAAATACAATTTCAAATTATTAGAAATGTTGCAACTCAAGGCTAGCCATTTAACTGTGAAATCAAAAAGAGTTGACCGATATATTAAATCAGTTGGCAAAGTGTTACATCCAAGTTTATCTTACAGCTTAATGTCATAA
>Hhal_TERT_3
ATGGAATTGTTGAATTTCAATGAATGGGTTTTCAAACATTTTAAAGTATGCGTTTCTGACAGTCTATGTAATATTTTTTTCCAATTTGAGAGCTCAGTGCCACCTCATATTTATGATTTTGATACTTATCAGTCTTGGGAGTATTTTTATGAACATGTCATCAAGAATATTACTAGAAGCAATAACAAATCAGAATATGATTTCTTGGTTGATCATTTACTGGTGCAGAACAAGGTGTGGGAAAAGTTGTATTACATATTGGGAAAGAATTTTTTTCTTTTTTTCTTTCTAGATTGTAGAATTTATTTAAAATGGGGCATAAAAACATATATTCTATTGTCAAATAATTGTGAAAAAACATTGACAAAAAATATTGCACCCTCCCTTTCTAATTACGAGTCGAAATTTTCTGTATTTGAAGAAGGATTTGACAGAGATATTAAAATAGATATGTATCGAATTTTGTTTAGTTCATTCAGGCCCAAAGAATTACAGAAGATGATTCCTCAGGAAGACCCAGCTATACTGAAAAATGATATTTTAAATCAATATGTTGGTCCAGAGATTTCTAGGAGCAAAGCTTTTGGTATAAGACAAATGAAGTATATTAAAACTTTAATCAATAATAGTCCAACTTTTAAGGAATGCAAATTAATTTTAGAGGAAATAGTCCATATTAAGGGTAATGCATTAGTATTTGTTAAACATGAATTTTGGATAATTGCCAGTAAGATATCAATTCAAAAAATGATAACAAATAATCAAATAGTGGAAGTAAATGAACCTATTAAAATTACACACTTGAAGAACATAAAATTCTATCATAAATACAGTGGCTCTGGTTATCGACCAGTTGTTACTAACAGTAAATCAGATCAGCTTCATAAATACAAGTTTGAAGTTTGTAATATATTTCTTAAACAGCTAATTGCGTTTAAAAAGAAAAGTTTTCCTAATCCATCAAAGGAACTTCATGCAGCCTGGTTAAATCACTTGAAAATAAAAAATAGAAATAGAAATTGTTATTTTGTCAAAACTGATATAAAGGATGCTTATGGGTCAATTATTCATCATAAATTGAAATCAATACTGAAAGATTGGTGTGATGGATTAGAGGATGATTTAATACTCATGTCTTTTGGATATAAAGGAAAATGGGGAAAAATGAAAACCATGAAACAATTTTTAAATTTAATTCCATCAGCAGGAGACAAAATTTTAGTTTGCAAATCTGGAACAGAAAAGAACATGCATTTGAGCGAATTGATATCTGATATTTTTCACTATATTGATAATATTTATGTCGCATTTTCAAAAAAGAATTACAAATTAAACAAAGGATTACATCAAGGAGGAAAACTATCAGCAGCATTATGTGAAATTTATTATACTTCATTGGACCATAATTATTTAACTAGATTGAGTGATTTCAACAAAGGCGATATATTATTAAGGGCTGTTGATGATTATATATTCATCAGTCAAGATCGACTGAAGACAAATGAATTTTTAGAAATTATGACAAAAGGGATTCCAGAATATGGTATGGAGATACAGAGTGAAAAAACTGTAACAAACCTTAATGAATTCAACAAAAACGACTTGGCTTCCAATTCTAATATTCCATTTTTTGGATTCAATTTAGATGTGAAACATGGTTACATCACTCCATGCTTGAGTAATTATGAGAATATTAATATAAAATCAACCATAGCATTTAATAAATTGAATAAAGGAATTCTAATGCAGAAAATGAGTTCAATTATAGCATTGAAACTTCATCCTTTGCTGTTTGATCACACATATCAGTCCGTACGAATTCTGCTGCAAAATATTCACTGTGCTTCTTGTGTCATGGCTATCAAATTCATAGCCACTGTTAAATTGTTGAAACTTGCTGAGATAATGCTTGAAGAAGAATACTTAATGTCTTGCATCAAAAAATCTGTTTCTGCTATTGCTTTATATGTTTACAGAAAAGGTAAGAAAGCTATTGAGTACAATGCCACTAAGAAAATGGCTTTGAAATCTTTTATTTTAATTTTTAGAAGAAAAAAATACAATTTCAAATTATTAGAAATGTTGCAACTCAAGGCTAGCCATTTAACTGTGAAATCAAAAAGAGTTGACCGATATATTAAATCAGTTGGCAAAGTGTTACATCCAAGTTTATCTTACAGCTTAATGTCATAA
>Hhal_TERT_4
ATGATTTCTTGGTTGATCATTTACTGGTGCAGAACAAGTTCATTCAGGCCCAAAGAATTACAGAAGATGATTCCTCAGGAAGACCCAGCTATACTGAAAAATGATATTTTAAATCAATATGTTGGTCCAGAGATTTCTAGGAGCAAAGCTTTTGGTATAAGACAAATGAAGTATATTAAAACTTTAATCAATAATAGTCCAACTTTTAAGGAATGCAAATTAATTTTAGAGGAAATAGTCCATATTAAGGAGAATATAGTTTCCTTGCCAAAAGTTATTTTATTTCTCACTAAGATGATTGAAAAGTACATACCTTATAAACTTTTATTCCAAAGGAATTTTTTTAATAAGTTTATAAAAAATATGCAACAATTCTTGAAGTTTAATACTAAGCAACAGTTAACATTAGGCTTTGTAATGAAAGGTTTGGCGGAAAAACAAGATCCATTGAGAAGAAATGTTATTGCGAAAATTGTTATGTGGCTTGTTAATGTTTTTTTAATAAATTTAGTACGATCATTATTTTATGTCTCCATAGGAAATAAGGGTAATGCATTAGTATTTGTTAAACATGAATTTTGGATAATTGCCAGTAAGATATCAATTCAAAAAATGATAACAAATAATCAAATAGTGGAAGTAAATGAACCTATTAAAATTACACACTTGAAGAACATAAAATTCTATCATAAATACAGTGGCTCTGGTTATCGACCAGTTGTTACTAACAGTAAATCAGATCAGCTTCATAAATACAAGTTTGAAGTTTGTAATATATTTCTTAAACAGCTAATTGCGTTTAAAAAGAAAAGTTTTCCTAATCCATCAAAGGAACTTCATGCAGCCTGGTTAAATCACTTGAAAATAAAAAATAGAAATAGAAATTGTTATTTTGTCAAAACTGATATAAAGGATGCTTATGGGTCAATTATTCATCATAAATTGAAATCAATACTGAAAGATTGGTGTGATGGATTAGAGGATGATTTAATACTCATGTCTTTTGGATATAAAGGAAAATGGGGAAAAATGAAAACCATGAAACAATTTTTAAATTTAATTCCATCAGCAGGAGACAAAATTTTAGTTTGCAAATCTGGAACAGAAAAGAACATGCATTTGAGCGAATTGATATCTGATATTTTTCACTATATTGATAATATTTATGTCGCATTTTCAAAAAAGAATTACAAATTAAACAAAGGATTACATCAAGGAGGAAAACTATCAGCAGCATTATGTGAAATTTATTATACTTCATTGGACCATAATTATTTAACTAGATTGAGTGATTTCAACAAAGGCGATATATTATTAAGGGCTGTTGATGATTATATATTCATCAGTCAAGATCGACTGAAGACAAATGAATTTTTAGAAATTATGACAAAAGGGATTCCAGAATATGGTATGGAGATACAGAGTGAAAAAACTGTAACAAACCTTAATGAATTCAACAAAAACGACTTGGCTTCCAATTCTAATATTCCATTTTTTGGATTCAATTTAGATGTGAAACATGGTTACATCACTCCATGCTTGAGTAATTATGAGAATATTAATATAAAATCAACCATAGCATTTAATAAATTGAATAAAGGAATTCTAATGCAGAAAATGAGTTCAATTATAGCATTGAAACTTCATCCTTTGCTGTTTGATCACACATATCAGTCCGTACGAATTCTGCTGCAAAATATTCACTGTGCTTCTTGTGTCATGGCTATCAAATTCATAGCCACTGTTAAATTGTTGAAACTTGCTGAGATAATGCTTGAAGAAGAATACTTAATGTCTTGCATCAAAAAATCTGTTTCTGCTATTGCTTTATATGTTTACAGAAAAGGTAAGAAAGCTATTGAGTACAATGCCACTAAGAAAATGGCTTTGAAATCTTTTATTTTAATTTTTAGAAGAAAAAAATACAATTTCAAATTATTAGAAATGTTGCAACTCAAGGCTAGCCATTTAACTGTGAAATCAAAAAGAGTTGACCGATATATTAAATCAGTTGGCAAAGTGTTACATCCAAGTTTATCTTACAGCTTAATGTCATAA
>Hhal_TERT_5
ATGGAATTGTTGAATTTCAATGAATGGGTTTTCAAACATTTTAAAGTATGCGTTTCTGACAGTCTATGTAATATTTTTTTCCAATTTGAGAGCTCAGTGCCACCTCATATTTATGATTTTGATACTTATCAGTCTTGGGAGTATTTTTATGAACATGTCATCAAGAATATTACTAGAAGCAATAACAAATCAGAATATGATTTCTTGGTTGATCATTTACTGGTGCAGAACAAGGTGTGGGAAAAGTTGTATTACATATTGGGAAAGAATTTTTTTCTTTTTTTCTTTCTAGATTGTAGAATTTATTTAAAATGGGGCATAAAAACATATATTCTATTGTCAAATAATTGTGAAAAAACATTGACAAAAAATATTGCACCCTCCCTTTCTAATTACGAGTCGAAATTTTCTGTATTTGAAGAAGGATTTGACAGAGATATTAAAATAGATATGTATCGAATTTTGTTTAGTTCATTCAGGCCCAAAGAATTACAGAAGATGATTCCTCAGGAAGACCCAGCTATACTGAAAAATGATATTTTAAATCAATATGTTGGTCCAGAGATTTCTAGGAGCAAAGCTTTTGGTATAAGACAAATGAAGTATATTAAAACTTTAATCAATAATAGTCCAACTTTTAAGGAATGCAAATTAATTTTAGAGGAAATAGTCCATATTAAGGAGAATATAGTTTCCTTGCCAAAAGTTATTTTATTTCTCACTAAGATGATTGAAAAGTACATACCTTATAAACTTTTATTCCAAAGGAATTTTTTTAATAAGTTTATAAAAAATATGCAACAATTCTTGAAGTTTAATACTAAGCAACAGTTAACATTAGGCTTTGTAATGAAAGGTTTGGCGGAAAAACAAGATCCATTGAGAAGAAATGTTATTGCGAAAATTGTTATGTGGCTTGTTAATGTTTTTTTAATAAATTTAGTACGATCATTATTTTATGTCTCCATAGGAAATAAGGGTAATGCATTAGTATTTGTTAAACATGAATTTTGGATAATTGCCAGTAAGATATCAATTCAAAAAATGATAACAAATAATCAAATAGTGGAAGTAAATGAACCTATTAAAATTACACACTTGAAGAACATAAAATTCTATCATAAATACAGTGGCTCTGGTTATCGACCAGTTGTTACTAACAGTAAATCAGATCAGCTTCATAAATACAAGTTTGAAGTTTGTAATATATTTCTTAAACAGCTAATTGCGTTTAAAAAGAAAAGTTTTCCTAATCCATCAAAGGAACTTCATGCAGCCTGGTTAAATCACTTGAAAATAAAAAATAGAAATAGAAATTGTTATTTTGTCAAAACTGATATAAAGGATGCTTATGGGTCAATTATTCATCATAAATTGAAATCAATACTGAAAGATTGGTGTGATGGATTAGAGGATGATTTAATACTCATGTCTTTTGGATATAAAGGAAAATGGGGAAAAATGAAAACCATGAAACAATTTTTAAATTTAATTCCATCAGCAGGAGACAAAATTTTAGTTTGCAAATCTGGAACAGAAAAGAACATGCATTTGAGCGAATTGATATCTGATATTTTTCACTATATTGATAATATTTATGTCGCATTTTCAAAAAAGAATTACAAATTAAACAAAGGATTACATCAAGGAGGAAAACTATCAGCAGCATTATGTGAAATTTATTATACTTCATTGGACCATAATTATTTAACTAGATTGAGTGATTTCAACAAAGGCGATATATTATTAAGGGCTGTTGATGATTATATATTCATCAGTCAAGATCGACTGAAGACAAATGAATTTTTAGAAATTATGACAAAAGGGATTCCAGAATATGGTATGGAGATACAGAGTGAAAAAACTGTAACAAACCTTAATGAATTCAACAAAAACGACTTGGCTTCCAATTCTAATATTCCATTTTTTGGATTCAATTTAGATGTGAAACATGGTTACATCACTCCATGCTTGAAATTCTAA
>Hhal_TERT_6
ATGTTGGTCCAGAGATTTCTAGGAGCAAAGCTTTTGGAGAATATAGTTTCCTTGCCAAAAGTTATTTTATTTCTCACTAAGATGATTGAAAAGTACATACCTTATAAACTTTTATTCCAAAGGAATTTTTTTAATAAGTTTATAAAAAATATGCAACAATTCTTGAAGTTTAATACTAAGCAACAGTTAACATTAGGCTTTGTAATGAAAGGTTTGGCGGAAAAACAAGATCCATTGAGAAGAAATGTTATTGCGAAAATTGTTATGTGGCTTGTTAATGTTTTTTTAATAAATTTAGTACGATCATTATTTTATGTCTCCATAGGAAATAAGGGTAATGCATTAGTATTTGTTAAACATGAATTTTGGATAATTGCCAGTAAGATATCAATTCAAAAAATGATAACAAATAATCAAATAGTGGAAGTAAATGAACCTATTAAAATTACACACTTGAAGAACATAAAATTCTATCATAAATACAGTGGCTCTGGTTATCGACCAGTTGTTACTAACAGTAAATCAGATCAGCTTCATAAATACAAGTTTGAAGTTTGTAATATATTTCTTAAACAGCTAATTGCGTTTAAAAAGAAAAGTTTTCCTAATCCATCAAAGGAACTTCATGCAGCCTGGTTAAATCACTTGAAAATAAAAAATAGAAATAGAAATTGTTATTTTGTCAAAACTGATATAAAGGATGCTTATGGGTCAATTATTCATCATAAATTGAAATCAATACTGAAAGATTGGTGTGATGGATTAGAGGATGATTTAATACTCATGTCTTTTGGATATAAAGGAAAATGGGGAAAAATGAAAACCATGAAACAATTTTTAAATTTAATTCCATCAGCAGGAGACAAAATTTTAGTTTGCAAATCTGGAACAGAAAAGAACATGCATTTGAGCGAATTGATATCTGATATTTTTCACTATATTGATAATATTTATGTCGCATTTTCAAAAAAGAATTACAAATTAAACAAAGGATTACATCAAGGAGGAAAACTATCAGCAGCATTATGTGAAATTTATTATACTTCATTGGACCATAATTATTTAACTAGATTGAGTGATTTCAACAAAGGCGATATATTATTAAGGGCTGTTGATGATTATATATTCATCAGTCAAGATCGACTGAAGACAAATGAATTTTTAGAAATTATGACAAAAGGGATTCCAGAATATGGTATGGAGATACAGAGTGAAAAAACTGTAACAAACCTTAATGAATTCAACAAAAACGACTTGGCTTCCAATTCTAATATTCCATTTTTTGGATTCAATTTAGATGTGAAACATGGTTACATCACTCCATGCTTGAGTAATTATGAGAATATTAATATAAAATCAACCATAGCATTTAATAAATTGAATAAAGGAATTCTAATGCAGAAAATGAGTTCAATTATAGCATTGAAACTTCATCCTTTGCTGTTTGATCACACATATCAGTCCGTACGAATTCTGCTGCAAAATATTCACTGTGCTTCTTGTGTCATGGCTATCAAATTCATAGCCACTGTTAAATTGTTGAAACTTGCTGAGATAATGCTTGAAGAAGAATACTTAATGTCTTGCATCAAAAAATCTGTTTCTGCTATTGCTTTATATGTTTACAGAAAAGGTAAGAAAGCTATTGAGTACAATGCCACTAAGAAAATGGCTTTGAAATCTTTTATTTTAATTTTTAGAAGAAAAAAATACAATTTCAAATTATTAGAAATGTTGCAACTCAAGGCTAGCCATTTAACTGTGAAATCAAAAAGAGTTGACCGATATATTAAATCAGTTGGCAAAGTGTTACATCCAAGTTTATCTTACAGCTTAATGTCATAA
>Hhal_TERT_7
ATGGAATTGTTGAATTTCAATGAATGGGTTTTCAAACATTTTAAAGTATGCGTTTCTGACAGTCTATGTAATATTTTTTTCCAATTTGAGAGCTCAGTGCCACCTCATATTTATGATTTTGATACTTATCAGTCTTGGGAGTATTTTTATGAACATGTCATCAAGAATATTACTAGAAGCAATAACAAATCAGAATATGATTTCTTGGTTGATCATTTACTGGTGCAGAACAAGGGTAATGCATTAGTATTTGTTAAACATGAATTTTGGATAATTGCCAGTAAGATATCAATTCAAAAAATGATAACAAATAATCAAATAGTGGAAGTAAATGAACCTATTAAAATTACACACTTGAAGAACATAAAATTCTATCATAAATACAGTGGCTCTGGTTATCGACCAGTTGTTACTAACAGTAAATCAGATCAGCTTCATAAATACAAGTTTGAAGTTTGTAATATATTTCTTAAACAGCTAATTGCGTTTAAAAAGAAAAGTTTTCCTAATCCATCAAAGGAACTTCATGCAGCCTGGTTAAATCACTTGAAAATAAAAAATAGAAATAGAAATTGTTATTTTGTCAAAACTGATATAAAGGATGCTTATGGGTCAATTATTCATCATAAATTGAAATCAATACTGAAAGATTGGTGTGATGGATTAGAGGATGATTTAATACTCATGTCTTTTGGATATAAAGGAAAATGGGGAAAAATGAAAACCATGAAACAATTTTTAAATTTAATTCCATCAGCAGGAGACAAAATTTTAGTTTGCAAATCTGGAACAGAAAAGAACATGCATTTGAGCGAATTGATATCTGATATTTTTCACTATATTGATAATATTTATGTCGCATTTTCAAAAAAGAATTACAAATTAAACAAAGGATTACATCAAGGAGGAAAACTATCAGCAGCATTATGTGAAATTTATTATACTTCATTGGACCATAATTATTTAACTAGATTGAGTGATTTCAACAAAGGCGATATATTATTAAGGGCTGTTGATGATTATATATTCATCAGTCAAGATCGACTGAAGACAAATGAATTTTTAGAAATTATGACAAAAGGGATTCCAGAATATGGTATGGAGATACAGAGTGAAAAAACTGTAACAAACCTTAATGAATTCAACAAAAACGACTTGGCTTCCAATTCTAATATTCCATTTTTTGGATTCAATTTAGATGTGAAACATGGTTACATCACTCCATGCTTGAGTAATTATGAGAATATTAATATAAAATCAACCATAGCATTTAATAAATTGAATAAAGGAATTCTAATGCAGAAAATGAGTTCAATTATAGCATTGAAACTTCATCCTTTGCTGTTTGATCACACATATCAGTCCGTACGAATTCTGCTGCAAAATATTCACTGTGCTTCTTGTGTCATGGCTATCAAATTCATAGCCACTGTTAAATTGTTGAAACTTGCTGAGATAATGCTTGAAGAAGAATACTTAATGTCTTGCATCAAAAAATCTGTTTCTGCTATTGCTTTATATGTTTACAGAAAAGGTAAGAAAGCTATTGAGTACAATGCCACTAAGAAAATGGCTTTGAAATCTTTTATTTTAATTTTTAGAAGAAAAAAATACAATTTCAAATTATTAGAAATGTTGCAACTCAAGGCTAGCCATTTAACTGTGAAATCAAAAAGAGTTGACCGATATATTAAATCAGTTGGCAAAGTGTTACATCCAAGTTTATCTTACAGCTTAATGTCATAA
>Hhal_TERT_8
ATGTTGGTCCAGAGATTTCTAGGAGCAAAGCTTTTGGGTAATGCATTAGTATTTGTTAAACATGAATTTTGGATAATTGCCAGTAAGATATCAATTCAAAAAATGATAACAAATAATCAAATAGTGGAAGTAAATGAACCTATTAAAATTACACACTTGAAGAACATAAAATTCTATCATAAATACAGTGGCTCTGGTTATCGACCAGTTGTTACTAACAGTAAATCAGATCAGCTTCATAAATACAAGTTTGAAGTTTGTAATATATTTCTTAAACAGCTAATTGCGTTTAAAAAGAAAAGTTTTCCTAATCCATCAAAGGAACTTCATGCAGCCTGGTTAAATCACTTGAAAATAAAAAATAGAAATAGAAATTGTTATTTTGTCAAAACTGATATAAAGGATGCTTATGGGTCAATTATTCATCATAAATTGAAATCAATACTGAAAGATTGGTGTGATGGATTAGAGGATGATTTAATACTCATGTCTTTTGGATATAAAGGAAAATGGGGAAAAATGAAAACCATGAAACAATTTTTAAATTTAATTCCATCAGCAGGAGACAAAATTTTAGTTTGCAAATCTGGAACAGAAAAGAACATGCATTTGAGCGAATTGATATCTGATATTTTTCACTATATTGATAATATTTATGTCGCATTTTCAAAAAAGAATTACAAATTAAACAAAGGATTACATCAAGGAGGAAAACTATCAGCAGCATTATGTGAAATTTATTATACTTCATTGGACCATAATTATTTAACTAGATTGAGTGATTTCAACAAAGGCGATATATTATTAAGGGCTGTTGATGATTATATATTCATCAGTCAAGATCGACTGAAGACAAATGAATTTTTAGAAATTATGACAAAAGGGATTCCAGAATATGGTATGGAGATACAGAGTGAAAAAACTGTAACAAACCTTAATGAATTCAACAAAAACGACTTGGCTTCCAATTCTAATATTCCATTTTTTGGATTCAATTTAGATGTGAAACATGGTTACATCACTCCATGCTTGAGTAATTATGAGAATATTAATATAAAATCAACCATAGCATTTAATAAATTGAATAAAGGAATTCTAATGCAGAAAATGAGTTCAATTATAGCATTGAAACTTCATCCTTTGCTGTTTGATCACACATATCAGTCCGTACGAATTCTGCTGCAAAATATTCACTGTGCTTCTTGTGTCATGGCTATCAAATTCATAGCCACTGTTAAATTGTTGAAACTTGCTGAGATAATGCTTGAAGAAGAATACTTAATGTCTTGCATCAAAAAATCTGTTTCTGCTATTGCTTTATATGTTTACAGAAAAGGTAAGAAAGCTATTGAGTACAATGCCACTAAGAAAATGGCTTTGAAATCTTTTATTTTAATTTTTAGAAGAAAAAAATACAATTTCAAATTATTAGAAATGTTGCAACTCAAGGCTAGCCATTTAACTGTGAAATCAAAAAGAGTTGACCGATATATTAAATCAGTTGGCAAAGTGTTACATCCAAGTTTATCTTACAGCTTAATGTCATAA
>Hhal_TERT_9
ATGATAACAAATAATCAAATAGTGGAAGTAAATGAACCTATTAAAATTACACACTTGAAGAACATAAAATTCTATCATAAATACAGTGGCTCTGGTTATCGACCAGTTGTTACTAACAGTAAATCAGATCAGCTTCATAAATACAAGTTTGAAGTTTGTAATATATTTCTTAAACAGCTAATTGCGTTTAAAAAGAAAAGTTTTCCTAATCCATCAAAGGAACTTCATGCAGCCTGGTTAAATCACTTGAAAATAAAAAATAGAAATAGAAATTGTTATTTTGTCAAAACTGATATAAAGGATGCTTATGGGTCAATTATTCATCATAAATTGAAATCAATACTGAAAGATTGGTGTGATGGATTAGAGGATGATTTAATACTCATGTCTTTTGGATATAAAGGAAAATGGGGAAAAATGAAAACCATGAAACAATTTTTAAATTTAATTCCATCAGCAGGAGACAAAATTTTAGTTTGCAAATCTGGAACAGAAAAGAACATGCATTTGAGCGAATTGATATCTGATATTTTTCACTATATTGATAATATTTATGTCGCATTTTCAAAAAAGAATTACAAATTAAACAAAGGATTACATCAAGGAGGAAAACTATCAGCAGCATTATGTGAAATTTATTATACTTCATTGGACCATAATTATTTAACTAGATTGAGTGATTTCAACAAAGGCGATATATTATTAAGGGCTGTTGATGATTATATATTCATCAGTCAAGATCGACTGAAGACAAATGAATTTTTAGAAATTATGACAAAAGGGATTCCAGAATATGGTATGGAGATACAGAGTGAAAAAACTGTAACAAACCTTAATGAATTCAACAAAAACGACTTGGCTTCCAATTCTAATATTCCATTTTTTGGATTCAATTTAGATGTGAAACATGGTTACATCACTCCATGCTTGAGTAATTATGAGAATATTAATATAAAATCAACCATAGCATTTAATAAATTGAATAAAGGAATTCTAATGCAGAAAATGAGTTCAATTATAGCATTGAAACTTCATCCTTTGCTGTTTGATCACACATATCAGTCCGTACGAATTCTGCTGCAAAATATTCACTGTGCTTCTTGTGTCATGGCTATCAAATTCATAGCCACTGTTAAATTGTTGAAACTTGCTGAGATAATGCTTGAAGAAGAATACTTAATGTCTTGCATCAAAAAATCTGTTTCTGCTATTGCTTTATATGTTTACAGAAAAGGTAAGAAAGCTATTGAGTACAATGCCACTAAGAAAATGGCTTTGAAATCTTTTATTTTAATTTTTAGAAGAAAAAAATACAATTTCAAATTATTAGAAATGTTGCAACTCAAGGCTAGCCATTTAACTGTGAAATCAAAAAGAGTTGACCGATATATTAAATCAGTTGGCAAAGTGTTACATCCAAGTTTATCTTACAGCTTAATGTCATAA
>Hsap_TERT
CAGGCAGCGCTGCGTCCTGCTGCGCACGTGGGAAGCCCTGGCCCCGGCCACCCCCGCGATGCCGCGCGCTCCCCGCTGCCGAGCCGTGCGCTCCCTGCTGCGCAGCCACTACCGCGAGGTGCTGCCGCTGGCCACGTTCGTGCGGCGCCTGGGGCCCCAGGGCTGGCGGCTGGTGCAGCGCGGGGACCCGGCGGCTTTCCGCGCGCTGGTGGCCCAGTGCCTGGTGTGCGTGCCCTGGGACGCACGGCCGCCCCCCGCCGCCCCCTCCTTCCGCCAGGTGTCCTGCCTGAAGGAGCTGGTGGCCCGAGTGCTGCAGAGGCTGTGCGAGCGCGGCGCGAAGAACGTGCTGGCCTTCGGCTTCGCGCTGCTGGACGGGGCCCGCGGGGGCCCCCCCGAGGCCTTCACCACCAGCGTGCGCAGCTACCTGCCCAACACGGTGACCGACGCACTGCGGGGGAGCGGGGCGTGGGGGCTGCTGCTGCGCCGCGTGGGCGACGACGTGCTGGTTCACCTGCTGGCACGCTGCGCGCTCTTTGTGCTGGTGGCTCCCAGCTGCGCCTACCAGGTGTGCGGGCCGCCGCTGTACCAGCTCGGCGCTGCCACTCAGGCCCGGCCCCCGCCACACGCTAGTGGACCCCGAAGGCGTCTGGGATGCGAACGGGCCTGGAACCATAGCGTCAGGGAGGCCGGGGTCCCCCTGGGCCTGCCAGCCCCGGGTGCGAGGAGGCGCGGGGGCAGTGCCAGCCGAAGTCTGCCGTTGCCCAAGAGGCCCAGGCGTGGCGCTGCCCCTGAGCCGGAGCGGACGCCCGTTGGGCAGGGGTCCTGGGCCCACCCGGGCAGGACGCGTGGACCGAGTGACCGTGGTTTCTGTGTGGTGTCACCTGCCAGACCCGCCGAAGAAGCCACCTCTTTGGAGGGTGCGCTCTCTGGCACGCGCCACTCCCACCCATCCGTGGGCCGCCAGCACCACGCGGGCCCCCCATCCACATCGCGGCCACCACGTCCCTGGGACACGCCTTGTCCCCCGGTGTACGCCGAGACCAAGCACTTCCTCTACTCCTCAGGCGACAAGGAGCAGCTGCGGCCCTCCTTCCTACTCAGCTCTCTGAGGCCCAGCCTGACTGGCGCTCGGAGGCTCGTGGAGACCATCTTTCTGGGTTCCAGGCCCTGGATGCCAGGGACTCCCCGCAGGTTGCCCCGCCTGCCCCAGCGCTACTGGCAAATGCGGCCCCTGTTTCTGGAGCTGCTTGGGAACCACGCGCAGTGCCCCTACGGGGTGCTCCTCAAGACGCACTGCCCGCTGCGAGCTGCGGTCACCCCAGCAGCCGGTGTCTGTGCCCGGGAGAAGCCCCAGGGCTCTGTGGCGGCCCCCGAGGAGGAGGACACAGACCCCCGTCGCCTGGTGCAGCTGCTCCGCCAGCACAGCAGCCCCTGGCAGGTGTACGGCTTCGTGCGGGCCTGCCTGCGCCGGCTGGTGCCCCCAGGCCTCTGGGGCTCCAGGCACAACGAACGCCGCTTCCTCAGGAACACCAAGAAGTTCATCTCCCTGGGGAAGCATGCCAAGCTCTCGCTGCAGGAGCTGACGTGGAAGATGAGCGTGCGGGACTGCGCTTGGCTGCGCAGGAGCCCAGGGGTTGGCTGTGTTCCGGCCGCAGAGCACCGTCTGCGTGAGGAGATCCTGGCCAAGTTCCTGCACTGGCTGATGAGTGTGTACGTCGTCGAGCTGCTCAGGTCTTTCTTTTATGTCACGGAGACCACGTTTCAAAAGAACAGGCTCTTTTTCTACCGGAAGAGTGTCTGGAGCAAGTTGCAAAGCATTGGAATCAGACAGCACTTGAAGAGGGTGCAGCTGCGGGAGCTGTCGGAAGCAGAGGTCAGGCAGCATCGGGAAGCCAGGCCCGCCCTGCTGACGTCCAGACTCCGCTTCATCCCCAAGCCTGACGGGCTGCGGCCGATTGTGAACATGGACTACGTCGTGGGAGCCAGAACGTTCCGCAGAGAAAAGAGGGCCGAGCGTCTCACCTCGAGGGTGAAGGCACTGTTCAGCGTGCTCAACTACGAGCGGGCGCGGCGCCCCGGCCTCCTGGGCGCCTCTGTGCTGGGCCTGGACGATATCCACAGGGCCTGGCGCACCTTCGTGCTGCGTGTGCGGGCCCAGGACCCGCCGCCTGAGCTGTACTTTGTCAAGGTGGATGTGACGGGCGCGTACGACACCATCCCCCAGGACAGGCTCACGGAGGTCATCGCCAGCATCATCAAACCCCAGAACACGTACTGCGTGCGTCGGTATGCCGTGGTCCAGAAGGCCGCCCATGGGCACGTCCGCAAGGCCTTCAAGAGCCACGTCTCTACCTTGACAGACCTCCAGCCGTACATGCGACAGTTCGTGGCTCACCTGCAGGAGACCAGCCCGCTGAGGGATGCCGTCGTCATCGAGCAGAGCTCCTCCCTGAATGAGGCCAGCAGTGGCCTCTTCGACGTCTTCCTACGCTTCATGTGCCACCACGCCGTGCGCATCAGGGGCAAGTCCTACGTCCAGTGCCAGGGGATCCCGCAGGGCTCCATCCTCTCCACGCTGCTCTGCAGCCTGTGCTACGGCGACATGGAGAACAAGCTGTTTGCGGGGATTCGGCGGGACGGGCTGCTCCTGCGTTTGGTGGATGATTTCTTGTTGGTGACACCTCACCTCACCCACGCGAAAACCTTCCTCAGGACCCTGGTCCGAGGTGTCCCTGAGTATGGCTGCGTGGTGAACTTGCGGAAGACAGTGGTGAACTTCCCTGTAGAAGACGAGGCCCTGGGTGGCACGGCTTTTGTTCAGATGCCGGCCCACGGCCTATTCCCCTGGTGCGGCCTGCTGCTGGATACCCGGACCCTGGAGGTGCAGAGCGACTACTCCAGCTATGCCCGGACCTCCATCAGAGCCAGTCTCACCTTCAACCGCGGCTTCAAGGCTGGGAGGAACATGCGTCGCAAACTCTTTGGGGTCTTGCGGCTGAAGTGTCACAGCCTGTTTCTGGATTTGCAGGTGAACAGCCTCCAGACGGTGTGCACCAACATCTACAAGATCCTCCTGCTGCAGGCGTACAGGTTTCACGCATGTGTGCTGCAGCTCCCATTTCATCAGCAAGTTTGGAAGAACCCCACATTTTTCCTGCGCGTCATCTCTGACACGGCCTCCCTCTGCTACTCCATCCTGAAAGCCAAGAACGCAGGGATGTCGCTGGGGGCCAAGGGCGCCGCCGGCCCTCTGCCCTCCGAGGCCGTGCAGTGGCTGTGCCACCAAGCATTCCTGCTCAAGCTGACTCGACACCGTGTCACCTACGTGCCACTCCTGGGGTCACTCAGGACAGCCCAGACGCAGCTGAGTCGGAAGCTCCCGGGGACGACGCTGACTGCCCTGGAGGCCGCAGCCAACCCGGCACTGCCCTCAGACTTCAAGACCATCCTGGACTGATGGCCACCCGCCCACAGCCAGGCCGAGAGCAGACACCAGCAGCCCTGTCACGCCGGGCTCTACGTCCCAGGGAGGGAGGGGCGGCCCACACCCAGGCCCGCACCGCTGGGAGTCTGAGGCCTGAGTGAGTGTTTGGCCGAGGCCTGCATGTCCGGCTGAAGGCTGAGTGTCCGGCTGAGGCCTGAGCGAGTGTCCAGCCAAGGGCTGAGTGTCCAGCACACCTGCCGTCTTCACTTCCCCACAGGCTGGCGCTCGGCTCCACCCCAGGGCCAGCTTTTCCTCACCAGGAGCCCGGCTTCCACTCCCCACATAGGAATAGTCCATCCCCAGATTCGCCATTGTTCACCCCTCGCCCTGCCCTCCTTTGCCTTCCACCCCCACCATCCAGGTGGAGACCCTGAGAAGGACCCTGGGAGCTCTGGGAATTTGGAGTGACCAAAGGTGTGCCCTGTACACAGGCGAGGACCCTGCACCTGGATGGGGGTCCCTGTGGGTCAAATTGGGGGGAGGTGCTGTGGGAGTAAAATACTGAATATATGAGTTTTTCAGTTTTGAAAAAAA
>Hsap_TERT_alpha-beta-variant
ATGCCGCGCGCTCCCCGCTGCCGAGCCGTGCGCTCCCTGCTGCGCAGCCACTACCGCGAGGTGCTGCCGCTGGCCACGTTCGTGCGGCGCCTGGGGCCCCAGGGCTGGCGGCTGGTGCAGCGCGGGGACCCGGCGGCTTTCCGCGCGCTGGTGGCCCAGTGCCTGGTGTGCGTGCCCTGGGACGCACGGCCGCCCCCCGCCGCCCCCTCCTTCCGCCAGGTGTCCTGCCTGAAGGAGCTGGTGGCCCGAGTGCTGCAGAGGCTGTGCGAGCGCGGCGCGAAGAACGTGCTGGCCTTCGGCTTCGCGCTGCTGGACGGGGCCCGCGGGGGCCCCCCCGAGGCCTTCACCACCAGCGTGCGCAGCTACCTGCCCAACACGGTGACCGACGCACTGCGGGGGAGCGGGGCGTGGGGGCTGCTGCTGCGCCGCGTGGGCGACGACGTGCTGGTTCACCTGCTGGCACGCTGCGCGCTCTTTGTGCTGGTGGCTCCCAGCTGCGCCTACCAGGTGTGCGGGCCGCCGCTGTACCAGCTCGGCGCTGCCACTCAGGCCCGGCCCCCGCCACACGCTAGTGGACCCCGAAGGCGTCTGGGATGCGAACGGGCCTGGAACCATAGCGTCAGGGAGGCCGGGGTCCCCCTGGGCCTGCCAGCCCCGGGTGCGAGGAGGCGCGGGGGCAGTGCCAGCCGAAGTCTGCCGTTGCCCAAGAGGCCCAGGCGTGGCGCTGCCCCTGAGCCGGAGCGGACGCCCGTTGGGCAGGGGTCCTGGGCCCACCCGGGCAGGACGCGTGGACCGAGTGACCGTGGTTTCTGTGTGGTGTCACCTGCCAGACCCGCCGAAGAAGCCACCTCTTTGGAGGGTGCGCTCTCTGGCACGCGCCACTCCCACCCATCCGTGGGCCGCCAGCACCACGCGGGCCCCCCATCCACATCGCGGCCACCACGTCCCTGGGACACGCCTTGTCCCCCGGTGTACGCCGAGACCAAGCACTTCCTCTACTCCTCAGGCGACAAGGAGCAGCTGCGGCCCTCCTTCCTACTCAGCTCTCTGAGGCCCAGCCTGACTGGCGCTCGGAGGCTCGTGGAGACCATCTTTCTGGGTTCCAGGCCCTGGATGCCAGGGACTCCCCGCAGGTTGCCCCGCCTGCCCCAGCGCTACTGGCAAATGCGGCCCCTGTTTCTGGAGCTGCTTGGGAACCACGCGCAGTGCCCCTACGGGGTGCTCCTCAAGACGCACTGCCCGCTGCGAGCTGCGGTCACCCCAGCAGCCGGTGTCTGTGCCCGGGAGAAGCCCCAGGGCTCTGTGGCGGCCCCCGAGGAGGAGGACACAGACCCCCGTCGCCTGGTGCAGCTGCTCCGCCAGCACAGCAGCCCCTGGCAGGTGTACGGCTTCGTGCGGGCCTGCCTGCGCCGGCTGGTGCCCCCAGGCCTCTGGGGCTCCAGGCACAACGAACGCCGCTTCCTCAGGAACACCAAGAAGTTCATCTCCCTGGGGAAGCATGCCAAGCTCTCGCTGCAGGAGCTGACGTGGAAGATGAGCGTGCGGGACTGCGCTTGGCTGCGCAGGAGCCCAGGGGTTGGCTGTGTTCCGGCCGCAGAGCACCGTCTGCGTGAGGAGATCCTGGCCAAGTTCCTGCACTGGCTGATGAGTGTGTACGTCGTCGAGCTGCTCAGGTCTTTCTTTTATGTCACGGAGACCACGTTTCAAAAGAACAGGCTCTTTTTCTACCGGAAGAGTGTCTGGAGCAAGTTGCAAAGCATTGGAATCAGACAGCACTTGAAGAGGGTGCAGCTGCGGGAGCTGTCGGAAGCAGAGGTCAGGCAGCATCGGGAAGCCAGGCCCGCCCTGCTGACGTCCAGACTCCGCTTCATCCCCAAGCCTGACGGGCTGCGGCCGATTGTGAACATGGACTACGTCGTGGGAGCCAGAACGTTCCGCAGAGAAAAGAGGGCCGAGCGTCTCACCTCGAGGGTGAAGGCACTGTTCAGCGTGCTCAACTACGAGCGGGCGCGGCGCCCCGGCCTCCTGGGCGCCTCTGTGCTGGGCCTGGACGATATCCACAGGGCCTGGCGCACCTTCGTGCTGCGTGTGCGGGCCCAGGACCCGCCGCCTGAGCTGTACTTTGTCAAGGACAGGCTCACGGAGGTCATCGCCAGCATCATCAAACCCCAGAACACGTACTGCGTGCGTCGGTATGCCGTGGTCCAGAAGGCCGCCCATGGGCACGTCCGCAAGGCCTTCAAGAGCCACGTCCTACGTCCAGTGCCAGGGGATCCCGCAGGGCTCCATCCTCTCCACGCTGCTCTGCAGCCTGTGCTACGGCGACATGGAGAACAAGCTGTTTGCGGGGATTCGGCGGGACGGGCTGCTCCTGCGTTTGGTGGATGATTTCTTGTTGGTGACACCTCACCTCACCCACGCGAAAACCTTCCTCAGCTATGCCCGGACCTCCATCAGAGCCAGTCTCACCTTCAACCGCGGCTTCAAGGCTGGGAGGAACATGCGTCGCAAACTCTTTGGGGTCTTGCGGCTGAAGTGTCACAGCCTGTTTCTGGATTTGCAGGTGAACAGCCTCCAGACGGTGTGCACCAACATCTACAAGATCCTCCTGCTGCAGGCGTACAGGTTTCACGCATGTGTGCTGCAGCTCCCATTTCATCAGCAAGTTTGGAAGAACCCCACATTTTTCCTGCGCGTCATCTCTGACACGGCCTCCCTCTGCTACTCCATCCTGAAAGCCAAGAACGCAGGGATGTCGCTGGGGGCCAAGGGCGCCGCCGGCCCTCTGCCCTCCGAGGCCGTGCAGTGGCTGTGCCACCAAGCATTCCTGCTCAAGCTGACTCGACACCGTGTCACCTACGTGCCACTCCTGGGGTCACTCAGGACAGCCCAGACGCAGCTGAGTCGGAAGCTCCCGGGGACGACGCTGACTGCCCTGGAGGCCGCAGCCAACCCGGCACTGCCCTCAGACTTCAAGACCATCCTGGACTGA
>Hsap_TERT_alpha-_variant
ATGCCGCGCGCTCCCCGCTGCCGAGCCGTGCGCTCCCTGCTGCGCAGCCACTACCGCGAGGTGCTGCCGCTGGCCACGTTCGTGCGGCGCCTGGGGCCCCAGGGCTGGCGGCTGGTGCAGCGCGGGGACCCGGCGGCTTTCCGCGCGCTGGTGGCCCAGTGCCTGGTGTGCGTGCCCTGGGACGCACGGCCGCCCCCCGCCGCCCCCTCCTTCCGCCAGGTGTCCTGCCTGAAGGAGCTGGTGGCCCGAGTGCTGCAGAGGCTGTGCGAGCGCGGCGCGAAGAACGTGCTGGCCTTCGGCTTCGCGCTGCTGGACGGGGCCCGCGGGGGCCCCCCCGAGGCCTTCACCACCAGCGTGCGCAGCTACCTGCCCAACACGGTGACCGACGCACTGCGGGGGAGCGGGGCGTGGGGGCTGCTGCTGCGCCGCGTGGGCGACGACGTGCTGGTTCACCTGCTGGCACGCTGCGCGCTCTTTGTGCTGGTGGCTCCCAGCTGCGCCTACCAGGTGTGCGGGCCGCCGCTGTACCAGCTCGGCGCTGCCACTCAGGCCCGGCCCCCGCCACACGCTAGTGGACCCCGAAGGCGTCTGGGATGCGAACGGGCCTGGAACCATAGCGTCAGGGAGGCCGGGGTCCCCCTGGGCCTGCCAGCCCCGGGTGCGAGGAGGCGCGGGGGCAGTGCCAGCCGAAGTCTGCCGTTGCCCAAGAGGCCCAGGCGTGGCGCTGCCCCTGAGCCGGAGCGGACGCCCGTTGGGCAGGGGTCCTGGGCCCACCCGGGCAGGACGCGTGGACCGAGTGACCGTGGTTTCTGTGTGGTGTCACCTGCCAGACCCGCCGAAGAAGCCACCTCTTTGGAGGGTGCGCTCTCTGGCACGCGCCACTCCCACCCATCCGTGGGCCGCCAGCACCACGCGGGCCCCCCATCCACATCGCGGCCACCACGTCCCTGGGACACGCCTTGTCCCCCGGTGTACGCCGAGACCAAGCACTTCCTCTACTCCTCAGGCGACAAGGAGCAGCTGCGGCCCTCCTTCCTACTCAGCTCTCTGAGGCCCAGCCTGACTGGCGCTCGGAGGCTCGTGGAGACCATCTTTCTGGGTTCCAGGCCCTGGATGCCAGGGACTCCCCGCAGGTTGCCCCGCCTGCCCCAGCGCTACTGGCAAATGCGGCCCCTGTTTCTGGAGCTGCTTGGGAACCACGCGCAGTGCCCCTACGGGGTGCTCCTCAAGACGCACTGCCCGCTGCGAGCTGCGGTCACCCCAGCAGCCGGTGTCTGTGCCCGGGAGAAGCCCCAGGGCTCTGTGGCGGCCCCCGAGGAGGAGGACACAGACCCCCGTCGCCTGGTGCAGCTGCTCCGCCAGCACAGCAGCCCCTGGCAGGTGTACGGCTTCGTGCGGGCCTGCCTGCGCCGGCTGGTGCCCCCAGGCCTCTGGGGCTCCAGGCACAACGAACGCCGCTTCCTCAGGAACACCAAGAAGTTCATCTCCCTGGGGAAGCATGCCAAGCTCTCGCTGCAGGAGCTGACGTGGAAGATGAGCGTGCGGGACTGCGCTTGGCTGCGCAGGAGCCCAGGGGTTGGCTGTGTTCCGGCCGCAGAGCACCGTCTGCGTGAGGAGATCCTGGCCAAGTTCCTGCACTGGCTGATGAGTGTGTACGTCGTCGAGCTGCTCAGGTCTTTCTTTTATGTCACGGAGACCACGTTTCAAAAGAACAGGCTCTTTTTCTACCGGAAGAGTGTCTGGAGCAAGTTGCAAAGCATTGGAATCAGACAGCACTTGAAGAGGGTGCAGCTGCGGGAGCTGTCGGAAGCAGAGGTCAGGCAGCATCGGGAAGCCAGGCCCGCCCTGCTGACGTCCAGACTCCGCTTCATCCCCAAGCCTGACGGGCTGCGGCCGATTGTGAACATGGACTACGTCGTGGGAGCCAGAACGTTCCGCAGAGAAAAGAGGGCCGAGCGTCTCACCTCGAGGGTGAAGGCACTGTTCAGCGTGCTCAACTACGAGCGGGCGCGGCGCCCCGGCCTCCTGGGCGCCTCTGTGCTGGGCCTGGACGATATCCACAGGGCCTGGCGCACCTTCGTGCTGCGTGTGCGGGCCCAGGACCCGCCGCCTGAGCTGTACTTTGTCAAGGTGGATGTGACGGGCGCGTACGACACCATCCCCCAGGACAGGCTCACGGAGGTCATCGCCAGCATCATCAAACCCCAGAACACGTACTGCGTGCGTCGGTATGCCGTGGTCCAGAAGGCCGCCCATGGGCACGTCCGCAAGGCCTTCAAGAGCCACGTCTCTACCTTGACAGACCTCCAGCCGTACATGCGACAGTTCGTGGCTCACCTGCAGGAGACCAGCCCGCTGAGGGATGCCGTCGTCATCGAGCAGAGCTCCTCCCTGAATGAGGCCAGCAGTGGCCTCTTCGACGTCTTCCTACGCTTCATGTGCCACCACGCCGTGCGCATCAGGGGCAAGTCCTACGTCCAGTGCCAGGGGATCCCGCAGGGCTCCATCCTCTCCACGCTGCTCTGCAGCCTGTGCTACGGCGACATGGAGAACAAGCTGTTTGCGGGGATTCGGCGGGACGGGCTGCTCCTGCGTTTGGTGGATGATTTCTTGTTGGTGACACCTCACCTCACCCACGCGAAAACCTTCCTCAGCTATGCCCGGACCTCCATCAGAGCCAGTCTCACCTTCAACCGCGGCTTCAAGGCTGGGAGGAACATGCGTCGCAAACTCTTTGGGGTCTTGCGGCTGAAGTGTCACAGCCTGTTTCTGGATTTGCAGGTGAACAGCCTCCAGACGGTGTGCACCAACATCTACAAGATCCTCCTGCTGCAGGCGTACAGGTTTCACGCATGTGTGCTGCAGCTCCCATTTCATCAGCAAGTTTGGAAGAACCCCACATTTTTCCTGCGCGTCATCTCTGACACGGCCTCCCTCTGCTACTCCATCCTGAAAGCCAAGAACGCAGGGATGTCGCTGGGGGCCAAGGGCGCCGCCGGCCCTCTGCCCTCCGAGGCCGTGCAGTGGCTGTGCCACCAAGCATTCCTGCTCAAGCTGACTCGACACCGTGTCACCTACGTGCCACTCCTGGGGTCACTCAGGACAGCCCAGACGCAGCTGAGTCGGAAGCTCCCGGGGACGACGCTGACTGCCCTGGAGGCCGCAGCCAACCCGGCACTGCCCTCAGACTTCAAGACCATCCTGGACTGA
>Hsap_TERT_beta-variant
ATGCCGCGCGCTCCCCGCTGCCGAGCCGTGCGCTCCCTGCTGCGCAGCCACTACCGCGAGGTGCTGCCGCTGGCCACGTTCGTGCGGCGCCTGGGGCCCCAGGGCTGGCGGCTGGTGCAGCGCGGGGACCCGGCGGCTTTCCGCGCGCTGGTGGCCCAGTGCCTGGTGTGCGTGCCCTGGGACGCACGGCCGCCCCCCGCCGCCCCCTCCTTCCGCCAGGTGTCCTGCCTGAAGGAGCTGGTGGCCCGAGTGCTGCAGAGGCTGTGCGAGCGCGGCGCGAAGAACGTGCTGGCCTTCGGCTTCGCGCTGCTGGACGGGGCCCGCGGGGGCCCCCCCGAGGCCTTCACCACCAGCGTGCGCAGCTACCTGCCCAACACGGTGACCGACGCACTGCGGGGGAGCGGGGCGTGGGGGCTGCTGCTGCGCCGCGTGGGCGACGACGTGCTGGTTCACCTGCTGGCACGCTGCGCGCTCTTTGTGCTGGTGGCTCCCAGCTGCGCCTACCAGGTGTGCGGGCCGCCGCTGTACCAGCTCGGCGCTGCCACTCAGGCCCGGCCCCCGCCACACGCTAGTGGACCCCGAAGGCGTCTGGGATGCGAACGGGCCTGGAACCATAGCGTCAGGGAGGCCGGGGTCCCCCTGGGCCTGCCAGCCCCGGGTGCGAGGAGGCGCGGGGGCAGTGCCAGCCGAAGTCTGCCGTTGCCCAAGAGGCCCAGGCGTGGCGCTGCCCCTGAGCCGGAGCGGACGCCCGTTGGGCAGGGGTCCTGGGCCCACCCGGGCAGGACGCGTGGACCGAGTGACCGTGGTTTCTGTGTGGTGTCACCTGCCAGACCCGCCGAAGAAGCCACCTCTTTGGAGGGTGCGCTCTCTGGCACGCGCCACTCCCACCCATCCGTGGGCCGCCAGCACCACGCGGGCCCCCCATCCACATCGCGGCCACCACGTCCCTGGGACACGCCTTGTCCCCCGGTGTACGCCGAGACCAAGCACTTCCTCTACTCCTCAGGCGACAAGGAGCAGCTGCGGCCCTCCTTCCTACTCAGCTCTCTGAGGCCCAGCCTGACTGGCGCTCGGAGGCTCGTGGAGACCATCTTTCTGGGTTCCAGGCCCTGGATGCCAGGGACTCCCCGCAGGTTGCCCCGCCTGCCCCAGCGCTACTGGCAAATGCGGCCCCTGTTTCTGGAGCTGCTTGGGAACCACGCGCAGTGCCCCTACGGGGTGCTCCTCAAGACGCACTGCCCGCTGCGAGCTGCGGTCACCCCAGCAGCCGGTGTCTGTGCCCGGGAGAAGCCCCAGGGCTCTGTGGCGGCCCCCGAGGAGGAGGACACAGACCCCCGTCGCCTGGTGCAGCTGCTCCGCCAGCACAGCAGCCCCTGGCAGGTGTACGGCTTCGTGCGGGCCTGCCTGCGCCGGCTGGTGCCCCCAGGCCTCTGGGGCTCCAGGCACAACGAACGCCGCTTCCTCAGGAACACCAAGAAGTTCATCTCCCTGGGGAAGCATGCCAAGCTCTCGCTGCAGGAGCTGACGTGGAAGATGAGCGTGCGGGACTGCGCTTGGCTGCGCAGGAGCCCAGGGGTTGGCTGTGTTCCGGCCGCAGAGCACCGTCTGCGTGAGGAGATCCTGGCCAAGTTCCTGCACTGGCTGATGAGTGTGTACGTCGTCGAGCTGCTCAGGTCTTTCTTTTATGTCACGGAGACCACGTTTCAAAAGAACAGGCTCTTTTTCTACCGGAAGAGTGTCTGGAGCAAGTTGCAAAGCATTGGAATCAGACAGCACTTGAAGAGGGTGCAGCTGCGGGAGCTGTCGGAAGCAGAGGTCAGGCAGCATCGGGAAGCCAGGCCCGCCCTGCTGACGTCCAGACTCCGCTTCATCCCCAAGCCTGACGGGCTGCGGCCGATTGTGAACATGGACTACGTCGTGGGAGCCAGAACGTTCCGCAGAGAAAAGAGGGCCGAGCGTCTCACCTCGAGGGTGAAGGCACTGTTCAGCGTGCTCAACTACGAGCGGGCGCGGCGCCCCGGCCTCCTGGGCGCCTCTGTGCTGGGCCTGGACGATATCCACAGGGCCTGGCGCACCTTCGTGCTGCGTGTGCGGGCCCAGGACCCGCCGCCTGAGCTGTACTTTGTCAAGGTGGATGTGACGGGCGCGTACGACACCATCCCCCAGGACAGGCTCACGGAGGTCATCGCCAGCATCATCAAACCCCAGAACACGTACTGCGTGCGTCGGTATGCCGTGGTCCAGAAGGCCGCCCATGGGCACGTCCGCAAGGCCTTCAAGAGCCACGTCCTACGTCCAGTGCCAGGGGATCCCGCAGGGCTCCATCCTCTCCACGCTGCTCTGCAGCCTGTGCTACGGCGACATGGAGAACAAGCTGTTTGCGGGGATTCGGCGGGACGGGCTGCTCCTGCGTTTGGTGGATGATTTCTTGTTGGTGACACCTCACCTCACCCACGCGAAAACCTTCCTCAGGTGAGGCCCGTGCC
>Lhum_TERT_1
ATGACTTTAATACGAATATATGATAACAGAAAAAGACGATATACAAGAAAAACATCATCACTAAACACAGAACATTCCCAACTGAAGTCAAAAATTAAAATATATAAAGCCACAGTGAATTTGTTTGCATCTAGGTGTCGAATAAGAAAGACAAAATCCACTACAGCAAAAATTTCAAAATATCATATTTTAGAGTATGGGAATACTGGCCAAGATATATGTCGTAAGATTCTAAGTACAGATGTTGGGCTTAGCAAAAATGATAAAAACATTGATGTCAACAGAGTTATTCCTATGTTGTCTCTGATATTGGAGAAGTTTAAGAACCGACACAATAGATTTAATTACTTTGACAAATTGAAACATATGACAACTAGAAATAATTCTCAACCAGAATATCAGATTTCTAAATGTTCACTGAAATCCTTTTTTAATCTGTTGGTATATGAAAATGTTCCTTTGGAATTATTTGGAACATCACAAAACTTGAAAGTTATAAAAAAGACAATACATCATCTTCTAGAAACAGTTCCAGGAAAAATATTTATAACACGAGCTTTTAAAAGAAAAGTACAAAGAGTAGATGCTGTTGGAGCGTCACTAAACATTCAACCATTGTTTGATAAATTTGATATTTACAACATTAAATGGTTGCATTCAATTGATAGTGATACAAAAAAATGGATAATTATATTGAAACTGTTACATTGGTTTTTTGCACAATACATTATAAAAATTTTGCATAAATATATAGTAGTGATATCAGTTAAAGGCCAATGGGTTTATATTGCAAAAGATGATTGGTGCAAGAAACAAGAAAAATTTATAAATGATAGAAAAAGTACATGTCTTGTACCCTATAAACCTGTAGAACATCGGTCAATATGGTATATACCTATTAGAAGATATAAATTTATTCCAACTGCTTCTGGTTTGAGAGCTTTATCAATAGCAAGGTATAATGTTAAAAAAAAATTTGATGATGTTGATGTTGTCTTGAGATTTTTACAACAGTTGTATGTTACATACTTTAATGAAAATGGGATTCCAACTATGTCAAGTTGCAATGCAGCAATCACAAAATTTGGAATATTAAACAGAAATAAAAAATTGTGTTTTGTACGTTGTGACGTACAAGATGCTTTTGGTTCGATAAAACAAGACAAATTATATGATATTATTAAAACAATTTGTCGAAAAGTTCCAATTTACCTTTCACTGCGAACTTATATTTTACCAACAAAGAAAAAGACAAAAGGAATACAAACCGTGCAATTTTTAACATTGAAGAAATGTATACATAAACAAGCACGTGTAAATAAAGAAGAAAAACCTAAATTTGTTAAGAAGACAAAATTAATTGCTAAAATAAAAAAGTTAATATTTGAACAAAAGATTAAAATAGACGACCAAATATATTCGGTGAAAAGTGGTGTGCCACAAGGAACACGGATATCACCAATTTTCTCTGAAATATATTATCGACACATGATCACGAACAAATTTTCTGAACATGCAGAGAATGGATGTCTATGTATGTACGTTGACGATATTTTATACATTACTGAGAGTGAACATTATGCAACAAGCTTTTTAGAAACAATTCAGAATGGTATACCCGAATATAATGTGAAATTCAATCCAAGCAAAATACAGAAAAGCATAGGTTTATCGGACAAAACGAAAGAAATAACATTTCTAGGCTGGATTATAAAATTTGTAGAGGATTGA
>Lhum_TERT_1
ATGACTTTAATACGAATATATGATAACAGAAAAAGACGATATACAAGAAAAACATCATCACTAAACACAGAACATTCCCAACTGAAGTCAAAAATTAAAATATATAAAGCCACAGTGAATTTGTTTGCATCTAGGTGTCGAATAAGAAAGACAAAATCCACTACAGCAAAAATTTCAAAATATCATATTTTAGAGTATGGGAATACTGGCCAAGATATATGTCGTAAGATTCTAAGTACAGATGTTGGGCTTAGCAAAAATGATAAAAACATTGATGTCAACAGAGTTATTCCTATGTTGTCTCTGATATTGGAGAAGTTTAAGAACCGACACAATAGATTTAATTACTTTGACAAATTGAAACATATGACAACTAGAAATAATTCTCAACCAGAATATCAGATTTCTAAATGTTCACTGAAATCCTTTTTTAATCTGTTGGTATATGAAAATGTTCCTTTGGAATTATTTGGAACATCACAAAACTTGAAAGTTATAAAAAAGACAATACATCATCTTCTAGAAACAGTTCCAGGAAAAATATTTATAACACGAGCTTTTAAAAGAAAAGTACAAAGAGTAGATGCTGTTGGAGCGTCACTAAACATTCAACCATTGTTTGATAAATTTGATATTTACAACATTAAATGGTTGCATTCAATTGATAGTGATACAAAAAAATGGATAATTATATTGAAACTGTTACATTGGTTTTTTGCACAATACATTATAAAAATTTTGCATAAATATATAGTAGTGATATCAGTTAAAGGCCAATGGGTTTATATTGCAAAAGATGATTGGTGCAAGAAACAAGAAAAATTTATAAATGATAGAAAAAGTACATGTCTTGTACCCTATAAACCTGTAGAACATCGGTCAATATGGTATATACCTATTAGAAGATATAAATTTATTCCAACTGCTTCTGGTTTGAGAGCTTTATCAATAGCAAGGTATAATGTTAAAAAAAAATTTGATGATGTTGATGTTGTCTTGAGATTTTTACAACAGTTGTATGTTACATACTTTAATGAAAATGGGATTCCAACTATGTCAAGTTGCAATGCAGCAATCACAAAATTTGGAATATTAAACAGAAATAAAAAATTGTGTTTTGTACGTTGTGACGTACAAGATGCTTTTGGTTCGATAAAACAAGACAAATTATATGATATTATTAAAACAATTTGTCGAAAAGTTCCAATTTACCTTTCACTGCGAACTTATATTTTACCAACAAAGAAAAAGACAAAAGGAATACAAACCGTGCAATTTTTAACATTGAAGAAATGTATACATAAACAAGCACGTGTAAATAAAGAAGAAAAACCTAAATTTGTTAAGAAGACAAAATTAATTGCTAAAATAAAAAAATTAAAATAG
>Mgal_TERT_1
TTTGTTCAGTTATCCAGTCAGAGCGAAGTCATCACAAGAATCGTTCAGAGACTATGTGAAAAGAAAAAGAAGAACATCCTTGCGTATGGATACTCCTTGCTGGATGAAAACAGTTGTCACTTCAGGATTTTGCCATCTTCGTGCATATACAGCTATCTGCCCAATACTGTAACAGAAACGATTCGCATCAGTGGCCTCTGGGAGATACTGCTGAGCAGGATAGGGGACGATGTGATGATGTACCTGCTGGAGCACTGTGCACTCTTCATGCTGGTTCCCCCAAGTAACTGTTACCAGGTCTGCGGGCAACCAATTTATGAACTTATTTCGCGTAACATAGGGCCGTCCCCAGGGTTCGTTAGACGACGATATTCAAGGTTTAAACATAATAACTTGCTTAACTATGTGCGAAAAAGACTTGTGTTTCATAGGCACTATCTTTCCAAGTCACAGTGGTGGAAGTGCGGGCCGAGACGTCAAGGTCGTGTCTCCAGCAGAAGAAAAAGAAGGACCCATAGGATACAAAGCCCAAGGTCTGGTTACCAGTCTTCTGCAAAAGTGAACTTTCAAGCAGGCATGCGGATCAGCACAGTTACTGCACATCTGGAAAAACAGAACTGCTCCAGTTTATGTTTGCCAGCTAGAACACCATCTTTAAAAAGGAAGCGTGATGGAGAACAGGTTGAAACCACAGCTAAGAGAGTGAAAGTAATGGAGAGAGAGGAACAGGCTTGTAGTATCGTTCCTGATGTAAATCGAAGTAGCTCCCGGAGGCATGGAGTTTGGCATGTAGCACCACGTGCTGTAGGTCTTATTAAAGAACGTTACGTTTCTGAAAGAAGTTACAGTGAGATGTCTGGTCCTTCTGTAGTTCACAGATCTCACCCTGGGAAGAGGCCTGTAGCAGACAAAAGCTCTTTTCCAAGAGGAGTTCAGGGTAACAAACACATAAAGACCGGTGCAGAAAAACGAGCAGAATCCAATAAAAGGGGCATAGAGATGTATATAAACCCAATCTGTAAACCCAATAGAAGGGGTATAGAGAGGCATATAAATCCAACCCATAAACCTGGGTTGAATTCTGTACAAACTGAACCAATGGAAAGTGCTTCTTCGGGGGACAGAAAGCAGGAAAATCCCCCAGCTCATTTGGCAAAGCAGTTACCAAATACATTCTTGCGCTCTGCAGTGTACTTTGAGAAGAAATTTCTTCTGTATTCCCGTAGTTACCAAGAATATTTTCCTAAATCGTTCATACTGAGCCGCCTGCAGGGTTGTCAGGCAGGTGGAAGGCAGCTTATAGAAACTATATTTTTAAGCCAAAACCCATTAAAGGAAAAGCAGAACCAAAGCCTAAAACAGCAAAAGTGGAGAAAGAAGAGGTTGCCCAAACGCTACTGGCAAATGAGAGAGATATTTCAGAAGCTGTTAAAAAACCACGAGAAGTGCCCTTATTTAGTTTTCTTGAGAAAAAATTGCCCTGTTTTGCTTTCTGAAGCATGTTTGAAAAAAACGGAGCTGACCTTGCAGGCAGCTCTGCCTGGGGAAGCAAAGGTTCACAAGCACACAGAACATGGGGAAGAGACCACTGAGGGTACTGCACCGAACAGCTTCTACACTCCTCCCTCAATGCCATTGTGTGGGCAGACAGAGAGAGAGGAGCAGCACCTTGCAGAGGGGAGTGATCCGCTCCTCAGGGAGCTGCTCAGGCAGCACAGCAGCCACTGGCAGGTGTATGGCTTTGTGAGGGAGTGCCTGGAGCGGGTGATTCCTGCCGAGCTGTGGGGTTCAAGCCATAACAAATGCCGGTTCTTTAAAAACGTGAAAGCATTCATTTCCATGGGGAAGTATGCTAAGCTTTCATTGCAGCAGCTGATGTGGAAGATGAGAGTGAATGACTGCGTATGGCTTCGTCTGGCCAAAGGTAATCATTCTGTTCCTGCCTATGAACATTGTTACCGTGAAGAAATTTTGGCAAAATTCCTATACTGGCTGATGGATTCCTATGTTATCGAGTTGCTCAAATCATTTTTCTATATCACCGAGACCATGTTCCAGAAAAACATGCTTTTCTACTACCGAAAGTTTATCTGGGGCAAGTTACAGAACATTGGAATTAGAAACCATTTTGCCAAAGTACATCTACGTGCTTTATCTTCAGAGGAGATGGAAGTGATCCATCAAAAAAAGTATTTTCCTATTGCATCAAGGCTCCGGTTCATTCCTAAAATCAATGGTTTAAGACCCGTAGTAAGACTAAGCCGTGTTGTTGAAGGACAGAAACTCAGCAAGGAAAGCAGAGAAAAGAAGATACAGCGCTATAACACTCAGCTAAAAAATCTATTTAGTGTGTTAAATTATGAACGAACTGTAAACACCAGTATCATTGGCTCTTCAGTATTCGGGAGAGATGATATCTACAGGAAGTGGAAGGAGTTTGTTACAAAGGTTTTTGAATCAGGTGGTGAAATGCCTCATTTCTACTTTGTGAAGGGTGATGTGTCCAGAGCTTTTGATACTATTCCTCACAAGAAACTTGTGGAAGTGATCTCACAGGTCTTGAAACCTGAGAGCCAAACTGTATATGGAATAAGGTGGTATGCTGTGATTATGATTACCCCAACTGGAAAAGCCAGGAAGCTCTATAAGAGACACGTTTCTACTTTTGAGGATTTTATTCCAGACATGAAGCAGTTTGTGTCCAAGCTTCAAGAGAGAACTTCATTACGAAATGCAATAGTAGTTGAACAGTGCTTAACTTTTAATGAGAACAGTTCCACCCTGTTTACTTTCTTTCTTCAAATGTTACATAATAACATCCTGGAGATTGGGCACAGGTACTATATACAGTGCTCTGGAATCCCACAGGGCTCCATTTTGTCAACCTTACTTTGCAGCTTATGCTATGGAGACATGGAAAACAAATTACTTTGTGGAATCCAGAAGGATGGAATCCTAATACGTCTTATTGATGACTTTTTGCTGGTTACACCACATTTAATGCAGGCAAAAACTTTTCTAAGGACTATAGCAGCAGGTATTCCTGAGTATGGCTTTTTAATAAATGCCAAGAAGACAGTGGTGAATTTTCCTGTTGATGATATTCCGGGATGTTCTAAGTTCAAACAGCTGCCAGATTGTCGTTTGATCTCATGGTGCGGTTTATTACTGGATATGCAGACACTTGAGGTTTATTGTGATTACTCCAGTTATGCCTTTACTTCTATCAGATCAAGTCTTTCCTTCAATTCAAGTAGAATAGCTGGAAAAAACATGAAATGCAAATTGACTGCAGTCCTCAAACTGAAATGCCATCCTTTATTTCTTGACTTAAAGGTGAGATTATGGAAACGGATGTTNNNNNNAAAAATTCGGTCTTGTTTGTTTTTTACTAACAGATTCCATGCCTGTGTTCTTCAGCTTCCATTCAACCAGAAAGTTAGGAATAATCCTTATTTCTTTGTAAGGATCATCTCTGATACTGCTTCATGCTGCTATTTTATCCTGAAAGCTAAAAATCCAGGGGTTTGTTTAGGTTGCAAAGATGCATCTGGCATGTTCCCTTTTGAGGCAGCAGAATGGCTCTGCTACCATGCTTTCATTGTCAAACTGTCCAACCACAAAGTTATTTACAAATGCTTACTTAAGCCCCTTAAAGTCTATAAGATGCATCTGTTTGGGAAGATACCAAGGGATACTATGGTACTGCTGAAGACAGTGACGGAACCATCTCTTTGTCAAGATTTCAAAACTATACTGGAC
>Mgal_TERT_2
AGCTGCTCAGGCAGCACAGCAGCCACTGGCAGGTGTATGGCTTTGTGAGGGAGTGCCTGGAGCGGGTGATTCCTGCCGAGCTGTGGGGTTCAAGCCATAACAAATGCCGGTTCTTTAAAAACGTGAAAGCATTCATTTCCATGGGGAAGTATGCTAAGCTTTCATTGCAGCAGCTGATGTGGAAGATGAGAGTGAATGACTGCGTATGGCTTCGTCTGGCCAAAGGTAATCATTCTGTTCCTGCCTATGAACATTGTTACCGTGAAGAAATTTTGGCAAAATTCCTATACTGGCTGATGGATTCCTATGTTATCGAGTTGCTCAAATCATTTTTCTATATCACCGAGACCATGTTCCAGAAAAACATGCTTTTCTACTACCGAAAGTTTATCTGGGGCAAGTTACAGAACATTGGAATTAGAAACCATTTTGCCAAAGTACATCTACGTGCTTTATCTTCAGAGGAGATGGAAGTGATCCATCAAAAAAAGTATTTTCCTATTGCATCAAGGCTCCGGTTCATTCCTAAAATCAATGGTTTAAGACCCGTAGTAAGACTAAGCCGTGTTGTTGAAGGACAGAAACTCAGCAAGGAAAGCAGAGAAAAGAAGATACAGCGCTATAACACTCAGCTAAAAAATCTATTTAGTGTGTTAAATTATGAACGAACTGTAAACACCAGTATCATTGGCTCTTCAGTATTCGGGAGAGATGATATCTACAGGAAGTGGAAGGAGTTTGTTACAAAGGTTTTTGAATCAGGTGGTGAAATGCCTCATTTCTACTTTGTGAAGGGTGATGTGTCCAGAGCTTTTGATACTATTCCTCACAAGAAACTTGTGGAAGTGATCTCACAGGTCTTGAAACCTGAGAGCCAAACTGTATATGGAATAAGGTGGTATGCTGTGATTATGATTACCCCAACTGGAAAAGCCAGGAAGCTCTATAAGAGACACGTTTCTACTTTTGAGGATTTTATTCCAGACATGAAGCAGTTTGTGTCCAAGCTTCAAGAGAGAACTTCATTACGAAATGCAATAGTAGTTGAACAGAGATTTTTACTAAACTGTTACATTCTAATTCTTCAGTGCTTAACTTTTAATGAGAACAGTTCCACCCTGTTTACTTTCTTTCTTCAAATGTTACATAATAACATCCTGGAGATTGGGCACAGGTACTATATACAGTGCTCTGGAATCCCACAGGGCTCCATTTTGTCAACCTTACTTTGCAGCTTATGCTATGGAGACATGGAAAACAAATTACTTTGTGGAATCCAGAAGGATGGAATCCTAATACGTCTTATTGATGACTTTTTGCTGGTTACACCACATTTAATGCAGGCAAAAACTTTTCTAAGGACTATAGCAGCAGGTATTCCTGAGTATGGCTTTTTAATAAATGCCAAGAAGACAGTGGTGAATTTTCCTGTTGATGATATTCCGGGATGTTCTAAGTTCAAACAGCTGCCAGATTGTCGTTTGATCTCATGGTGCGGTTTATTACTGGATATGCAGACACTTGAGGTTTATTGTGATTACTCCAGTTATGCCTTTACTTCTATCAGATCAAGTCTTTCCTTCAATTCAAGTAGAATAGCTGGAAAAAACATGAAATGCAAATTGACTGCAGTCCTCAAACTGAAATGCCATCCTTTATTTCTTGACTTAAAGGTGA
>Mgal_TERT_3
AGCTGCTCAGGCAGCACAGCAGCCACTGGCAGGTGTATGGCTTTGTGAGGGAGTGCCTGGAGCGGGTGATTCCTGCCGAGCTGTGGGGTTCAAGCCATAACAAATGCCGGTTCTTTAAAAACGTGAAAGCATTCATTTCCATGGGGAAGTATGCTAAGCTTTCATTGCAGCAGCTGATGTGGAAGATGAGAGTGAATGACTGCGTATGGCTTCGTCTGGCCAAAGGTAATCATTCTGTTCCTGCCTATGAACATTGTTACCGTGAAGAAATTTTGGCAAAATTCCTATACTGGCTGATGGATTCCTATGTTATCGAGTTGCTCAAATCATTTTTCTATATCACCGAGACCATGTTCCAGAAAAACATGCTTTTCTACTACCGAAAGTTTATCTGGGGCAAGTTACAGAACATTGGAATTAGAAACCATTTTGCCAAAGTACATCTACGTGCTTTATCTTCAGAGGAGATGGAAGTGATCCATCAAAAAAAGTATTTTCCTATTGCATCAAGGCTCCGGTTCATTCCTAAAATCAATGGTTTAAGACCCGTAGTAAGACTAAGCCGTGTTGTTGAAGGACAGAAACTCAGCAAGGAAAGCAGAGAAAAGAAGATACAGCGCTATAACACTCAGCTAAAAAATCTATTTAGTGTGTTAAATTATGAACGAACTGTAAACACCAGTATCATTGGCTCTTCAGTATTCGGGAGAGATGATATCTACAGGAAGTGGAAGGAGTTTGTTACAAAGGTTTTTGAATCAGGTGGTGAAATGCCTCATTTCTACTTTGTGAAGGGTGATGTGTCCAGAGCTTTTGATACTATTCCTCACAAGAAACTTGTGGAAGTGATCTCACAGGTCTTGAAACCTGAGAGCCAAACTGTATATGGAATAAGGTGGTATGCTGTGATTATGATTACCCCAACTGGAAAAGCCAGGAAGCTCTATAAGAGACACGTTTCTACTTTTGAGGATTTTATTCCAGACATGAAGCAGTTTGTGTCCAAGCTTCAAGAGAGAACTTCATTACGAAATGCAATAGTAGTTGAACAGAGATTTTTACTAAACTGTTACATTCTAATTCTTCAGGTACTATATACAGTGCTCTGGAATCCCACAGGGCTCCATTTTGTCAACCTTACTTTGCAGCTTATGCTATGGAGACATGGAAAACAAATTACTTTGTGGAATCCAGAAGGATGGAATCCTAATACGTCTTATTGATGACTTTTTGCTGGTTACACCACATTTAATGCAGGCAAAAACTTTTCTAAGGACTATAGCAGCAGGTATTCCTGAGTATGGCTTTTTAATAAATGCCAAGAAGACAGTGGTGAATTTTCCTGTTGATGATATTCCGGGATGTTCTAAGTTCAAACAGCTGCCAGATTGTCGTTTGATCTCATGGTGCGGTTTATTACTGGATATGCAGACACTTGAGGTTTATTGTGATTACTCCAGTTATGCCTTTACTTCTATCAGATCAAGTCTTTCCTTCAATTCAAGTAGAATAGCTGGAAAAAACATGAAATGCAAATTGACTGCAGTCCTCAAACTGAAATGCCATCCTTTATTTCTTGACTTAAAGGTGA
>Mgal_TERT_4
AGCTGCTCAGGCAGCACAGCAGCCACTGGCAGGTGTATGGCTTTGTGAGGGAGTGCCTGGAGCGGGTGATTCCTGCCGAGCTGTGGGGTTCAAGCCATAACAAATGCCGGTTCTTTAAAAACGTGAAAGCATTCATTTCCATGGGGAAGTATGCTAAGCTTTCATTGCAGCAGCTGATGTGGAAGATGAGAGTGAATGACTGCGTATGGCTTCGTCTGGCCAAAGGTAATCATTCTGTTCCTGCCTATGAACATTGTTACCGTGAAGAAATTTTGGCAAAATTCCTATACTGGCTGATGGATTCCTATGTTATCGAGTTGCTCAAATCATTTTTCTATATCACCGAGACCATGTTCCAGAAAAACATGCTTTTCTACTACCGAAAGTTTATCTGGGGCAAGTTACAGAACATTGGAATTAGAAACCATTTTGCCAAAGTACATCTACGTGCTTTATCTTCAGAGGAGATGGAAGTGATCCATCAAAAAAAGTATTTTCCTATTGCATCAAGGCTCCGGTTCATTCCTAAAATCAATGGTTTAAGACCCGTAGTAAGACTAAGCCGTGTTGTTGAAGGACAGAAACTCAGCAAGGAAAGCAGAGAAAAGAAGATACAGCGCTATAACACTCAGCTAAAAAATCTATTTAGTGTGTTAAATTATGAACGAACTGTAAACACCAGTATCATTGGCTCTTCAGTATTCGGGAGAGATGATATCTACAGGAAGTGGAAGGAGTTTGTTACAAAGGTTTTTGAATCAGGTGGTGAAATGCCTCATTTCTACTTTGTGAAGGGTGATGTGTCCAGAGCTTTTGATACTATTCCTCACAAGAAACTTGTGGAAGTGATCTCACAGGTCTTGAAACCTGAGAGCCAAACTGTATATGGAATAAGGTGGTATGCTGTGATTATGATTACCCCAACTGGAAAAGCCAGGAAGCTCTATAAGAGACACGTTTCTACTTTTGAGGATTTTATTCCAGACATGAAGCAGTTTGTGTCCAAGCTTCAAGAGAGAACTTCATTACGAAATGCAATAGTAGTTGAACAGGTACTATATACAGTGCTCTGGAATCCCACAGGGCTCCATTTTGTCAACCTTACTTTGCAGCTTATGCTATGGAGACATGGAAAACAAATTACTTTGTGGAATCCAGAAGGATGGAATCCTAATACGTCTTATTGATGACTTTTTGCTGGTTACACCACATTTAATGCAGGCAAAAACTTTTCTAAGGACTATAGCAGCAGGTATTCCTGAGTATGGCTTTTTAATAAATGCCAAGAAGACAGTGGTGAATTTTCCTGTTGATGATATTCCGGGATGTTCTAAGTTCAAACAGCTGCCAGATTGTCGTTTGATCTCATGGTGCGGTTTATTACTGGATATGCAGACACTTGAGGTTTATTGTGATTACTCCAGTTATGCCTTTACTTCTATCAGATCAAGTCTTTCCTTCAATTCAAGTAGAATAGCTGGAAAAAACATGAAATGCAAATTGACTGCAGTCCTCAAACTGAAATGCCATCCTTTATTTCTTGACTTAAAGGTGA
>Mgal_TERT_5
AGCTGCTCAGGCAGCACAGCAGCCACTGGCAGGTGTATGGCTTTGTGAGGGAGTGCCTGGAGCGGGTGATTCCTGCCGAGCTGTGGGGTTCAAGCCATAACAAATGCCGGTTCTTTAAAAACGTGAAAGCATTCATTTCCATGGGGAAGTATGCTAAGCTTTCATTGCAGCAGCTGATGTGGAAGATGAGAGTGAATGACTGCGTATGGCTTCGTCTGGCCAAAGGTAATCATTCTGTTCCTGCCTATGAACATTGTTACCGTGAAGAAATTTTGGCAAAATTCCTATACTGGCTGATGGATTCCTATGTTATCGAGTTGCTCAAATCATTTTTCTATATCACCGAGACCATGTTCCAGAAAAACATGCTTTTCTACTACCGAAAGTTTATCTGGGGCAAGTTACAGAACATTGGAATTAGATACAGCGCTATAACACTCAGCTAAAAAATCTATTTAGTGTGTTAAATTATGAACGAACTGTAAACACCAGTATCATTGGCTCTTCAGTATTCGGGAGAGATGATATCTACAGGAAGTGGAAGGAGTTTGTTACAAAGGTTTTTGAATCAGGTGGTGAAATGCCTCATTTCTACTTTGTGAAGGGTGATGTGTCCAGAGCTTTTGATACTATTCCTCACAAGAAACTTGTGGAAGTGATCTCACAGGTCTTGAAACCTGAGAGCCAAACTGTATATGGAATAAGGTGGTATGCTGTGATTATGATTACCCCAACTGGAAAAGCCAGGAAGCTCTATAAGAGACACGTTTCTACTTTTGAGGATTTTATTCCAGACATGAAGCAGTTTGTGTCCAAGCTTCAAGAGAGAACTTCATTACGAAATGCAATAGTAGTTGAACAGTGCTTAACTTTTAATGAGAACAGTTCCACCCTGTTTACTTTCTTTCTTCAAATGTTACATAATAACATCCTGGAGATTGGGCACAGGTACTATATACAGTGCTCTGGAATCCCACAGGGCTCCATTTTGTCAACCTTACTTTGCAGCTTATGCTATGGAGACATGGAAAACAAATTACTTTGTGGAATCCAGAAGGATGGAATCCTAATACGTCTTATTGATGACTTTTTGCTGGTTACACCACATTTAATGCAGGCAAAAACTTTTCTAAGGACTATAGCAGCAGGTATTCCTGAGTATGGCTTTTTAATAAATGCCAAGAAGACAGTGGTGAATTTTCCTGTTGATGATATTCCGGGATGTTCTAAGTTCAAACAGCTGCCAGATTGTCGTTTGATCTCATGGTGCGGTTTATTACTGGATATGCAGACACTTGAGGTTTATTGTGATTACTCCAGTTATGCCTTTACTTCTATCAGATCAAGTCTTTCCTTCAATTCAAGTAGAATAGCTGGAAAAAACATGAAATGCAAATTGACTGCAGTCCTCAAACTGAAATGCCATCCTTTATTTCTTGACTTAAAGGTGA
>Mgal_TERT_6
AGCTGCTCAGGCAGCACAGCAGCCACTGGCAGGTGTATGGCTTTGTGAGGGAGTGCCTGGAGCGGGTGATTCCTGCCGAGCTGTGGGGTTCAAGCCATAACAAATGCCGGTTCTTTAAAAACGTGAAAGCATTCATTTCCATGGGGAAGTATGCTAAGCTTTCATTGCAGCAGCTGATGTGGAAGATGAGAGTGAATGACTGCGTATGGCTTCGTCTGGCCAAAGGTAATCATTCTGTTCCTGCCTATGAACATTGTTACCGTGAAGAAATTTTGGCAAAATTCCTATACTGGCTGATGGATTCCTATGTTATCGAGTTGCTCAAATCATTTTTCTATATCACCGAGACCATGTTCCAGAAAAACATGCTTTTCTACTACCGAAAGTTTATCTGGGGCAAGTTACAGAACATTGGAATTAGAAACCATTTTGCCAAAGTACATCTACGTGCTTTATCTTCAGAGGAGATGGAAGTGATCCATCAAAAAAAGTATTTTCCTATTGCATCAAGGCTCCGGTTCATTCCTAAAATCAATGGTTTAAGACCCGTAGTAAGACTAAGCCGTGTTGTTGAAGGACAGAAACTCAGCAAGGAAAGCAGAGAAAAGAAGGGTGATGTGTCCAGAGCTTTTGATACTATTCCTCACAAGAAACTTGTGGAAGTGATCTCACAGGTCTTGAAACCTGAGAGCCAAACTGTATATGGAATAAGGTGGTATGCTGTGATTATGATTACCCCAACTGGAAAAGCCAGGAAGCTCTATAAGAGACACGTTTCTACTTTTGAGGATTTTATTCCAGACATGAAGCAGTTTGTGTCCAAGCTTCAAGAGAGAACTTCATTACGAAATGCAATAGTAGTTGAACAGGTACTATATACAGTGCTCTGGAATCCCACAGGGCTCCATTTTGTCAACCTTACTTTGCAGCTTATGCTATGGAGACATGGAAAACAAATTACTTTGTGGAATCCAGAAGGATGGAATCCTAATACGTCTTATTGATGACTTTTTGCTGGTTACACCACATTTAATGCAGGCAAAAACTTTTCTAAGGACTATAGCAGCAGGTATTCCTGAGTATGGCTTTTTAATAAATGCCAAGAAGACAGTGGTGAATTTTCCTGTTGATGATATTCCGGGATGTTCTAAGTTCAAACAGCTGCCAGATTGTCGTTTGATCTCATGGTGCGGTTTATTACTGGATATGCAGACACTTGAGGTTTATTGTGATTACTCCAGTTATGCCTTTACTTCTATCAGATCAAGTCTTTCCTTCAATTCAAGTAGAATAGCTGGAAAAAACATGAAATGCAAATTGACTGCAGTCCTCAAACTGAAATGCCATCCTTTATTTCTTGACTTAAAGGTGAGATTATGGAAACGGATGTTAATTAATCTATACAAAATATATTTGCTGAGCATAAGAAAAAAAAAAAAG
>Mgal_TERT_7
GGGTTCGTTAGACGACGATATTCAAGGTTTAAACATAATAACTTGCTTAACTATGTGCGAAAAAGACTTGTGTTTCATAGGCACTATCTTTCCAAGTCACAGTGGTGGAAGTGCGGGCCGAGACGTCAAGGTCGTGTCTCCAGCAGAAGAAAAAGAAGGACCCATAGGATACAAAGCCCAAGGTCTGGTTACCAGTCTTCTGCAAAAGTGAACTTTCAAGCAGAAACCATTTTGCCAAAGTACATCTACGTGCTTTATCTTCAGAGGAGATGGAAGTGATCCATCAAAAAAAGTATTTTCCTATTGCATCAAGGCTCCGGTTCATTCCTAAAATCAATGGTTTAAGACCCGTAGTAAGACTAAGCCGTGTTGTTGAAGGACAGAAACTCAGCAAGGAAAGCAGAGAAAAGAAGGGTGATGTGTCCAGAGCTTTTGATACTATTCCTCACAAGAAACTTGTGGAAGTGATCTCACAGGTCTTGAAACCTGAGAGCCAAACTGTATATGGAATAAGGTGGTATGCTGTGATTATGATTACCCCAACTGGAAAAGCCAGGAAGCTCTATAAGAGACACGTTTCTACTTTTGAGGATTTTATTCCAGACATGAAGCAGTTTGTGTCCAAGCTTCAAGAGAGAACTTCATTACGAAATGCAATAGTAGTTGAACAGGTACTATATACAGTGCTCTGGAATCCCACAGGGCTCCATTTTGTCAACCTTACTTTGCAGCTTATGCTATGGAGACATGGAAAACAAATTACTTTGTGGAATCCAGAAGGATGGAATCCTAATACGTCTTATTGATGACTTTTTGCTGGTTACACCACATTTAATGCAGGCAAAAACTTTTCTAAGGACTATAGCAGCAGGTATTCCTGAGTATGGCTTTTTAATAAATGCCAAGAAGACAGTGGTGAATTTTCCTGTTGATGATATTCCGGGATGTTCTAAGTTCAAACAGCTGCCAGATTGTCGTTTGATCTCATGGTGCGGTTTATTACTGGATATGCAGACACTTGAGGTTTATTGTGATTACTCCAGTTATGCCTTTACTTCTATCAGATCAAGTCTTTCCTTCAATTCAAGTAGAATAGCTGGAAAAAACATGAAATGCAAATTGACTGCAGTCCTCAAACTGAAATGCCATCCTTTATTTCTTGACTTAAAGGTGA
>Mgal_TERT_8
AGCTGCTCAGGCAGCACAGCAGCCACTGGCAGGTGTATGGCTTTGTGAGGGAGTGCCTGGAGCGGGTGATTCCTGCCGAGCTGTGGGGTTCAAGCCATAACAAATGCCGGTTCTTTAAAAACGTGAAAGCATTCATTTCCATGGGGAAGTATGCTAAGCTTTCATTGCAGCAGCTGATGTGGAAGATGAGAGTGAATGACTGCGTATGGCTTCGTCTGGCCAAAGGTAATCATTCTGTTCCTGCCTATGAACATTGTTACCGTGAAGAAATTTTGGCAAAATTCCTATACTGGCTGATGGATTCCTATGTTATCGAGTTGCTCAAATCATTTTTCTATATCACCGAGACCATGTTCCAGAAAAACATGCTTTTCTACTACCGAAAGTTTATCTGGGGCAAGTTACAGAACATTGGAATTAGAAACCATTTTGCCAAAGTACATCTACGTGCTTTATCTTCAGAGGAGATGGAAGTGATCCATCAAAAAAAGTATTTTCCTATTGCATCAAGGCTCCGGTTCATTCCTAAAATCAATGGTTTAAGACCCGTAGTAAGACTAAGCCGTGTTGTTGAAGGACAGAAACTCAGCAAGGAAAGCAGAGAAAAGAAGGGTGATGTGTCCAGAGCTTTTGATACTATTCCTCACAAGAAACTTGTGGAAGTGATCTCACAGGTCTTGAAACCTGAGAGCCAAACTGTATATGGAATAAGGTGGTATGCTGTGATTATGATTACCCCAACTGGAAAAGCCAGGAAGCTCTATAAGAGACACGTTTCTACTTTTGAGGATTTTATTCCAGACATGAAGCAGTTTGTGTCCAAGCTTCAAGAGAGAACTTCATTACGAAATGCAATAGTAGTTGAACAGGTACTATATACAGTGCTCTGGAATCCCACAGGGCTCCATTTTGTCAACCTTACTTTGCAGCTTATGCTATGGAGACATGGAAAACAAATTACTTTGTGGAATCCAGAAGGATGGGAGCTTTGCTGAAAGTTTGTATGGTAAAACTGCTTTTTCATTAACAATAAGAAATACAGCATCCTTTTTACGTCCCTGTGAATTGATAGCCAGG
>Mgal_TERT_9
AGCTGCTCAGGCAGCACAGCAGCCACTGGCAGGTGTATGGCTTTGTGAGGGAGTGCCTGGAGCGGGTGATTCCTGCCGAGCTGTGGGGTTCAAGCCATAACAAATGCCGGTTCTTTAAAAACGTGAAAGCATTCATTTCCATGGGGAAGTATGCTAAGCTTTCATTGCAGCAGCTGATGTGGAAGATGAGAGTGAATGACTGCGTATGGCTTCGTCTGGCCAAAGGTAATCATTCTGTTCCTGCCTATGAACATTGTTACCGTGAAGAAATTTTGGCAAAATTCCTATACTGGCTGATGGATTCCTATGTTATCGAGTTGCTCAAATCATTTTTCTATATCACCGAGACCATGTTCCAGAAAAACATGCTTTTCTACTACCGAAAGTTTATCTGGGGCAAGTTACAGAACATTGGAATTAGAAACCATTTTGCCAAAGTACATCTACGTGCTTTATCTTCAGAGGAGATGGAAGTGATCCATCAAAAAAAGTATTTTCCTATTGCATCAAGGCTCCGGTTCATTCCTAAAATCAATGGTTTAAGACCCGTAGTAAGACTAAGCCGTGTTGTTGAAGGACAGAAACTCAGCAAGGAAAGCAGAGAAAAGAAGCAGACAGACGCAGAAAACGTCATCCAAAACAATTATCTTGTTCAAGAATTCGGGGCTTACAACCTAATGGAAATACAGCGCTATAACACTCAGCTAAAAAATCTATTTAGTGTGTTAAATTATGAACGAACT
>Mgal_TERT_10
AGCTGCTCAGGCAGCACAGCAGCCACTGGCAGGTGTATGGCTTTGTGAGGGAGTGCCTGGAGCGGGTGATTCCTGCCGAGCTGTGGGGTTCAAGCCATAACAAATGCCGGTTCTTTAAAAACGTGAAAGCATTCATTTCCATGGGGAAGTATGCTAAGCTTTCATTGCAGCAGCTGATGTGGAAGATGAGAGTGAATGACTGCGTATGGCTTCGTCTGGCCAAAGGTAATCATTCTGTTCCTGCCTATGAACATTGTTACCGTGAAGAAATTTTGGCAAAATTCCTATACTGGCTGATGGATTCCTATGTTATCGAGTTGCTCAAATCATTTTTCTATATCACCGAGACCATGTTCCAGAAAAACATGCTTTTCTACTACCGAAAGTTTATCTGGGGCAAGTTACAGAACATTGGAATTAGAAACCATTTTGCCAAAGTACATCTACGTGCTTTATCTTCAGAGGAGATGGAAGTGATCCATCAAAAAAAGTATTTTCCTATTGCATCAAGGCTCCGGTTCATTCCTAAAATCAATGGTTTAAGACCCGTAGTAAGACTAAGCCGTGTTGTTGAAGGACAGAAACTCAGCAAGGAAAGCAGAGAAAAGAAGGTAATGATAATGCCCAGTTTATTTCTCCCATTGCCTGCTATCCTGTGGTCTGTTCCAGTTTTTCAACCTGTCTCATATTCCAGCATGTCTCTGCTCTGCAGTTTCCTCCAGGCATTTCAGTTGTAG
>Mmul_TERT_1
AGGCAGAGCCCAGTCCTGCTGCGCACGTGGGAGGCCCCGGCCCTGGCCACCCCTGCGATGCCGCGCGCTCCCCGCTGCCGAGCCGTGCGCTCCCTGCTGCGCAGCCGCTACCGCGAGGTGCTGCCGCTGGCCACGTTCGTGCAGCGCCTGGGGCCCGAGGGCTGGCGACTGGTGCAGCGCGGGGACCCGGCGGCTTTCCGCGCGCTGGTGGCCCAGTGCCTTGTGTGCGTGCCCTGGGACGCACGGCCGCCCCCCGCCGCCCCCTCCTTCCGCCAGGTGTCCTGCCTAAAGGAGCTGGTAGCCCGGGTGCTGCAGAGGCTGTGCGAGCGCGGCGCGAGGAACGTGCTGGCCTTCGGCTTTGCGCTGCTGGACGGGGCCCGCGGCGGTCCCCCGGAGGCCTTCACCACCAGCGTGCGCAGCTACCTGCCCAACACGGTGACCGACGCACTGCGCGGGAGCGGGGCGTGGGGGCTGCTGCTGCGCCGCGTGGGCGACGACGTGCTGGTTCACCTGCTGGCACGCTGCGCGCTCTTTGTGCTGGTGGCTCCCAGCTGCGCCTACCAGGTGTGCGGGCCGCCGCTGTACGAGCTCGGCGCTGCCACTCAGGGCCGGCCCGCGGCACACGCGAGTGGAACCCGAAGGGGTCTGGGCTGCGAACTGGCCTGGAACCGTAGCGTCAGGGAGGCCGGGGTCCCCATGGGCCTGCCAGCCCCGGGTGCGAGGAGGCGCCGGGGTAGTGCCAACCGAAGTCTGCCGTTGCCCAAGAGGCCCAGGCGTGGGGCTGCCCCTGAGCCGGAGCGGACGCCCGTTGGGCAGGGGTCCTGGGCCCACCCGGACAGGACGCGTGGACCGAGTGACCGTGGTTTCTGTGTGGTGTCACCTGCCAGACCTGCCGAAGAAGCCACCTCTTTGGAGGGTGCGCTGTCTGGCACACGCCACTCCCACCCATCCGTGGGCCGCCAGCACCACGCGGGCCCCCCATCCACATCGCGGCCACCAAGTCCCTGGGACACGCGTTGTCCCCTGGTGTACGCCGAGACCAAGCACTTCCTCTACTCCTCAGGCGACAAGGAGCAGCTGCGGCCCTCCTTCCTACTCAACTCCCTGCGGCCCAGCCTGACTGGCGCCCGGAGGCTCGTGGAGACCATCTTTCTGGGTTCCAGGCCTTGGATGCCAGGGACTCCCCGCAGGCCGCCCCGCCTGCCCCAGCGCTACTGGCAAATGCGGCCCCTGTTTCTGGAGCTGCTTGGGAACCACGCGCAGTGCCCCTACGGGGCGCTCCTCAAGACGCACTGCCCGCTGCGGGCTGCGGTCACCCCAGCAGCCGGTGTCTGTGCTCGGGAGAAGCCCCAGGGCTCAGTGGCGGCCCCCGAGGAGGAGGACACAGACCGCCGTCGCCTGGTGCAGCTGCTTCGCCAGCACAGCAGCCCCTGGCAGGTGTACGGCTTCGTGCGGGCCTGCCTGCGCCGGCTGGTGCCCCCCGGCCTCTGGGGCTCCAGGCACAACCAACGCCGCTTCCTCAGGAACACCAAGAAGTTCATCTCTCTGGGGAAGCACGCCAAGCTCTCCCTGCGGGAGCTGACGTGGAAGATGAGCGTGCGGGACTGTGCTTGGCTGCGCAAGAGCCCAGGGGTGGGCTGTGTGCCGGCCGCGGAGCACCGCCTGCGGGAGGAGATCCTGGCCAAGTTCCTGCACTGGCTGATGAGTGTGTATGTGGTCGAGCTGCTCAGGTCTTTTTTTTATGTCACGGAGACCACGTTTCAGAAGAACAGGCTCTTTTTCTACCGGAAGAGTGTCTGGAGCAAGTTGCAAAGCATTGGAATCAGACAGCACTTGAAGAGGGTGCAGCTGCGGGAGCTGTCGGAAGCAGAGGCCAGGCAGCATCGGGAAGCCAGGCCCACCCTGCTGGCGTCCAGACTCCGCTTCCTCCCCAAGCCTGACGGGCTCCGGCCGATCGTGAACATGGACTACGTCGTGGGAGCCAGAACGTTCCGCAGAGAAAAGAGGGCCGAGCGTCTCGCCTCGAGGGTGAAGGCACTGTTCAGTGTGCTCAACTACGAGCGGGCACGGCGCCCCGGCCTCCTGGGTGCCTCTGTGCTGGGCCTGGATGATATCCACAGGGCCTGGCGCAACTTTGTGCTGCGTGTGCGGGCCCAGGACCCGCCGCCCAAGCTATACTTCGTCAAGGTGGATGTGATGGGCGCATACGACACCATCCCCCAGGACAGGCTCACGGAGGTCATCGCCAGCATCATCAAGCCCCAGAACACATATTGCGTGCGCCGGTATGCTGTGGTCCGGAAGGCCGCCCATGGGCACGTCCGCAAGACCTTCAAGAGCCACGTCTCTACCTTGACGGACCTCCAGCCGTACATGCGACAGTTCGTGGCTCACCTGCAGGAGACCAGCCCGCTGAGAGATGCCGTCGTCATTGAGCAGAGTTCCTCCCTGAACGAGACCAGCAGTGGCCTCTTTGACGTCTTCCTACGCTTCGTGTGCCACCACGCCGTGCGCATCGGGGGCAAGTCCTACGTCCAGTGCCAGGGGATCCCGCAGGGCTCCATCCTGTCCACGCTGCTCTGCAGCCTGTGCTATGGCGACATGGAGAACAAGCTGTTTGCAGGGATGCGGCGGGACGGGCTGCTCCTGCGTTTGGTGGATGATTTCTTGTTGGTGACACCTCACCTCACCCACGCGAAAGCCTTCCTCAGGACCCTGGTCCGAGGTGTCCCTGAGTACGGCTGCGTGGTGAACTTGCGGAAGACAGTGGTGAACTTCCCTGTGGAAGACGAGGCCCTGGGTGGCGCAGCTTTTGTCCAGCTGCCGGCGCACGGCCTGTTCCCCTGGTGCGGACTGCTGCTGGACACCCGGACCCTGGAGGTGCAGAGCGACTACTCCAGCTACGCCCGGACCTCCATCAGAGCCAGTCTCACCTTCAACCGCGGCTTCAAGGCCGGGAGGAACATGCGTCGCAAACTCTTTGGGGTCTTGCGGCTGAAGTGTCACAGCCTGTTTCTGGATTTGCAGGTGAACAGCCTCCAGACAGTGTGCACCAACGTCTACAAGATCCTCCTGCTGCAGGCCTACAGGTTCCACGCGTGTGTGCTGCAGCTCCCATTTCATCAGCAAGTCTGGAAGAACCCCGCGTTTTTCCTGCGTGTCATCTCTGACACGGCCTCCCTCTGCTACTCCATCCTGAAAGCCAAGAACGCAGGGATGTCGCTGGGGGCCAAGGGCGCCGCCGGCCCTCTGCCCTCCGAGGCCGTGCAGTGGCTGTGCCACCAAGCCTTCCTGCTCAAGCTGACTCAACACCGCGTCACCTACGTGCCACTCCTGGGGTCACTCAGGACAGGCAAGTCCCAGACGCAGCTGAGTCGGAAGCTCCCGGGGACGACGCTGGCTGCCCTGGAGGCCGCAGCCAACCCGGCACTGCCCTCAGACTTCAAGACCATCCTGGACTGATGGCCACCCGCCCACAGCCGGGCCGAGAGTGGACACCAGCAGCCGTGTCACGCTGGGCTCTACATCCCAGGGAGGGAGGGGCGGCCCACACCCAGGCCTGCACTGCTGGGAGTCTGAGGCCTGAGTGAGTGTCTGGCCGAGGCCTGCATGTCCGGCTGAAGGCTAAGTGTCCGGCTGAAGGCTGAGTGTCCAGCACACCTGCCGTCCTCACTTCCCCGCAGGCTGGCACTCGGCTCCACCCGAGGGCCAGCTCCTCCTCGCCATGAGCCTGGCTTCCACTCCCCTCACAGGTTTAGTCCGTCCCCTACTTGCCGTTCTCCACCCCTCACCCTGACCTCCTTTGCCCTCCGCCCCCACCGTGCCAGTGGAGACCCTGAGAAGGAGCCTGGGAGCTCTGGGAATTTGGAGTGACCAAAGGTGTGCCCTGTTCACAGGCGAGAACTCTGCACCTGGATGGGGGTCCCCGTGGGCCACACTGGGGGGCTGTGGGAGTAAAATACTCAATATACGCGTTTTTCAGTTTTG
>Mmul_TERT_2
ATGCCGCGCGCTCCCCGCTGCCGAGCCGTGCGCTCCCTGCTGCGCAGCCGCTACCGCGAGGTGCTGCCGCTGGCCACGTTCGTGCAGCGCCTGGGGCCCGAGGGCTGGCGACTGGTGCAGCGCGGGGACCCGGCGGCTTTCCGCGCGCTGGTGGCCCAGTGCCTTGTGTGCGTGCCCTGGGACGCACGGCCGCCCCCCGCCGCCCCCTCCTTCCGCCAGGTGTCCTGCCTAAAGGAGCTGGTAGCCCGGGTGCTGCAGAGGCTGTGCGAGCGCGGCGCGAGGAACGTGCTGGCCTTCGGCTTTGCGCTGCTGGACGGGGCCCGCGGCGGTCCCCCGGAGGCCTTCACCACCAGCGTGCGCAGCTACCTGCCCAACACGGTGACCGACGCACTGCGCGGGAGCGGGGCGTGGGGGCTGCTGCTGCGCCGCGTGGGCGACGACGTGCTGGTTCACCTGCTGGCACGCTGCGCGCTCTTTGTGCTGGTGGCTCCCAGCTGCGCCTACCAGGTGTGCGGGCCGCCGCTGTACGAGCTCGGCGCTGCCACTCAGGGCCGGCCCGCGGCACACGCGAGTGGAACCCGAAGGGGTCTGGGCTGCGAACTGGCCTGGAACCGTAGCGTCAGGGAGGCCGGGGTCCCCATGGGCCTGCCAGCCCCGGGTGCGAGGAGGCGCCGGGGTAGTGCCAACCGAAGTCTGCCGTTGCCCAAGAGGCCCAGGCGTGGGGCTGCCCCTGAGCCGGAGCGGACGCCCGTTGGGCAGGGGTCCTGGGCCCACCCGGACAGGACGCGTGGACCGAGTGACCGTGGTTTCTGTGTGGTGTCACCTGCCAGACCTGCCGAAGAAGCCACCTCTTTGGAGGGTGCGCTGTCTGGCACACGCCACTCCCACCCATCCGTGGGCCGCCAGCACCACGCGGGCCCCCCATCCACATCGCGGCCACCAAGTCCCTGGGACACGCGTTGTCCCCTGGTGTACGCCGAGACCAAGCACTTCCTCTACTCCTCAGGCGACAAGGAGCAGCTGCGGCCCTCCTTCCTACTCAACTCCCTGCGGCCCAGCCTGACTGGCGCCCGGAGGCTCGTGGAGACCATCTTTCTGGGTTCCAGGCCTTGGATGCCAGGGACTCCCCGCAGGCCGCCCCGCCTGCCCCAGCGCTACTGGCAAATGCGGCCCCTGTTTCTGGAGCTGCTTGGGAACCACGCGCAGTGCCCCTACGGGGCGCTCCTCAAGACGCACTGCCCGCTGCGGGCTGCGGTCACCCCAGCAGCCGGTGTCTGTGCTCGGGAGAAGCCCCAGGGCTCAGTGGCGGCCCCCGAGGAGGAGGACACAGACCGCCGTCGCCTGGTGCAGCTGCTTCGCCAGCACAGCAGCCCCTGGCAGGTGTACGGCTTCGTGCGGGCCTGCCTGCGCCGGCTGGTGCCCCCCGGCCTCTGGGGCTCCAGGCACAACCAACGCCGCTTCCTCAGGAACACCAAGAAGTTCATCTCTCTGGGGAAGCACGCCAAGCTCTCCCTGCGGGAGCTGACGTGGAAGATGAGCGTGCGGGACTGTGCTTGGCTGCGCAAGAGCCCAGGGGTGGGCTGTGTGCCGGCCGCGGAGCACCGCCTGCGGGAGGAGATCCTGGCCAAGTTCCTGCACTGGCTGATGAGTGTGTATGTGGTCGAGCTGCTCAGGTCTTTTTTTTATGTCACGGAGACCACGTTTCAGAAGAACAGGCTCTTTTTCTACCGGAAGAGTGTCTGGAGCAAGTTGCAAAGCATTGGAATCAGACAGCACTTGAAGAGGGTGCAGCTGCGGGAGCTGTCGGAAGCAGAGGCCAGGCAGCATCGGGAAGCCAGGCCCACCCTGCTGGCGTCCAGACTCCGCTTCCTCCCCAAGCCTGACGGGCTCCGGCCGATCGTGAACATGGACTACGTCGTGGGAGCCAGAACGTTCCGCAGAGAAAAGAGGGCCGAGCGTCTCGCCTCGAGGGTGAAGGCACTGTTCAGTGTGCTCAACTACGAGCGGGCACGGCGCCCCGGCCTCCTGGGTGCCTCTGTGCTGGGCCTGGATGATATCCACAGGGCCTGGCGCAACTTTGTGCTGCGTGTGCGGGCCCAGGACCCGCCGCCCAAGCTATACTTCGTCAAGGTGGATGTGATGGGCGCATACGACACCATCCCCCAGGACAGGCTCACGGAGGTCATCGCCAGCATCATCAAGCCCCAGAACACATATTGCGTGCGCCGGTATGCTGTGGTCCGGAAGGCCGCCCATGGGCACGTCCGCAAGACCTTCAAGAGCCACGTCTCTACCTTGACGGACCTCCAGCCGTACATGCGACAGTTCGTGGCTCACCTGCAGGAGACCAGCCCGCTGAGAGATGCCGTCGTCATTGAGCAGAGTTCCTCCCTGAACGAGACCAGCAGTGGCCTCTTTGACGTCTTCCTACGCTTCGTGTGCCACCACGCCGTGCGCATCGGGGGCAAGTCCTACGTCCAGTGCCAGGGGATCCCGCAGGGCTCCATCCTGTCCACGCTGCTCTGCAGCCTGTGCTATGGCGACATGGAGAACAAGCTGTTTGCAGGGATGCGGCGGGACGGGCTGCTCCTGCGTTTGGTGGATGATTTCTTGTTGGTGACACCTCACCTCACCCACGCGAAAGCCTTCCTCAGCTACGCCCGGACCTCCATCAGAGCCAGTCTCACCTTCAACCGCGGCTTCAAGGCCGGGAGGAACATGCGTCGCAAACTCTTTGGGGTCTTGCGGCTGAAGTGTCACAGCCTGTTTCTGGATTTGCAGGTGAACAGCCTCCAGACAGTGTGCACCAACGTCTACAAGATCCTCCTGCTGCAGGCCTACAGGTTCCACGCGTGTGTGCTGCAGCTCCCATTTCATCAGCAAGTCTGGAAGAACCCCGCGTTTTTCCTGCGTGTCATCTCTGACACGGCCTCCCTCTGCTACTCCATCCTGAAAGCCAAGAACGCAGGGATGTCGCTGGGGGCCAAGGGCGCCGCCGGCCCTCTGCCCTCCGAGGCCGTGCAGTGGCTGTGCCACCAAGCCTTCCTGCTCAAGCTGACTCAACACCGCGTCACCTACGTGCCACTCCTGGGGTCACTCAGGACAGGCAAGTCCCAGACGCAGCTGAGTCGGAAGCTCCCGGGGACGACGCTGGCTGCCCTGGAGGCCGCAGCCAACCCGGCACTGCCCTCAGACTTCAAGACCATCCTGGACTGA
>Mmul_TERT_3
ATGCCGCGCGCTCCCCGCTGCCGAGCCGTGCGCTCCCTGCTGCGCAGCCGCTACCGCGAGGTGCTGCCGCTGGCCACGTTCGTGCAGCGCCTGGGGCCCGAGGGCTGGCGACTGGTGCAGCGCGGGGACCCGGCGGCTTTCCGCGCGCTGGTGGCCCAGTGCCTTGTGTGCGTGCCCTGGGACGCACGGCCGCCCCCCGCCGCCCCCTCCTTCCGCCAGGTGTCCTGCCTAAAGGAGCTGGTAGCCCGGGTGCTGCAGAGGCTGTGCGAGCGCGGCGCGAGGAACGTGCTGGCCTTCGGCTTTGCGCTGCTGGACGGGGCCCGCGGCGGTCCCCCGGAGGCCTTCACCACCAGCGTGCGCAGCTACCTGCCCAACACGGTGACCGACGCACTGCGCGGGAGCGGGGCGTGGGGGCTGCTGCTGCGCCGCGTGGGCGACGACGTGCTGGTTCACCTGCTGGCACGCTGCGCGCTCTTTGTGCTGGTGGCTCCCAGCTGCGCCTACCAGGTGTGCGGGCCGCCGCTGTACGAGCTCGGCGCTGCCACTCAGGGCCGGCCCGCGGCACACGCGAGTGGAACCCGAAGGGGTCTGGGCTGCGAACTGGCCTGGAACCGTAGCGTCAGGGAGGCCGGGGTCCCCATGGGCCTGCCAGCCCCGGGTGCGAGGAGGCGCCGGGGTAGTGCCAACCGAAGTCTGCCGTTGCCCAAGAGGCCCAGGCGTGGGGCTGCCCCTGAGCCGGAGCGGACGCCCGTTGGGCAGGGGTCCTGGGCCCACCCGGACAGGACGCGTGGACCGAGTGACCGTGGTTTCTGTGTGGTGTCACCTGCCAGACCTGCCGAAGAAGCCACCTCTTTGGAGGGTGCGCTGTCTGGCACACGCCACTCCCACCCATCCGTGGGCCGCCAGCACCACGCGGGCCCCCCATCCACATCGCGGCCACCAAGTCCCTGGGACACGCGTTGTCCCCTGGTGTACGCCGAGACCAAGCACTTCCTCTACTCCTCAGGCGACAAGGAGCAGCTGCGGCCCTCCTTCCTACTCAACTCCCTGCGGCCCAGCCTGACTGGCGCCCGGAGGCTCGTGGAGACCATCTTTCTGGGTTCCAGGCCTTGGATGCCAGGGACTCCCCGCAGGCCGCCCCGCCTGCCCCAGCGCTACTGGCAAATGCGGCCCCTGTTTCTGGAGCTGCTTGGGAACCACGCGCAGTGCCCCTACGGGGCGCTCCTCAAGACGCACTGCCCGCTGCGGGCTGCGGTCACCCCAGCAGCCGGTGTCTGTGCTCGGGAGAAGCCCCAGGGCTCAGTGGCGGCCCCCGAGGAGGAGGACACAGACCGCCGTCGCCTGGTGCAGCTGCTTCGCCAGCACAGCAGCCCCTGGCAGGTGTACGGCTTCGTGCGGGCCTGCCTGCGCCGGCTGGTGCCCCCCGGCCTCTGGGGCTCCAGGCACAACCAACGCCGCTTCCTCAGGAACACCAAGAAGTTCATCTCTCTGGGGAAGCACGCCAAGCTCTCCCTGCGGGAGCTGACGTGGAAGATGAGCGTGCGGGACTGTGCTTGGCTGCGCAAGAGCCCAGGGGTGGGCTGTGTGCCGGCCGCGGAGCACCGCCTGCGGGAGGAGATCCTGGCCAAGTTCCTGCACTGGCTGATGAGTGTGTATGTGGTCGAGCTGCTCAGGTCTTTTTTTTATGTCACGGAGACCACGTTTCAGAAGAACAGGCTCTTTTTCTACCGGAAGAGTGTCTGGAGCAAGTTGCAAAGCATTGGAATCAGACAGCACTTGAAGAGGGTGCAGCTGCGGGAGCTGTCGGAAGCAGAGGCCAGGCAGCATCGGGAAGCCAGGCCCACCCTGCTGGCGTCCAGACTCCGCTTCCTCCCCAAGCCTGACGGGCTCCGGCCGATCGTGAACATGGACTACGTCGTGGGAGCCAGAACGTTCCGCAGAGAAAAGAGGGCCGAGCGTCTCGCCTCGAGGGTGAAGGCACTGTTCAGTGTGCTCAACTACGAGCGGGCACGGCGCCCCGGCCTCCTGGGTGCCTCTGTGCTGGGCCTGGATGATATCCACAGGGCCTGGCGCAACTTTGTGCTGCGTGTGCGGGCCCAGGACCCGCCGCCCAAGCTATACTTCGTCAAGGTGGATGTGATGGGCGCATACGACACCATCCCCCAGGACAGGCTCACGGAGGTCATCGCCAGCATCATCAAGCCCCAGAACACATATTGCGTGCGCCGGTATGCTGTGGTCCGGAAGGCCGCCCATGGGCACGTCCGCAAGACCTTCAAGAGCCACGTCCTACGTCCAGTGCCAGGGGATCCCGCAGGGCTCCATCCTGTCCACGCTGCTCTGCAGCCTGTGCTATGGCGACATGGAGAACAAGCTGTTTGCAGGGATGCGGCGGGACGGGCTGCTCCTGCGTTTGGTGGATGATTTCTTGTTGGTGACACCTCACCTCACCCACGCGAAAGCCTTCCTCAGCTACGCCCGGACCTCCATCAGAGCCAGTCTCACCTTCAACCGCGGCTTCAAGGCCGGGAGGAACATGCGTCGCAAACTCTTTGGGGTCTTGCGGCTGAAGTGTCACAGCCTGTTTCTGGATTTGCAGGTGAACAGCCTCCAGACAGTGTGCACCAACGTCTACAAGATCCTCCTGCTGCAGGCCTACAGGTTCCACGCGTGTGTGCTGCAGCTCCCATTTCATCAGCAAGTCTGGAAGAACCCCGCGTTTTTCCTGCGTGTCATCTCTGACACGGCCTCCCTCTGCTACTCCATCCTGAAAGCCAAGAACGCAGGGATGTCGCTGGGGGCCAAGGGCGCCGCCGGCCCTCTGCCCTCCGAGGCCGTGCAGTGGCTGTGCCACCAAGCCTTCCTGCTCAAGCTGACTCAACACCGCGTCACCTACGTGCCACTCCTGGGGTCACTCAGGACAGCCCAGACGCAGCTGAGTCGGAAGCTCCCGGGGACGACGCTGGCTGCCCTGGAGGCCGCAGCCAACCCGGCACTGCCCTCAGACTTCAAGACCATCCTGGACTGA
>Mrot_TERT_1
ATGGATAATATTACTGCGGAAAACGCGAAAGAAGTTTTTGGCACACATTTTCAACAATACTGTTTAGATCATCAAATAATACTTACAAAAAATAAGTGTGGTGCTTTTATGGTACCTAATATTGGTGCCTTGAAACAATGTTTACAATTTCTTGATGAACTTAAACTGAAATTACATTGTAAACTGAAAAAAATGCAGACTTCATCCCCAATTGATTTAAATTATGAAAATCAGTATCACAATGGACAAAGTATGTCAATTTGTAACTGTTGTTTAAAATATTTAGTTTATATCATTGATGCTATTATTTTAGGGATATGTAAGCAATACAAGTTTTGCACAAAAAAGAAACAGATAGTTTGTGAAGAAATTACAAACACACATCCTAATTATTTTACAAATTTAGCATTGAAAATTTATTTATATGATTCATCTCAAATTTTACCCAGTTATACGTGCCGCTCAATTCCAATACAATGTATTTTGGATACTTCCAAGAGCGGAAATGAAATATATGAATTTATCATAAACACGATTAAAAGTGATGTCATTATTACTGATTATGAAGCTTCTATTCCAGCAATGTCAGCACTTTTGGAAGAATTTAAAAAACGACATAAAAAATTTCATTATTTTAGCATATTAAAACACATAATTTCTAAACAAAAACTTAATCAGAAATCAAAATGTGAATATGAAATTAATATGAAGCAAATGAAACTATTTTTTGACCTTGTATTTGCTAAAGTAGTCCCACTAAATATATTTGGAAAATTAAGAAATATTAAGAAAATGAAGAAAGCTCTTTTTCATCTACTAAATACACCACGATTTAAAACTTTAGATTTGTCGTTATATATTAACAAATTAGATATTTTTAGCATAAAGTGGGCACAAAACATTAAAAGCATAAAAGTAAAATGGCTTATTATTGCCATATTTGTGAAGTGGTTTTTTACTGAATTTCTTATAAAAATATTGCATATTTATTTTCACGTAACAGTTCCAAACAACAGTAATAAAAGATTATACATAGCACGTTCAGATTGGTGTAAAATTAATACAAAATTTATTAATCATAAGAAATATTCAAATGCTTTACAACCAGACATTAAATGTAATGACTGGAACCCATCAATTGGAATATATAAATCACATCCTAAGCATTCCACTGTACGACCTATATTTGTAGCACAATATAAAAATAATAATGAAGAGAAACATTTACATGTACTACATAAATTTCTAAGGCAGTTACATATCACAGAATATGGATTAAATACTTTTGAAGAGCAATGGAGATCAATAATTCAAACGAAGTCTCTTTTAAAAAATGAAAAGATGTATCTTATATCTTGTGATGTAATGGATGCTTTTGGTTCCATAGTACAAGGAAAATTATATGATATCATACGATTGCTTTGTGATAAACTTCCTGAAGATTTAATACTCAGATATTATATAGTAAAAAGCAGAAGAGCTATGAATGATATTGTATGTTATAAACAGTATATTTGTGATTCACATTTGCAATTACCATTCGCACCTGCTACATTGTATGTGCGCACAAATCACACTCAGCGGATAAAAAAAAGTTGGTTATTAGACAAAATTTATAAATATATATTTTATCAAAGGATAAAACTGCAAGAAAAGCATTATATTATAGGGAAAGGAATTGCTCAAGGTGCAATGTTGTCACCTATTTTATCAGATATATATTTTGATTTTATATTACGCAAAGAAATGACAATGTATCTAAAGACTGGCAAAATTATCAAATATGTGGATGATATTTTATTTGTAACTGAAAATGAAGTTTCTGCAAAACAGTTTTTACAGTTAACAGTAAAAGGAATACCACAATATAATTGTCGATTTAAAAAATTCAAATTACAAACTAATGTTTCTAATGATCAAAATACAGTTGTGGATCATATTGTTTACATTGGTTATAAAATTAATTGTAATACTTTAGAGGTAGAACCTAATATTTCAAACACAAATTTACGTTATTCAATATTTTCTTCCAAACAAACTTCAGATCCTTTGAAATTTCTAAAGTTAAGATTATCTAATTTTTCAACTCTAAGATTATCAAAAACTGTCTTAGATAATAAAATTAATTCTAAAACAACCATTAAATCAATATTGAAGAAAATATTTTTATTACAAGCAAAACGTGCTTGCCTTTTAATAAAAGAATTATTCAATGATGTGCAAAAATATGCTCAGAGTATATTTAAAATTATTCGAAGTAATAATAAGAAAATTGCAAGATATATTATAGTAGTTTTTCTAAAATTTGAAGAAAACATGCAGGAATCATGTATTCGTGAATGGAACCAAGAAATTCTTTGTATGTTGTGGACATCTTACATGAATGTTTTTGTGAAGGATAAAATTTTACGAAGAAATTTTTTGAAAATACGAAGGAAGTAA
>Mrot_TERT_2
ATGGATAATATTACTGCGGAAAACGCGAAAGAAGTTTTTGGCACACATTTTCAACAATACTGTTTAGATCATCAAATAATACTTACAAAAAATAAGTGTGGTGCTTTTATGGTACCTAATATTGGTGCCTTGAAACAATGTTTACAATTTCTTGATGAACTTAAACTGAAATTACATTGTAAACTGAAAAAAATGCAGACTTCATCCCCAATTGATTTAAATTATGAAAATCAGTATCACAATGGACAAAGGATATGTAAGCAATACAAGTTTTGCACAAAAAAGAAACAGATAGTTTGTGAAGAAATTACAAACACACATCCTAATTATTTTACAAATTTAGCATTGAAAATTTATTTATATGATTCATCTCAAATTTTACCCAGTTATACGTGCCGCTCAATTCCAATACAATGTATTTTGGATACTTCCAAGAGCGGAAATGAAATATATGAATTTATCATAAACACGATTAAAAGTGATGTCATTATTACTGATTATGAAGCTTCTATTCCAGCAATGTCAGCACTTTTGGAAGAATTTAAAAAACGACATAAAAAATTTCATTATTTTAGCATATTAAAACACATAATTTCTAAACAAAAACTTAATCAGAAATCAAAATGTGAATATGAAATTAATATGAAGCAAATGAAACTATTTTTTGACCTTGTATTTGCTAAAGTAGTCCCACTAAATATATTTGGAAAATTAAGAAATATTAAGAAAATGAAGAAAGCTCTTTTTCATCTACTAAATACACCACGATTTAAAACTTTAGATTTGTCGTTATATATTAACAAATTAGATATTTTTAGCATAAAGTGGGCACAAAACATTAAAAGCATAAAAGTAAAATGGCTTATTATTGCCATATTTGTGAAGTGGTTTTTTACTGAATTTCTTATAAAAATATTGCATATTTATTTTCACGTAACAGTTCCAAACAACAGTAATAAAAGATTATACATAGCACGTTCAGATTGGTGTAAAATTAATACAAAATTTATTAATCATAAGAAATATTCAAATGCTTTACAACCAGACATTAAATGTAATGACTGGAACCCATCAATTGGAATATATAAATCACATCCTAAGCATTCCACTGTACGACCTATATTTGTAGCACAATATAAAAATAATAATGAAGAGAAACATTTACATGTACTACATAAATTTCTAAGGCAGTTACATATCACAGAATATGGATTAAATACTTTTGAAGAGCAATGGAGATCAATAATTCAAACGAAGTCTCTTTTAAAAAATGAAAAGATGTATCTTATATCTTGTGATGTAATGGATGCTTTTGGTTCCATAGTACAAGGAAAATTATATGATATCATACGATTGCTTTGTGATAAACTTCCTGAAGATTTAATACTCAGATATTATATAGTAAAAAGCAGAAGAGCTATGAATGATATTGTATGTTATAAACAGTATATTTGTGATTCACATTTGCAATTACCATTCGCACCTGCTACATTGTATGTGCGCACAAATCACACTCAGCGGATAAAAAAAAGTTGGTTATTAGACAAAATTTATAAATATATATTTTATCAAAGGATAAAACTGCAAGAAAAGCATTATATTATAGGGAAAGGAATTGCTCAAGGTGCAATGTTGTCACCTATTTTATCAGATATATATTTTGATTTTATATTACGCAAAGAAATGACAATGTATCTAAAGACTGGCAAAATTATCAAATATGTGGATGATATTTTATTTGTAACTGAAAATGAAGTTTCTGCAAAACAGTTTTTACAGTTAACAGTAAAAGGAATACCACAATATAATTGTCGATTTAAAAAATTCAAATTACAAACTAATGTTTCTAATGATCAAAATACAGTTGTGGATCATATTGTTTACATTGGTTATAAAATTAATTGTAATACTTTAGAGGTAGAACCTAATATTTCAAACACAAATTTACGTTATTCAATATTTTCTTCCAAACAAACTTCAGATCCTTTGAAATTTCTAAAGTTAAGATTATCTAATTTTTCAACTCTAAGATTATCAAAAACTGTCTTAGATAATAAAATTAATTCTAAAACAACCATTAAATCAATATTGAAGAAAATATTTTTATTACAAGCAAAACGTGCTTGCCTTTTAATAAAAGAATTATTCAATGATGTGCAAAAATATGCTCAGAGTATATTTAAAATTATTCGAAGTAATAATAAGAAAATTGCAAGATATATTATAGTAGTTTTTCTAAAATTTGAAGAAAACATGCAGGAATCATGTATTCGTGAATGGAACCAAGAAATTCTTTGTATGTTGTGGACATCTTACATGAATGTTTTTGTGAAGGATAAAATTTTACGAAGAAATTTTTTGAAAATACGAAGGAAGTAA
>Mrot_TERT_3
ATGGATAATATTACTGCGGAAAACGCGAAAGAAGTTTTTGGCACACATTTTCAACAATACTGTTTAGATCATCAAATAATACTTACAAAAAATAAGTGTGGTGCTTTTATGGTACCTAATATTGGTGCCTTGAAACAATGTTTACAATTTCTTGATGAACTTAAACTGAAATTACATTGTAAACTGAAAAAAATGCAGACTTCATCCCCAATTGATTTAAATTATGAAAATCAGTATCACAATGGACAAACAATGTCAGCACTTTTGGAAGAATTTAAAAAACGACATAAAAAATTTCATTATTTTAGCATATTAAAACACATAATTTCTAAACAAAAACTTAATCAGAAATCAAAATGTGAATATGAAATTAATATGAAGCAAATGAAACTATTTTTTGACCTTGTATTTGCTAAAGTAGTCCCACTAAATATATTTGGAAAATTAAGAAATATTAAGAAAATGAAGAAAGCTCTTTTTCATCTACTAAATACACCACGATTTAAAACTTTAGATTTGTCGTTATATATTAACAAATTAGATATTTTTAGCATAAAGTGGGCACAAAACATTAAAAGCATAAAAGTAAAATGGCTTATTATTGCCATATTTGTGAAGTGGTTTTTTACTGAATTTCTTATAAAAATATTGCATATTTATTTTCACGTAACAGTTCCAAACAACAGTAATAAAAGATTATACATAGCACGTTCAGATTGGTGTAAAATTAATACAAAATTTATTAATCATAAGAAATATTCAAATGCTTTACAACCAGACATTAAATGTAATGACTGGAACCCATCAATTGGAATATATAAATCACATCCTAAGCATTCCACTGTACGACCTATATTTGTAGCACAATATAAAAATAATAATGAAGAGAAACATTTACATGTACTACATAAATTTCTAAGGCAGTTACATATCACAGAATATGGATTAAATACTTTTGAAGAGCAATGGAGATCAATAATTCAAACGAAGTCTCTTTTAAAAAATGAAAAGATGTATCTTATATCTTGTGATGTAATGGATGCTTTTGGTTCCATAGTACAAGGAAAATTATATGATATCATACGATTGCTTTGTGATAAACTTCCTGAAGATTTAATACTCAGATATTATATAGTAAAAAGCAGAAGAGCTATGAATGATATTGTATGTTATAAACAGTATATTTGTGATTCACATTTGCAATTACCATTCGCACCTGCTACATTGTATGTGCGCACAAATCACACTCAGCGGATAAAAAAAAGTTGGTTATTAGACAAAATTTATAAATATATATTTTATCAAAGGATAAAACTGCAAGAAAAGCATTATATTATAGGGAAAGGAATTGCTCAAGGTGCAATGTTGTCACCTATTTTATCAGATATATATTTTGATTTTATATTACGCAAAGAAATGACAATGTATCTAAAGACTGGCAAAATTATCAAATATGTGGATGATATTTTATTTGTAACTGAAAATGAAGTTTCTGCAAAACAGTTTTTACAGTTAACAGTAAAAGGAATACCACAATATAATTGTCGATTTAAAAAATTCAAATTACAAACTAATGTTTCTAATGATCAAAATACAGTTGTGGATCATATTGTTTACATTGGTTATAAAATTAATTGTAATACTTTAGAGGTAGAACCTAATATTTCAAACACAAATTTACGTTATTCAATATTTTCTTCCAAACAAACTTCAGATCCTTTGAAATTTCTAAAGTTAAGATTATCTAATTTTTCAACTCTAAGATTATCAAAAACTGTCTTAGATAATAAAATTAATTCTAAAACAACCATTAAATCAATATTGAAGAAAATATTTTTATTACAAGCAAAACGTGCTTGCCTTTTAATAAAAGAATTATTCAATGATGTGCAAAAATATGCTCAGAGTATATTTAAAATTATTCGAAGTAATAATAAGAAAATTGCAAGATATATTATAGTAGTTTTTCTAAAATTTGAAGAAAACATGCAGGAATCATGTATTCGTGAATGGAACCAAGAAATTCTTTGTATGTTGTGGACATCTTACATGAATGTTTTTGTGAAGGATAAAATTTTACGAAGAAATTTTTTGAAAATACGAAGGAAGTAA
>Mrot_TERT_4
ATGGATAATATTACTGCGGAAAACGCGAAAGAAGTTTTTGGCACACATTTTCAACAATACTGTTTAGATCATCAAATAATACTTACAAAAAATAAGTGTGGTGCTTTTATGGTACCTAATATTGGTGCCTTGAAACAATGTTTACAATTTCTTGATGAACTTAAACTGAAATTACATTGTAAACTGAAAAAAATGCAGACTTCATCCCCAATTGATTTAAATTATGAAAATCAGTATCACAATGGACAAAGGATATTTCCAAACAACAGTAATAAAAGATTATACATAGCACGTTCAGATTGGTGTAAAATTAATACAAAATTTATTAATCATAAGAAATATTCAAATGCTTTACAACCAGACATTAAATGTAATGACTGGAACCCATCAATTGGAATATATAAATCACATCCTAAGCATTCCACTGTACGACCTATATTTGTAGCACAATATAAAAATAATAATGAAGAGAAACATTTACATGTACTACATAAATTTCTAAGGCAGTTACATATCACAGAATATGGATTAAATACTTTTGAAGAGCAATGGAGATCAATAATTCAAACGAAGTCTCTTTTAAAAAATGAAAAGATGTATCTTATATCTTGTGATGTAATGGATGCTTTTGGTTCCATAGTACAAGGAAAATTATATGATATCATACGATTGCTTTGTGATAAACTTCCTGAAGATTTAATACTCAGATATTATATAGTAAAAAGCAGAAGAGCTATGAATGATATTGTATGTTATAAACAGTATATTTGTGATTCACATTTGCAATTACCATTCGCACCTGCTACATTGTATGTGCGCACAAATCACACTCAGCGGATAAAAAAAAGTTGGTTATTAGACAAAATTTATAAATATATATTTTATCAAAGGATAAAACTGCAAGAAAAGCATTATATTATAGGGAAAGGAATTGCTCAAGGTGCAATGTTGTCACCTATTTTATCAGATATATATTTTGATTTTATATTACGCAAAGAAATGACAATGTATCTAAAGACTGGCAAAATTATCAAATATGTGGATGATATTTTATTTGTAACTGAAAATGAAGTTTCTGCAAAACAGTTTTTACAGTTAACAGTAAAAGGAATACCACAATATAATTGTCGATTTAAAAAATTCAAATTACAAACTAATGTTTCTAATGATCAAAATACAGTTGTGGATCATATTGTTTACATTGGTTATAAAATTAATTGTAATACTTTAGAGGTAGAACCTAATATTTCAAACACAAATTTACGTTATTCAATATTTTCTTCCAAACAAACTTCAGATCCTTTGAAATTTCTAAAGTTAAGATTATCTAATTTTTCAACTCTAAGATTATCAAAAACTGTCTTAGATAATAAAATTAATTCTAAAACAACCATTAAATCAATATTGAAGAAAATATTTTTATTACAAGCAAAACGTGCTTGCCTTTTAATAAAAGAATTATTCAATGATGTGCAAAAATATGCTCAGAGTATATTTAAAATTATTCGAAGTAATAATAAGAAAATTGCAAGATATATTATAGTAGTTTTTCTAAAATTTGAAGAAAACATGCAGGAATCATGTATTCGTGAATGGAACCAAGAAATTCTTTGTATGTTGTGGACATCTTACATGAATGTTTTTGTGAAGGATAAAATTTTACGAAGAAATTTTTTGAAAATACGAAGGAAGTAA
>Mrot_TERT_5
ATGGATAATATTACTGCGGAAAACGCGAAAGAAGTTTTTGGCACACATTTTCAACAATACTGTTTAGATCATCAAATAATACTTACAAAAAATAAGTGTGGTGCTTTTATGGTACCTAATATTGGTGCCTTGAAACAATGTTTACAATTTCTTGATGAACTTAAACTGAAATTACATTGTAAACTGAAAAAAATGCAGACTTCATCCCCAATTGATTTAAATTATGAAAATCAGTATCACAATGGACAAATTCCAAACAACAGTAATAAAAGATTATACATAGCACGTTCAGATTGGTGTAAAATTAATACAAAATTTATTAATCATAAGAAATATTCAAATGCTTTACAACCAGACATTAAATGTAATGACTGGAACCCATCAATTGGAATATATAAATCACATCCTAAGCATTCCACTGTACGACCTATATTTGTAGCACAATATAAAAATAATAATGAAGAGAAACATTTACATGTACTACATAAATTTCTAAGGCAGTTACATATCACAGAATATGGATTAAATACTTTTGAAGAGCAATGGAGATCAATAATTCAAACGAAGTCTCTTTTAAAAAATGAAAAGATGTATCTTATATCTTGTGATGTAATGGATGCTTTTGGTTCCATAGTACAAGGAAAATTATATGATATCATACGATTGCTTTGTGATAAACTTCCTGAAGATTTAATACTCAGATATTATATAGTAAAAAGCAGAAGAGCTATGAATGATATTGTATGTTATAAACAGTATATTTGTGATTCACATTTGCAATTACCATTCGCACCTGCTACATTGTATGTGCGCACAAATCACACTCAGCGGATAAAAAAAAGTTGGTTATTAGACAAAATTTATAAATATATATTTTATCAAAGGATAAAACTGCAAGAAAAGCATTATATTATAGGGAAAGGAATTGCTCAAGGTGCAATGTTGTCACCTATTTTATCAGATATATATTTTGATTTTATATTACGCAAAGAAATGACAATGTATCTAAAGACTGGCAAAATTATCAAATATGTGGATGATATTTTATTTGTAACTGAAAATGAAGTTTCTGCAAAACAGTTTTTACAGTTAACAGTAAAAGGAATACCACAATATAATTGTCGATTTAAAAAATTCAAATTACAAACTAATGTTTCTAATGATCAAAATACAGTTGTGGATCATATTGTTTACATTGGTTATAAAATTAATTGTAATACTTTAGAGGTAGAACCTAATATTTCAAACACAAATTTACGTTATTCAATATTTTCTTCCAAACAAACTTCAGATCCTTTGAAATTTCTAAAGTTAAGATTATCTAATTTTTCAACTCTAAGATTATCAAAAACTGTCTTAGATAATAAAATTAATTCTAAAACAACCATTAAATCAATATTGAAGAAAATATTTTTATTACAAGCAAAACGTGCTTGCCTTTTAATAAAAGAATTATTCAATGATGTGCAAAAATATGCTCAGAGTATATTTAAAATTATTCGAAGTAATAATAAGAAAATTGCAAGATATATTATAGTAGTTTTTCTAAAATTTGAAGAAAACATGCAGGAATCATGTATTCGTGAATGGAACCAAGAAATTCTTTGTATGTTGTGGACATCTTACATGAATGTTTTTGTGAAGGATAAAATTTTACGAAGAAATTTTTTGAAAATACGAAGGAAGTAA
>Mrot_TERT_6
ATGGATAATATTACTGCGGAAAACGCGAAAGAAGTTTTTGGCACACATTTTCAACAATACTGTTTAGATCATCAAATAATACTTACAAAAAATAAGTGTGGTGCTTTTATGGTACCTAATATTGGTGCCTTGAAACAATGTTTACAATTTCTTGATGAACTTAAACTGAAATTACATTGTAAACTGAAAAAAATGCAGACTTCATCCCCAATTGATTTAAATTATGAAAATCAGTATCACAATGGACAAAGTATGTCAATTTGTAACTGTTGTTTAAAATATTTAGTTTATATCATTGATGCTATTATTTTAGGGATATGTAAGCAATACAAGTTTTGCACAAAAAAGAAACAGATAGTTTGTGAAGAAATTACAAACACACATCCTAATTATTTTACAAATTTAGCATTGAAAATTTATTTATATGATTCATCTCAAATTTTACCCAGTTATACGTGCCGCTCAATTCCAATACAATGTATTTTGGATACTTCCAAGAGCGGAAATGAAATATATGAATTTATCATAAACACGATTAAAAGTGATGTCATTATTACTGATTATGAAGCTTCTATTCCAGCAATGTCAGCACTTTTGGAAGAATTTAAAAAACGACATAAAAAATTTCATTATTTTAGCATATTAAAACACATAATTTCTAAACAAAAACTTAATCAGAAATCAAAATGTGAATATGAAATTAATATGAAGCAAATGAAACTATTTTTTGACCTTGTATTTGCTAAAGTAGTCCCACTAAATATATTTGGAAAATTAAGAAATATTAAGAAAATGAAGAAAGCTCTTTTTCATCTACTAAATACACCACGATTTAAAACTTTAGATTTGTCGTTATATATTAACAAATTAGATATTTTTAGCATAAAGTGGGCACAAAACATTAAAAGCATAAAAGTAAAATGGCTTATTATTGCCATATTTGTGAAGTGGTTTTTTACTGAATTTCTTATAAAAATATTGCATATTTATTTTCACGTAACAGTTCCAAACAACAGTAATAAAAGATTATACATAGCACGTTCAGATTGGTGTAAAATTAATACAAAATTTATTAATCATAAGAAATATTCAAATGCTTTACAACCAGACATTAAATGTAATGACTGGAACCCATCAATTGGAATATATAAATCACATCCTAAGCATTCCACTGTACGACCTATATTTGTAGCACAATATAAAAATAATAATGAAGAGAAACATTTACATGTACTACATAAATTTCTAAGGCAGTTACATATCACAGAATATGGATTAAATACTTTTGAAGAGCAATGGAGATCAATAATTCAAACGAAGTCTCTTTTAAAAAATGAAAAGATGTATCTTATATCTTGTGATGTAATGGATGCTTTTGGTTCCATAGTACAAGGAAAATTATATGATATCATACGATTGCTTTGTGATAAACTTCCTGAAGATTTAATACTCAGATATTATATAGTAAAAAGCAGAAGAGCTATGAATGATATTGTATGTTATAAACAGTATATTTGTGATTCACATTTGCAATTACCATTCGCACCTGCTACATTGTATGTGCGCACAAATCACACTCAGCGGATAAAAAAAAATAAAACTGCAAGAAAAGCATTATATTATAGGGAAAGGAATTGCTCAAGGTGCAATGTTGTCACCTATTTTATCAGATATATATTTTGA
>Mrot_TERT_7
ATGGATAATATTACTGCGGAAAACGCGAAAGAAGTTTTTGGCACACATTTTCAACAATACTGTTTAGATCATCAAATAATACTTACAAAAAATAAGTGTGGTGCTTTTATGGTACCTAATATTGGTGCCTTGAAACAATGTTTACAATTTCTTGATGAACTTAAACTGAAATTACATTGTAAACTGAAAAAAATGCAGACTTCATCCCCAATTGATTTAAATTATGAAAATCAGTATCACAATGGACAAAGTATGTCAATTTGTAACTGTTGTTTAAAATATTTAGTTTATATCATTGATGCTATTATTTTAGGGATATGTAAGCAATACAAGTTTTGCACAAAAAAGAAACAGATAGTTTGTGAAGAAATTACAAACACACATCCTAATTATTTTACAAATTTAGCATTGAAAATTTATTTATATGATTCATCTCAAATTTTACCCAGTTATACGTGCCGCTCAATTCCAATACAATGTATTTTGGATACTTCCAAGAGCGGAAATGAAATATATGAATTTATCATAAACACGATTAAAAGTGATGTCATTATTACTGATTATGAAGCTTCTATTCCAGCAATGTCAGCACTTTTGGAAGAATTTAAAAAACGACATAAAAAATTTCATTATTTTAGCATATTAAAACACATAATTTCTAAACAAAAACTTAATCAGAAATCAAAATGTGAATATGAAATTAATATGAAGCAAATGAAACTATTTTTTGACCTTGTATTTGCTAAAGTAGTCCCACTAAATATATTTGGAAAATTAAGAAATATTAAGAAAATGAAGAAAGCTCTTTTTCATCTACTAAATACACCACGATTTAAAACTTTAGATTTGTCGTTATATATTAACAAATTAGATATTTTTAGCATAAAGTGGGCACAAAACATTAAAAGCATAAAAGTAAAATGGCTTATTATTGCCATATTTGTGAAGTGGTTTTTTACTGAATTTCTTATAAAAATATTGCATATTTATTTTCACGTAACAGTTCCAAACAACAGTAATAAAAGATTATACATAGCACGTTCAGATTGGTGTAAAATTAATACAAAATTTATTAATCATAAGAAATATTCAAATGCTTTACAACCAGACATTAAATGTAATGACTGGAACCCATCAATTGGAATATATAAATCACATCCTAAGCATTCCACTGTACGACCTATATTTGTAGCACAATATAAAAATAATAATGAAGAGAAACATTTACATGTACTACATAAATTTCTAAGGCAGTTACATATCACAGAATATGGATTAAATACTTTTGAAGAGCAATGGAGATCAATAATTCAAACGAAGTCTCTTTTAAAAAATGAAAAGATGTATCTTATATCTTGTGATGTAATGGATGCTTTTGGTTCCATAGTACAAGGAAAATTATATGATATCATACGATTGCTTTGTGATAAACTTCCTGAAGATTTAATACTCAGATATTATATAGTAAAAAGCAGAAGAGCTATGAATGATATTGTATGTTATAAACAGTATATTTGTGATTCACATTTGCAATTACCATTCGCACCTGCTACATTGTATGTGCGCACAAATCACACTCAGCGGATAAAAAAAAGTATCGTTATTTTGGAATTAACATATTAA
>Mrot_TERT_8
ATGGATAATATTACTGCGGAAAACGCGAAAGAAGTTTTTGGCACACATTTTCAACAATACTGTTTAGATCATCAAATAATACTTACAAAAAATAAGTGTGGTGCTTTTATGGTACCTAATATTGGTGCCTTGAAACAATGTTTACAATTTCTTGATGAACTTAAACTGAAATTACATTGTAAACTGAAAAAAATGCAGACTTCATCCCCAATTGATTTAAATTATGAAAATCAGTATCACAATGGACAAAGTATGTCAATTTGTAACTGTTGTTTAAAATATTTAGTTTATATCATTGATGCTATTATTTTAGGGATATGTAAGCAATACAAGTTTTGCACAAAAAAGAAACAGATAGTTTGTGAAGAAATTACAAACACACATCCTAATTATTTTACAAATTTAGCATTGAAAATTTATTTATATGATTCATCTCAAATTTTACCCAGTTATACGTGCCGCTCAATTCCAATACAATGTATTTTGGATACTTCCAAGAGCGGAAATGAAATATATGAATTTATCATAAACACGATTAAAAGTGATGTCATTATTACTGATTATGAAGCTTCTATTCCAGCAATGTCAGCACTTTTGGAAGAATTTAAAAAACGACATAAAAAATTTCATTATTTTAGCATATTAAAACACATAATTTCTAAACAAAAACTTAATCAGAAATCAAAATGTGAATATGAAATTAATATGAAGCAAATGAAACTATTTTTTGACCTTGTATTTGCTAAAGTAGTCCCACTAAATATATTTGGAAAATTAAGAAATATTAAGAAAATGAAGAAAGCTCTTTTTCATCTACTAAATACACCACGATTTAAAACTTTAGATTTGTCGTTATATATTAACAAATTAGATATTTTTAGCATAAAGTGGGCACAAAACATTAAAAGCATAAAAGTAAAATGGCTTATTATTGCCATATTTGTGAAGTGGTTTTTTACTGAATTTCTTATAAAAATATTGCATATTTATTTTCACGTAACAGTTCCAAACAACAGTAATAAAAGATTATACATAGCACGTTCAGATTGGTGTAAAATTAATACAAAATTTATTAATCATAAGAAATATTCAAATGCTTTACAACCAGACATTAAATGTAATGACTGGAACCCATCAATTGGAATATATAAATCACATCCTAAGCATTCCACTGTACGACCTATATTTGTAGCACAATATAAAAATAATAATGAAGAGAAACATTTACATGTACTACATAAATTTCTAAGGCAGTTACATATCACAGAATATGGATTAAATACTTTTGAAGAGCAATGGAGATCAATAATTCAAACGAAGTCTCTTTTAAAAAATGAAAAGATGTATCTTATATCTTGTGATGTAATGGATGCTTTTGGTTCCATAGTACAAGGAAAATTATATGATATCATACGATTGCTTTGTGATAAACTTCCTGAAGATTTAATACTCAGATATTATATAGTAAAAAGCAGAAGAGCTATGAATGATATTGTATGTTATAAACAGTATATTTGTGATTCACATTTGCAATTACCATTCGCACCTGCTACATTGTATGTGCGCACAAATCACACTCAGCGGATAAAAAAAAGTTTTTACAGTTAA
>Mrot_TERT_9
ATGGATAATATTACTGCGGAAAACGCGAAAGAAGTTTTTGGCACACATTTTCAACAATACTGTTTAGATCATCAAATAATACTTACAAAAAATAAGTGTGGTGCTTTTATGGTACCTAATATTGGTGCCTTGAAACAATGTTTACAATTTCTTGATGAACTTAAACTGAAATTACATTGTAAACTGAAAAAAATGCAGACTTCATCCCCAATTGATTTAAATTATGAAAATCAGTATCACAATGGACAAAGTATGTCAATTTGTAACTGTTGTTTAAAATATTTAGTTTATATCATTGATGCTATTATTTTAGGGATATGTAAGCAATACAAGTTTTGCACAAAAAAGAAACAGATAGTTTGTGAAGAAATTACAAACACACATCCTAATTATTTTACAAATTTAGCATTGAAAATTTATTTATATGATTCATCTCAAATTTTACCCAGTTATACGTGCCGCTCAATTCCAATACAATGTATTTTGGATACTTCCAAGAGCGGAAATGAAATATATGAATTTATCATAAACACGATTAAAAGTGATGTCATTATTACTGATTATGAAGCTTCTATTCCAGCAATGTCAGCACTTTTGGAAGAATTTAAAAAACGACATAAAAAATTTCATTATTTTAGCATATTAAAACACATAATTTCTAAACAAAAACTTAATCAGAAATCAAAATGTGAATATGAAATTAATATGAAGCAAATGAAACTATTTTTTGACCTTGTATTTGCTAAAGTAGTCCCACTAAATATATTTGGAAAATTAAGAAATATTAAGAAAATGAAGAAAGCTCTTTTTCATCTACTAAATACACCACGATTTAAAACTTTAGATTTGTCGTTATATATTAACAAATTAGATATTTTTAGCATAAAGTGGGCACAAAACATTAAAAGCATAAAAGTAAAATGGCTTATTATTGCCATATTTGTGAAGTGGTTTTTTACTGAATTTCTTATAAAAATATTGCATATTTATTTTCACGTAACAGTTCCAAACAACAGTAATAAAAGATTATACATAGCACGTTCAGATTGGTGTAAAATTAATACAAAATTTATTAATCATAAGAAATATTCAAATGCTTTACAACCAGACATTAAATGTAATGACTGGAACCCATCAATTGGAATATATAAATCACATCCTAAGCATTCCACTGTACGACCTATATTTGTAGCACAATATAAAAATAATAATGAAGAGAAACATTTACATGTACTACATAAATTTCTAAGGCAGTTACATATCACAGAATATGGATTAAATACTTTTGAAGAGCAATGGAGATCAATAATTCAAACGAAGTCTCTTTTAAAAAATGAAAAGATGTATCTTATATCTTGTGATGTAATGGATGCTTTTGGTTCCATAGTACAAGGAAAATTATATGATATCATACGATTGCTTTGTGATAAACTTCCTGAAGATTTAATACTCAGATATTATATAGTAAAAAGCAGAAGAGCTATGAATGATATTGTATGTTATAAACAGTATATTTGTGATTCACATTTGCAATTACCATTCGCACCTGCTACATTGTATGTGCGCACAAATCACACTCAGCGGATAAAAAAAAATTTCTAA
>Mrot_TERT_10
ATGGATAATATTACTGCGGAAAACGCGAAAGAAGTTTTTGGCACACATTTTCAACAATACTGTTTAGATCATCAAATAATACTTACAAAAAATAAGTGTGGTGCTTTTATGGTACCTAATATTGGTGCCTTGAAACAATGTTTACAATTTCTTGATGAACTTAAACTGAAATTACATTGTAAACTGAAAAAAATGCAGACTTCATCCCCAATTGATTTAAATTATGAAAATCAGTATCACAATGGACAAAGTATGTCAATTTGTAACTGTTGTTTAAAATATTTAGTTTATATCATTGATGCTATTATTTTAGGGATATGTAAGCAATACAAGTTTTGCACAAAAAAGAAACAGATAGTTTGTGAAGAAATTACAAACACACATCCTAATTATTTTACAAATTTAGCATTGAAAATTTATTTATATGATTCATCTCAAATTTTACCCAGTTATACGTGCCGCTCAATTCCAATACAATGTATTTTGGATACTTCCAAGAGCGGAAATGAAATATATGAATTTATCATAAACACGATTAAAAGTGATGTCATTATTACTGATTATGAAGCTTCTATTCCAGCAATGTCAGCACTTTTGGAAGAATTTAAAAAACGACATAAAAAATTTCATTATTTTAGCATATTAAAACACATAATTTCTAAACAAAAACTTAATCAGAAATCAAAATGTGAATATGAAATTAATATGAAGCAAATGAAACTATTTTTTGACCTTGTATTTGCTAAAGTAGTCCCACTAAATATATTTGGAAAATTAAGAAATATTAAGAAAATGAAGAAAGCTCTTTTTCATCTACTAAATACACCACGATTTAAAACTTTAGATTTGTCGTTATATATTAACAAATTAGATATTTTTAGCATAAAGTGGGCACAAAACATTAAAAGCATAAAAGTAAAATGGCTTATTATTGCCATATTTGTGAAGTGGTTTTTTACTGAATTTCTTATAAAAATATTGCATATTTATTTTCACGTAACAGTTCCAAACAACAGTAATAAAAGATTATACATAGCACGTTCAGATTGGTGTAAAATTAATACAAAATTTATTAATCATAAGAAATATTCAAATGCTTTACAACCAGACATTAAATGTAATGACTGGAACCCATCAATTGGAATATATAAATCACATCCTAAGCATTCCACTGTACGACCTATATTTGTAGCACAATATAAAAATAATAATGAAGAGAAACATTTACATGTACTACATAAATTTCTAAGGCAGTTACATATCACAGAATATGGATTAAATACTTTTGAAGAGCAATGGAGATCAATAATTCAAACGAAGTCTCTTTTAAAAAATGAAAAGATGTATCTTATATCTTGTGATGAAAATTATATGATATCATACGATTGCTTTGTGATAAACTTCCTGAAGATTTAA
>Oabi_TERT_1
ATGGATTGGGAAGAAGTGCAGAAGAACTTAGGCGAAGCGGTAGTACGGTATTGCACGTCAAATAACGTACAGCCAAAGAAACTGAATACCGGTGCATTCTTTGTAGAAGATGTTAAGCTACTGATGCAATTTAAAACCATTTTTGTGGAAGGGATAGGGCAAATTCCTATAGATAAAGTTACTCCAGTTGCAAGCAACAGTGAAAGCAGTCAAAGTGAAACTATTGAAAATTACCTGAAACATGCATCTCTTGAGATTAATTTGAGTTATATGGGAAAATTGCAACATTGTACTAAATTTTCAAAATCCCATATTTTGCAAATTGCTATAAATGGCAAAGAGGTATTTCAATATATTATATTACATGCTGACCACATGTTAGATGGAAATTATGAAATTGTTGCTGAGGCTTTGACACCTATATTGGGTAAGCTTTTAAAACGTCACAGACGTTTTAATTATTACAGTGCATTACAGGAAATATTGAAATCAAAGATCACGTGCAAAAATAAAAATAAGGGATTTGAACAGATTTCAATGAGTGATATGAATAAGTTCTTTACATGCATATTTGTCAATGTTCTACCAAGGGAGTTGTTTGGCGGACATACAAATTTTAATGCAATAAAGAAAGGTACTCTTGCCTTCCTTGAAACTGCTCGTGGAGAAAATTACGATCTGAAGAATGTAATAAGGAAAATGAAGATATTGAAAATACTCTGGCTACCAAACACATGGGATTTGAGAATGCAGTGTCGCTTCATAGCAATATTTATCAAGTGGTTCTTCACTGAATTTATTACTGAAGTGATTCATACCCAATTCTACGTCATGTACTCAACAAATAGCTCTCAAAGGATTTATCTTGTTCAGTCTCAGTGGCGAAAAACTACCTTTAGGTTTATTAGAAAGCTCGAAGAGAAAAAGAAAATCATACTTTATAAGTCTAATGACATCTGCGAGCCACCAATTGCCCGGATGGAATTATTGGTGAAAGGTTCAGGGCTGAAACCAATTTTAACTGTGAAGTATAATAAGAAGAAAGAGAAGGAAGAAGTTAATTTATTACTGACATTTTTGAATCAACTTTATGCTACGCATTATAAGCATTTAACCCAAAGTCAGTTCTATAGAAATTGGAGGAACATTATTAAGAGAATAAAAATTGAAGGAAATTGTAAATCATTATATATTGTATCATGTGATATTCAGGATGCTTTTGGATCTGTCATTCAAGAGAAACTCATGAACATTCTCGAGTTACTTTGTGAGGAAGTACCTAACACCATCTCCGAGCAAACCTGCGCTGTATTGAACAAATTCTACGCCAGAAAGTTCAACAAATTGAAGATTTTGAAGATATTCGCTGAGTTGCAGGCTCCGGTGTCGGCAGGAACAATGTTTACTACATATAAATCCAATTCCAAGAAAACTTGGCAGACAAGTAAGATTTTGGATAAAATCAGGAAGTACATCACGCAACAGAGGGTGGTAATCTCAAAGAAACAGTACATTCTGAAGAAAGGTCTGGGAGTGGGACTACGTCTTTCAAAAATATTAGCTGACATATATTATGAATATATGGTACACCATACCATGAAGGATTTTATTAAACATGGAGAATTATACAGATATGCAGATGACATATTATTTTTAACGGAGGATAAAGAAACCGCCGAAAGGTTCCTCAAGACTGTAAAAAAAGGAATCCGGGAATATAATTGTAATTTCAAGATGTCCAAAACGCAAACAAATTTAGATCATACAAGTTTGAAGAACATTGAATACCTAGGTTGCTGTATTAATGGAGAGACTCTTGATATAGTGCCACAGTACCATAATCTCAAGTCCCGATACATGACAGTGCAGTCCAGATATCCAAAAAAGGATGTTCTTACGACGTTTAATCGCAGAATAAGTAACTTGTGTCCTCTTAAATTAAATACGACAATGCTGGATGTAACTATTAACTCGAAGGACACTGTGCAATTCACTATAAACCAAGCAAGTCGATTGCAAGCTTCAAGATGTCTTGCACTCCTTTTACGTTTTGTCGGCCAAGATCCAACCAGTGATCGTGTTTGGGCCATTTTTAAAATAATTAAAAAAACTAACAAGACTATTGTGGCTACAGTTAGTCGCATGTATCTCCCAAATGTACTCCAGGATGAAATAAAAGAACGAACAAAGTATAGCTTATGGAAATCATATAAAGACGTATTCTGTAGTGATTCCACTCTTCGTATGAAATTTCAGTGGCTATTCATTAGGGAACTTAATAATATAATAGAGCCAAAGTACCTCCCTTCCCTAAGCTAA
>Oabi_TERT_2
ATGCAATTTAAAACCATTTTTGTGGAAGGGATAGGGCAAATTCCTATAGATAAAGTTACTCCAGTTGCAAGCAACAGTGAAAGCAGTCAAAGTGAAACTATTGAAAATTACCTGAAACATGCATCTCTTGAGATTAATTTGAGTTATATGGGAAAATTGCAACATTGTACTAAATTTTCAAAATCCCATATTTTGCAAATTGCTATAAATGGCAAAGAGGTATTTCAATATATTATATTACATGCTGACCACATGTTAGATGGAAATTATGAAATTGTTGCTGAGGCTTTGACACCTATATTGGGTAAGCTTTTAAAACGTCACAGACGTTTTAATTATTACAGTGCATTACAGGAAATATTGAAATCAAAGATCACGTGCAAAAATAAAAATAAGGGATTTGAACAGATTTCAATGAGTGATATGAATAAGTTCTTTACATGCATATTTGTCAATGTTCTACCAAGGGAGTTGTTTGGCGGACATACAAATTTTAATGCAATAAAGAAAGGTACTCTTGCCTTCCTTGAAACTGCTCGTGGAGAAAATTACGATCTGAAGAATGTAATAAGGAAAATGAAGATATTGAAAATACTCTGGCTACCAAACACATGGGATTTGAGAATGCAGTGTCGCTTCATAGCAATATTTATCAAGTGGTTCTTCACTGAATTTATTACTGAAGTGATTCATACCCAATTCTACGTCATGTACTCAACAAATAGCTCTCAAAGGATTTATCTTGTTCAGTCTCAGTGGCGAAAAACTACCTTTAGGTTTATTAGAAAGCTCGAAGAGAAAAAGAAAATCATACTTTATAAGTCTAATGACATCTGCGAGCCACCAATTGCCCGGATGGAATTATTGGTGAAAGGTTCAGGGCTGAAACCAATTTTAACTGTGAAGTATAATAAGAAGAAAGAGAAGGAAGAAGTTAATTTATTACTGACATTTTTGAATCAACTTTATGCTACGCATTATAAGCATTTAACCCAAAGTCAGTTCTATAGAAATTGGAGGAACATTATTAAGAGAATAAAAATTGAAGGAAATTGTAAATCATTATATATTGTATCATGTGATATTCAGGATGCTTTTGGATCTGTCATTCAAGAGAAACTCATGAACATTCTCGAGTTACTTTGTGAGGAAGTACCTAACACCATCTCCGAGCAAACCTGCGCTGTATTGAACAAATTCTACGCCAGAAAGTTCAACAAATTGAAGATTTTGAAGATATTCGCTGAGTTGCAGGCTCCGGTGTCGGCAGGAACAATGTTTACTACATATAAATCCAATTCCAAGAAAACTTGGCAGACAAGTAAGATTTTGGATAAAATCAGGAAGTACATCACGCAACAGAGGGTGGTAATCTCAAAGAAACAGTACATTCTGAAGAAAGGTCTGGGAGTGGGACTACGTCTTTCAAAAATATTAGCTGACATATATTATGAATATATGGTACACCATACCATGAAGGATTTTATTAAACATGGAGAATTATACAGATATGCAGATGACATATTATTTTTAACGGAGGATAAAGAAACCGCCGAAAGGTTCCTCAAGACTGTAAAAAAAGGAATCCGGGAATATAATTGTAATTTCAAGATGTCCAAAACGCAAACAAATTTAGATCATACAAGTTTGAAGAACATTGAATACCTAGGTTGCTGTATTAATGGAGAGACTCTTGATATAGTGCCACAGTACCATAATCTCAAGTCCCGATACATGACAGTGCAGTCCAGATATCCAAAAAAGGATGTTCTTACGACGTTTAATCGCAGAATAAGTAACTTGTGTCCTCTTAAATTAAATACGACAATGCTGGATGTAACTATTAACTCGAAGGACACTGTGCAATTCACTATAAACCAAGCAAGTCGATTGCAAGCTTCAAGATGTCTTGCACTCCTTTTACGTTTTGTCGGCCAAGATCCAACCAGTGATCGTGTTTGGGCCATTTTTAAAATAATTAAAAAAACTAACAAGACTATTGTGGCTACAGTTAGTCGCATGTATCTCCCAAATGTACTCCAGGATGAAATAAAAGAACGAACAAAGTATAGCTTATGGAAATCATATAAAGACGTATTCTGTAGTGATTCCACTCTTCGTATGAAATTTCAGTGGCTATTCATTAGGGAACTTAATAATATAATAGAGCCAAAGTACCTCCCTTCCCTAAGCTAA
>Oabi_TERT_3
ATGGATTGGGAAGAAGTGCAGAAGAACTTAGGCGAAGCGGTAGTACGGTATTGCACGTCAAATAACGTACAGCCAAAGAAACTGAATACCGGTGCATTCTTTGTAGAAGATGTTAAGCTACTGATGCAATTTAAAACCATTTTTGTGGAAGGGATAGGGCAAATTCCTATAGATAAAGTTACTCCAGTTGCAAGCAACAGTGAAAGCAGTCAAAGTGAAACTATTGAAAATTACCTGAAACATGCATCTCTTGAGATTAATTTGAGTTATATGGGAAAATTGCAACATTGTACTAAATTTTCAAAATCCCATATTTTGCAAATTGCTATAAATGGCAAAGAGGAAATATTGAAATCAAAGATCACGTGCAAAAATAAAAATAAGGGATTTGAACAGATTTCAATGAGTGATATGAATAAGTTCTTTACATGCATATTTGTCAATGTTCTACCAAGGGAGTTGTTTGGCGGACATACAAATTTTAATGCAATAAAGAAAGGTACTCTTGCCTTCCTTGAAACTGCTCGTGGAGAAAATTACGATCTGAAGAATGTAATAAGGAAAATGAAGATATTGAAAATACTCTGGCTACCAAACACATGGGATTTGAGAATGCAGTGTCGCTTCATAGCAATATTTATCAAGTGGTTCTTCACTGAATTTATTACTGAAGTGATTCATACCCAATTCTACGTCATGTACTCAACAAATAGCTCTCAAAGGATTTATCTTGTTCAGTCTCAGTGGCGAAAAACTACCTTTAGGTTTATTAGAAAGCTCGAAGAGAAAAAGAAAATCATACTTTATAAGTCTAATGACATCTGCGAGCCACCAATTGCCCGGATGGAATTATTGGTGAAAGGTTCAGGGCTGAAACCAATTTTAACTGTGAAGTATAATAAGAAGAAAGAGAAGGAAGAAGTTAATTTATTACTGACATTTTTGAATCAACTTTATGCTACGCATTATAAGCATTTAACCCAAAGTCAGTTCTATAGAAATTGGAGGAACATTATTAAGAGAATAAAAATTGAAGGAAATTGTAAATCATTATATATTGTATCATGTGATATTCAGGATGCTTTTGGATCTGTCATTCAAGAGAAACTCATGAACATTCTCGAGTTACTTTGTGAGGAAGTACCTAACACCATCTCCGAGCAAACCTGCGCTGTATTGAACAAATTCTACGCCAGAAAGTTCAACAAATTGAAGATTTTGAAGATATTCGCTGAGTTGCAGGCTCCGGTGTCGGCAGGAACAATGTTTACTACATATAAATCCAATTCCAAGAAAACTTGGCAGACAAGTAAGATTTTGGATAAAATCAGGAAGTACATCACGCAACAGAGGGTGGTAATCTCAAAGAAACAGTACATTCTGAAGAAAGGTCTGGGAGTGGGACTACGTCTTTCAAAAATATTAGCTGACATATATTATGAATATATGGTACACCATACCATGAAGGATTTTATTAAACATGGAGAATTATACAGATATGCAGATGACATATTATTTTTAACGGAGGATAAAGAAACCGCCGAAAGGTTCCTCAAGACTGTAAAAAAAGGAATCCGGGAATATAATTGTAATTTCAAGATGTCCAAAACGCAAACAAATTTAGATCATACAAGTTTGAAGAACATTGAATACCTAGGTTGCTGTATTAATGGAGAGACTCTTGATATAGTGCCACAGTACCATAATCTCAAGTCCCGATACATGACAGTGCAGTCCAGATATCCAAAAAAGGATGTTCTTACGACGTTTAATCGCAGAATAAGTAACTTGTGTCCTCTTAAATTAAATACGACAATGCTGGATGTAACTATTAACTCGAAGGACACTGTGCAATTCACTATAAACCAAGCAAGTCGATTGCAAGCTTCAAGATGTCTTGCACTCCTTTTACGTTTTGTCGGCCAAGATCCAACCAGTGATCGTGTTTGGGCCATTTTTAAAATAATTAAAAAAACTAACAAGACTATTGTGGCTACAGTTAGTCGCATGTATCTCCCAAATGTACTCCAGGATGAAATAAAAGAACGAACAAAGTATAGCTTATGGAAATCATATAAAGACGTATTCTGTAGTGATTCCACTCTTCGTATGAAATTTCAGTGGCTATTCATTAGGGAACTTAATAATATAATAGAGCCAAAGTACCTCCCTTCCCTAAGCTAA
>Oabi_TERT_4
ATGAGTGATATGAATAAGTTCTTTACATGCATATTTGTCAATGTTCTACCAAGGGAGTTGTTTGGCGGACATACAAATTTTAATGCAATAAAGAAAGGTACTCTTGCCTTCCTTGAAACTGCTCGTGGAGAAAATTACGATCTGAAGAATGTAATAAGGAAAATGAAGATATTGAAAATACTCTGGCTACCAAACACATGGGATTTGAGAATGCAGTGTCGCTTCATAGCAATATTTATCAAGTGGTTCTTCACTGAATTTATTACTGAAGTGATTCATACCCAATTCTACGTCATGTACTCAACAAATAGCTCTCAAAGGATTTATCTTGTTCAGTCTCAGTGGCGAAAAACTACCTTTAGGTTTATTAGAAAGCTCGAAGAGAAAAAGAAAATCATACTTTATAAGTCTAATGACATCTGCGAGCCACCAATTGCCCGGATGGAATTATTGGTGAAAGGTTCAGGGCTGAAACCAATTTTAACTGTGAAGTATAATAAGAAGAAAGAGAAGGAAGAAGTTAATTTATTACTGACATTTTTGAATCAACTTTATGCTACGCATTATAAGCATTTAACCCAAAGTCAGTTCTATAGAAATTGGAGGAACATTATTAAGAGAATAAAAATTGAAGGAAATTGTAAATCATTATATATTGTATCATGTGATATTCAGGATGCTTTTGGATCTGTCATTCAAGAGAAACTCATGAACATTCTCGAGTTACTTTGTGAGGAAGTACCTAACACCATCTCCGAGCAAACCTGCGCTGTATTGAACAAATTCTACGCCAGAAAGTTCAACAAATTGAAGATTTTGAAGATATTCGCTGAGTTGCAGGCTCCGGTGTCGGCAGGAACAATGTTTACTACATATAAATCCAATTCCAAGAAAACTTGGCAGACAAGTAAGATTTTGGATAAAATCAGGAAGTACATCACGCAACAGAGGGTGGTAATCTCAAAGAAACAGTACATTCTGAAGAAAGGTCTGGGAGTGGGACTACGTCTTTCAAAAATATTAGCTGACATATATTATGAATATATGGTACACCATACCATGAAGGATTTTATTAAACATGGAGAATTATACAGATATGCAGATGACATATTATTTTTAACGGAGGATAAAGAAACCGCCGAAAGGTTCCTCAAGACTGTAAAAAAAGGAATCCGGGAATATAATTGTAATTTCAAGATGTCCAAAACGCAAACAAATTTAGATCATACAAGTTTGAAGAACATTGAATACCTAGGTTGCTGTATTAATGGAGAGACTCTTGATATAGTGCCACAGTACCATAATCTCAAGTCCCGATACATGACAGTGCAGTCCAGATATCCAAAAAAGGATGTTCTTACGACGTTTAATCGCAGAATAAGTAACTTGTGTCCTCTTAAATTAAATACGACAATGCTGGATGTAACTATTAACTCGAAGGACACTGTGCAATTCACTATAAACCAAGCAAGTCGATTGCAAGCTTCAAGATGTCTTGCACTCCTTTTACGTTTTGTCGGCCAAGATCCAACCAGTGATCGTGTTTGGGCCATTTTTAAAATAATTAAAAAAACTAACAAGACTATTGTGGCTACAGTTAGTCGCATGTATCTCCCAAATGTACTCCAGGATGAAATAAAAGAACGAACAAAGTATAGCTTATGGAAATCATATAAAGACGTATTCTGTAGTGATTCCACTCTTCGTATGAAATTTCAGTGGCTATTCATTAGGGAACTTAATAATATAATAGAGCCAAAGTACCTCCCTTCCCTAAGCTAA
>Oana_TERT_A
CCCAUCUACGAACUCCCGCCGACGGACUCCUCCCCUCCCCGCCCCUCCUCCCCUCGGUUCUUCCGACAGAGAGCCUCCAACCGGAGGCGCGACGUCCUCUCGGAGUACGUCAGGGAGAAGAUUCGUCUUCACGGGAGACGCGGGGAGCAGUCGGAUCGGAAGCGGAGGAAACGCCGAGUCGGGGAUCACUCCGUCCCAGCGUCGGAACACCGGUUCCGGGAGGAGAUCCUAGCCAAGUUCCUCCACUGGCUAAUGAGGGCCUACGUGGUGGAGCUGCUCCGAGCCUUCUUCUACGUCACCGAGACCAUGUUUCAGAAGAAUCUGCUUUUCUUCUACCGAAAAUGCGUUUGGAACAGGUUGCAAGCCAUUGGAAUUAGAAACCACUUGGCCAAGGUGCAGCUUCAAGCAAUAUCUGAAAAGGAAAUUAAAGAAAACCUGUCCAAAAAAUAUGUUCCCGUGGUAUCCAAACUCCGGUUCAUCCCCAAAUCCAACGGACUGCGGCCGAUUGUGAAUGCAGACACCAUCGCCGGAGCAAAGUUAUUCCCAAAAGAAAGCAGAGAUAAGAAGGUUCAGUAUUUCAACACCCAACUGAAAAACCUAUUUAGUGUUCUGAAUUACGAGCGCACGCUACACCCACAUCUGCUGGGGGCCUCCAUGUUUGGGAUCGAUGACAUUUAUAAGGCAUGGCGGCAGUUUGUGCUCAGAGUUCUGACGUCUAAGGAUAAAGAACGCAGAUUUUAUUUUGUGAAGGCCGACGUGACCGGGGCUUAUGACACCAUUCCUCACGACAAGCUUGUCGAAGUGAUCUCAAGAAUCUUGAAGCCCGAAGACGAGACCGUCUAUUGCAUCCAGCGUUAUGCCGUGAUCCAGAAAACGGCCAAAGGCUCCGUUCGGAAAACCUUUAGGAGACAUGUUUCCACGUUGAAGGACUUCCCGCCCUCCAUGAAGCAGUUUGUGUCCCAUUUACAGGAGACCACGUCUCUCCAGAACGCCGUCGUCGUUCAGCAGAGCUCCUCUCUCAACGAGACCAGCACCAGCCUCUUCGCUUUCUUUCGGCACAUGAUUCAGCACAACAUCCUGAAGAUAAGAAACAGGUAUUACGUCCAACGCCGAGGGAUUCCACAGGGCUCCAUUCUGUCCACGCUGCUCUGCAGCCUGUGCUACGGAGACAUGGAAAACCGUCUGUUCCCCGGGAUCCAGCAGGAUGGGGUGUUGCUCCGCUUAAUCGAUGACUUUUUGCUGGUCACGCCCCACUUAGCCCAAGCCAAACUCUUCCUACGGACUCUGGCGAAAGGAAUUCCCGAGUACGGCUGUUUCAUCAACCCGCGGAAGACCGUGGUGAACUUUCACGUGGACGAGGACACCGUGGGGUGUUCUCAUUUUACUCAGCUCCCCGCCGGCUGUCUCUUCCCGUGGUGCGGCCUGCUGCUGGACACCCGGACCCUGGAGGUGUACUGUGACUACUCCACCUACAGCCGGACAUCGAUCAGGGCGAGCCUGUCCUUAUGUCAGAGCACCUCGGCUGGAAGGAGCCUGAGGCGAAAACUCCUGACCGUCCUGAAGCUGAAGUGUCACGGCUUAUUUCUGGAUGUACAGGUGAACAGCCUCCGAACGGUCUGCAUCAACAUUUACAAGAUAUUUUUGCUGCAGGCCUACAGGUUUCACGCCUGCGUCCUCCGGCUUCCAUUUAAUCAGCGAGUCAGGAAGAAUCCGGAGUUCUUCCUCACGGUCAUUGCCGACACGGCAUCUUGCUGCUAUUCCAUGGUACGAGCCAGGAAUGCAGGGGUUACUCUCGGAGCCAGAGAAGCUUCAGGCCCGUUUCCUUCGGAAGCAGCACAAUGGCUUUGCUAUCAGGCCUUCCUGACUAAGUUGGCAAAUCACAAAGUUGUGUACAAGUGUCUUCUGGGGCCCCUCAAAAGGAGUAAACAGCAGUUGCUUCGAAGACUCCCCGGGCCUACGAUGCUGAUGCUAGAAGCUGCGACUGAUCCAAUGCUCUGUCAAGAUUUUAAAA
>Oana_TERT_A2
GGGGGCCGUAGGGAAACCCGUCUGCCGUCCAGACGCACGAACCCGGGUGGGCGUGAAAGGGACCGCCCCGUCACCGACGGGCCGAGAAAGCGGCCGGACCCCGGGCUCGCUCCCCGGGCCGCCAAGCGAUACCUCGAAAAGGACGAAAGGGGGACCUCCGGCAAGAGGCGGAAAGGGGCGGUUCUCGCCGGCCGGGACGGGGGCCCGGACCCAGGGUCGCCCAGCCCCGCCACGCCCACGAGGGAGGUCCGGCCGGAAGCUCCGGGGUCUGAGGCGUCGGAGGCCUCCCGGGGUCUGCUCCAAAUGCAGUCGGUUCCCGGGGGCCGCCGGGACCGGGAAGAUUCCAGAAUUCCAUCAGAUCCGCCAUUCCCCGAGCGGGUCCGAGGGAACUUAGUCCGGCCGGGGCCUCGGGUUCCAAAAACCCGAGGUCUGGAGGCCCCAUCCCAGCCCGGGAGUACGGGAUCGGCUCCCCCAGGAUGGUCUUCCCCCGCCCGCUCCCCUCGGGAGGAAGAAAGCCCGAGAUCGGGAGCCGGGGAACAGACCCCCGGCCGCGGGCCUCCGGGUUCAGUUCCGGAGAGUUCCCGGGCAGCCUGCCGCCCUGGAGUCUUCAUCGACAGGAAGCGCCUCCUGUAUUCCUCCAGGGACCUGAAGGAACGUUUACCACGGUCCUUUCCGCUGAAUCGCCUGCGGGGCGACCCGGCCGGGGGACGAGGCUUGGUGGAGGCCAUAUUCUUGGCCGGGAGCCUCCGGGAGGGGAGACGAGACCCGGCCGGUCGGAGGCUCGGCCGGAAGAAGCGGCGGCUCCCCGGACGCUACUGGCGGAUGAGGGGAUCACUCCGUCCCAGCGUCGGAACACCGGUUCCGGGAGGAGAUCCUAGCCAAGUUCCUCCACUGGCUAAUGAGGGCCUACGUGGUGGAGCUGCUCCGAGCCUUCUUCUACGUCACCGAGACCAUGUUUCAGAAGAAUCUGCUUUUCUUCUACCGAAAAUGCGUUUGGAACAGGUUGCAAGCCAUUGGAAUUAGAAACCACUUGGCCAAGGUGCAGCUUCAAGCAAUAUCUGAAAAGGAAAUUAAAGAAAACCUGUCCAAAAAAUAUGUUCCCGUGGUAUCCAAACUCCGGUUCAUCCCCAAAUCCAACGGACUGCGGCCGAUUGUGAAUGCAGACACCAUCGCCGGAGCAAAGUUAUUCCCAAAAGAAAGCAGAGAUAAGAAGGUUCAGUAUUUCAACACCCAACUGAAAAACCUAUUUAGUGUUCUGAAUUACGAGCGCACGCUACACCCACAUCUGCUGGGGGCCUCCAUGUUUGGGAUCGAUGACAUUUAUAAGGCAUGGCGGCAGUUUGUGCUCAGAGUUCUGACGUCUAAGGAUAAAGAACGCAGAUUUUAUUUUGUGAAGGCCGACGUGACCGGGGCUUAUGACACCAUUCCUCACGACAAGCUUGUCGAAGUGAUCUCAAGAAUCUUGAAGCCCGAAGACGAGACCGUCUAUUGCAUCCAGCGUUAUGCCGUGAUCCAGAAAACGGCCAAAGGCUCCGUUCGGAAAACCUUUAGGAGACAUGUUUCCACGUUGAAGGACUUCCCGCCCUCCAUGAAGCAGUUUGUGUCCCAUUUACAGGAGACCACGUCUCUCCAGAACGCCGUCGUCGUUCAGCAGAGCUCCUCUCUCAACGAGACCAGCACCAGCCUCUUCGCUUUCUUUCGGCACAUGAUUCAGCACAACAUCCUGAAGAUAAGAAACAGGUAUUACGUCCAACGCCGAGGGAUUCCACAGGGCUCCAUUCUGUCCACGCUGCUCUGCAGCCUGUGCUACGGAGACAUGGAAAACCGUCUGUUCCCCGGGAUCCAGCAGGAUGGGGUGUUGCUCCGCUUAAUCGAUGACUUUUUGCUGGUCACGCCCCACUUAGCCCAAGCCAAACUCUUCCUACGGACUCUGGCGAAAGGAAUUCCCGAGUACGGCUGUUUCAUCAACCCGCGGAAGACCGUGGUGAACUUUCACGUGGACGAGGACACCGUGGGGUGUUCUCAUUUUACUCA
>Oana_TERT_A3
CCCAUCUACGAACUCCCGCCGACGGACUCCUCCCCUCCCCGCCCCUCCUCCCCUCGGUUCUUCCGACAGAGAGCCUCCAACCGGAGGCGCGACGUCCUCUCGGAGUACGUCAGGGAGAAGAUUCGUCUUCACGGGAGACGCGGGGAGCAGUCGGAUCGGAAGCGGAGGAAACGCCGAGUCGAAACCACUUGGCCAAGGUGCAGCUUCAAGCAAUAUCUGAAAAGGAAAUUAAAGAAAACCUGUCCAAAAAAUAUGUUCCCGUGGUAUCCAAACUCCGGUUCAUCCCCAAAUCCAACGGACUGCGGCCGAUUGUGAAUGCAGACACCAUCGCCGGAGCAAAGUUAUUCCCAAAAGAAAGCAGAGAUAAGAAGGUUCAGUAUUUCAACACCCAACUGAAAAACCUAUUUAGUGUUCUGAAUUACGAGCGCACGCUACACCCACAUCUGCUGGGGGCCUCCAUGUUUGGGAUCGAUGACAUUUAUAAGGCAUGGCGGCAGUUUGUGCUCAGAGUUCUGACGUCUAAGGAUAAAGAACGCAGAUUUUAUUUUGUGAAGGCCGACGUGACCGGGGCUUAUGACACCAUUCCUCACGACAAGCUUGUCGAAGUGAUCUCAAGAAUCUUGAAGCCCGAAGACGAGACCGUCUAUUGCAUCCAGCGUUAUGCCGUGAUCCAGAAAACGGCCAAAGGCUCCGUUCGGAAAACCUUUAGGAGACAUGUUUCCACGUUGAAGGACUUCCCGCCCUCCAUGAAGCAGUUUGUGUCCCAUUUACAGGAGACCACGUCUCUCCAGAACGCCGUCGUCGUUCAGCAGAGCUCCUCUCUCAACGAGACCAGCACCAGCCUCUUCGCUUUCUUUCGGCACAUGAUUCAGCACAACAUCCUGAAGAUAAGAAACAGGUAUUACGUCCAACGCCGAGGGAUUCCACAGGGCUCCAUUCUGUCCACGCUGCUCUGCAGCCUGUGCUACGGAGACAUGGAAAACCGUCUGUUCCCCGGGAUCCAGCAGGAUGGGGUGUUGCUCCGCUUAAUCGAUGACUUUUUGCUGGUCACGCCCCACUUAGCCCAAGCCAAACUCUUCCUACGGACUCUGGCGAAAGGAAUUCCCGAGUACGGCUGUUUCAUCAACCCGCGGAAGACCGUGGUGAACUUUCACGUGGACGAGGACACCGUGGGGUGUUCUCAUUUUACUCAGCUCCCCGCCGGCUGUCUCUUCCCGUGGUGCGGCCUGCUGCUGGACACCCGGACCCUGGAGGUGUACUGUGACUACUCCACCUACAGCCGGACAUCGAUCAGGGCGAGCCUGUCCUUAUGUCAGAGCACCUCGGCUGGAAGGAGCCUGAGGCGAAAACUCCUGACCGUCCUGAAGCUGAAGUGUCACGGCUUAUUUCUGGAUGUACAGGUGAACAGCCUCCGAACGGUCUGCAUCAACAUUUACAAGAUAUUUUUGCUGCAGGCCUACAGGUUUCACGCCUGCGUCCUCCGGCUUCCAUUUAAUCAGCGAGUCAGGAAGAAUCCGGAGUUCUUCCUCACGGUCAUUGCCGACACGGCAUCUUGCUGCUAUUCCAUGGUACGAGCCAGGAAUGCAGGGGUUACUCUCGGAGCCAGAGAAGCUUCAGGCCCGUUUCCUUCGGAAGCAGCACAAUGGCUUUGCUAUCAGGCCUUCCUGACUAAGUUGGCAAAUCACAAAGUUGUGUACAAGUGUCUUCUGGGGCCCCUCAAAAGGAGUAAACAGCAGUUGCUUCGAAGACUCCCCGGGCCUACGAUGCUGAUGCUAGAAGCUGCGACUGAUCCAAUGCUCUGUCAAGAUUUUAAAA
>Oana_TERT_A4
GACCUGAAGGAACGUUUACCACGGUCCUUUCCGCUGAAUCGCCUGCGGGGCGACCCGGCCGGGGGACGAGGCUUGGUGGAGGCCAUAUUCUUGGCCGGGAGCCUCCGGGAGGGGAGACGAGACCCGGCCGGUCGGAGGCUCGGCCGGAAGAAGCGGCGGCUCCCCGGACGCUACUGGCGGAUGAGAAACCACUUGGCCAAGGUGCAGCUUCAAGCAAUAUCUGAAAAGGAAAUUAAAGAAAACCUGUCCAAAAAAUAUGUUCCCGUGGUAUCCAAACUCCGGUUCAUCCCCAAAUCCAACGGACUGCGGCCGAUUGUGAAUGCAGACACCAUCGCCGGAGCAAAGUUAUUCCCAAAAGAAAGCAGAGAUAAGAAGGUUCAGUAUUUCAACACCCAACUGAAAAACCUAUUUAGUGUUCUGAAUUACGAGCGCACGCUACACCCACAUCUGCUGGGGGCCUCCAUGUUUGGGAUCGAUGACAUUUAUAAGGCAUGGCGGCAGUUUGUGCUCAGAGUUCUGACGUCUAAGGAUAAAGAACGCAGAUUUUAUUUUGUGAAGGCCGACGUGACCGGGGCUUAUGACACCAUUCCUCACGACAAGCUUGUCGAAGUGAUCUCAAGAAUCUUGAAGCCCGAAGACGAGACCGUCUAUUGCAUCCAGCGUUAUGCCGUGAUCCAGAAAACGGCCAAAGGCUCCGUUCGGAAAACCUUUAGGAGACAUGUUUCCACGUUGAAGGACUUCCCGCCCUCCAUGAAGCAGUUUGUGUCCCAUUUACAGGAGACCACGUCUCUCCAGAACGCCGUCGUCGUUCAGCAGAGCUCCUCUCUCAACGAGACCAGCACCAGCCUCUUCGCUUUCUUUCGGCACAUGAUUCAGCACAACAUCCUGAAGAUAAGAAACAGGUAUUACGUCCAACGCCGAGGGAUUCCACAGGGCUCCAUUCUGUCCACGCUGCUCUGCAGCCUGUGCUACGGAGACAUGGAAAACCGUCUGUUCCCCGGGAUCCAGCAGGAUGGGGUGUUGCUCCGCUUAAUCGAUGACUUUUUGCUGGUCACGCCCCACUUAGCCCAAGCCAAACUCUUCCUACGGACUCUGGCGAAAGGAAUUCCCGAGUACGGCUGUUUCAUCAACCCGCGGAAGACCGUGGUGAACUUUCACGUGGACGAGGACACCGUGGGGUGUUCUCAUUUUACUCAGCUCCCCGCCGGCUGUCUCUUCCCGUGGUGCGGCCUGCUGCUGGACACCCGGACCCUGGAGGUGUACUGUGACUACUCCACCUACAGCCGGACAUCGAUCAGGGCGAGCCUGUCCUUAUGUCAGAGCACCUCGGCUGGAAGGAGCCUGAGGCGAAAACUCCUGACCGUCCUGAAGCUGAAGUGUCACGGCUUAUUUCUGGAUGUACAGGUGAACAGCCUCCGAACGGUCUGCAUCAACAUUUACAAGAUAUUUUUGCUGCAGGCCUACAGGUUUCACGCCUGCGUCCUCCGGCUUCCAUUUAAUCAGCGAGUCAGGAAGAAUCCGGAGUUCUUCCUCACGGUCAUUGCCGACACGGCAUCUUGCUGCUAUUCCAUGGUACGAGCCAGGAAUGCAGGGGUUACUCUCGGAGCCAGAGAAGCUUCAGGCCCGUUUCCUUCGGAAGCAGCACAAUGGCUUUGCUAUCAGGCCUUCCUGACUAAGUUGGCAAAUCACAAAGUUGUGUACAAGUGUCUUCUGGGGCCCCUCAAAAGGAGUAAACAGCAGUUGCUUCGAAGACUCCCCGGGCCUACGAUGCUGAUGCUAGAAGCUGCGACUGAUCCAAUGCUCUGUCAAGAUUUUAAAA
>Oana_TERT_B
GGGAAGUUCGACAAGUUUUCCCUGCGGGAGCUGAGGUGGAAGAUGAGAGUCUCGGACUGUGCCUGGCUUCGGUCCGGCCGAGAAACCACUUGGCCAAGGUGCAGCUUCAAGCAAUAUCUGAAAAGGAAAUUAAAGAAAACCUGUCCAAAAAAUAUGUUCCCGUGGUAUCCAAACUCCGGUUCAUCCCCAAAUCCAACGGACUGCGGCCGAUUGUGAAUGCAGACACCAUCGCCGGAGCAAAGUUAUUCCCAAAAGAAAGCAGAGAUAAGAAGGUUCAGUAUUUCAACACCCAACUGAAAAACCUAUUUAGUGUUCUGAAUUACGAGCGCACGCUACACCCACAUCUGCUGGGGGCCUCCAUGUUUGGGAUCGAUGACAUUUAUAAGGCAUGGCGGCAGUUUGUGCUCAGAGUUCUGACGUCUAAGGAUAAAGAACGCAGAUUUUAUUUUGUGAAGGCCGACGUGACCGGGGCUUAUGACACCAUUCCUCACGACAAGCUUGUCGAAGUGAUCUCAAGAAUCUUGAAGCCCGAAGACGAGACCGUCUAUUGCAUCCAGCGUUAUGCCGUGAUCCAGAAAACGGCCAAAGGCUCCGUUCGGAAAACCUUUAGGAGACAUGUUUCCACGUUGAAGGACUUCCCGCCCUCCAUGAAGCAGUUUGUGUCCCAUUUA
>Oana_TERT_C
UCCCCUCCCCGCCCCUCCUCCCCUCGGUUCUUCCGACAGAGAGCCUCCAACCGGAGGCGCGACGUCCUCUCGGAGUACGUCAGGGAGAAGAUUCGUCUUCACGGGAGACGCGGGGAGCAGUCGGAUCGGAAGCGGAGGAAACGCCGAGUCGAAACCACUUGGCCAAGGUGCAGCUUCAAGCAAUAUCUGAAAAGGAAAUUAAAGAAAACCUGUCCAAAAAAUAUGUUCCCGUGGUAUCCAAACUCCGGUUCAUCCCCAAAUCCAACGGACUGCGGCCGAUUGUGAAUGCAGACACCAUCGCCGGAGCAAAGUUAUUCCCAAAAGAAAGCAGAGAUAAGAAGGUUCAGUAUUUCAACACCCAACUGAAAAACCUAUUUAGUGUUCUGAAUUACGAGCGCACGCUACACCCACAUCUGCUGGGGGCCUCCAUGUUUGGGAUCGAUGACAUUUAUAAGGCAUGGCGGCAGUUUGUGCUCAGAGUUCUGACGUCUAAGGAUAAAGAACGCAGAUUUUAUUUUGUGAAGGCCGACGUGACCGGGGCUUAUGACACCAUUCCUCACGACAAGCUUGUCGAAGUGAUCUCAAGAAUCUUGAAGCCCGAAGACGAGACCGUCUAUUGCAUCCAGCGUUAUGCCGUGAUCCAGAAAACGGCCAAAGGCUCCGUUCGGAAAACCUUUAGGAGACAUGGAAAACCGUCUGUUCCCCGGGAUCCAGCAGGAUGGGGUGUUGCUCCGCUUAAUCGAUGACUUUUUGCUGGUCACGCCCCACUUAGCCCAAGCCAAACUCUUCCUACGGACUCUGGCGAAAGGAAUUCCCGAGUACGGCUGUUUCAUCAACCCGCGGAAGACCGUGGUGAACUUUCACGUGGACGAGGACACCGUGGGGUGUUCUCAUUUUACUCAGCUCCCCGCCGGCUGUCUCUUCCCGUGGUGCGGCCUGCUGCUGGACACCCGGACCCUGGAGGUGUACUGUGACUACUCCACCUACAGCCGGACAUCGAUCAGGGCGAGCCUGUCCUUAUGUCAGAGCACCUCGGCUGGAAGGAGCCUGAGGAGAAAACUCCUGACCGUCCUGAAGCUGAAGUGUCACGGCUUAUUUCUGGAUGUACAGGUGAACAGCCUCCGAACGGUCUGCAUCAACAUUUACAAGAUAUUUUUGCUGCAGGCCUACAGGUUUCACGCCUGCGUCCUCCGGCUUCCAUUUAAUCAGCGAGUCAGGAAGAAUCCGGAGUUCUUCCUCACGGUCAUUGCCGACACGGCAUCUUGCUGCUAUUCCAUGGUACGAGCCAGGAAUGCAGGGGUUACUCUCGGAGCCAGAGAAGCUUCAGGCCCGUUUCCUUCGGAAGCAGCACAAUGGCUUUGCUAUCAGGCCUUCCUGACUAAGUUGGCAAAUCACAAAGUUGUGUACAAGUGUCUUCUGGGGCCCCUCAAAAGGAGUAAACAGCAGUUGCUUCGAAGACUCCCCGGGCCUACGAUGCUGAUGCUAGAAGCUGCGACUGAUCCAAUGCUCUGUCAAGAUUUUAAAA
>Oana_TERT_D
CGAUGGCGAGCGCGGCUCCUUUCUUUGCGGUGCACGCGGUCCUGCGGGCGCGCUACGCCGCCGUCCUGCCGCUGCCCGACUUCGUGGGGGGCCUCCCCGGCGCCCCCCGGGGGCUGCUGCCGCUCGGGGAUCCCGGGGACCCCGAGAUCUUCCAAACCUUCCUGGCCCAGUGCGUCGUGUGCCUGCCCCGGGGAGCCCGCCCCCUCCCCGACCCGCUCACCUUCCGCCAGCGCUUAGUCCAGAGCUUUGCACACGCUGUCGAGCCAGAAGGAGAUUGUGGCUCGGAUCGUUCAGCGCAUCUGCGAGAAGGGGAAGAAGAACGUGCUGGCGUUCGGGUACACCUUGUUGGACGAGAACAGCAGGUCAGAGCCGGUGGUGUUCACGUCCAACGUCUGCAACUACCUCCCCAACAUCUCCACGGAAAGCGUCAGGACAAGCAUCCUCUGGGAGAUGCUGUUCAGCCGGGUCGGGGACGACGUGAUAAUGUAUUUGCUGGAACACUGUGCCCUGUUUAUGCUGGUGCCACCCAACUGCUCUUAUCAGAUCUGCGGGCAGCCCAUCUACGAACUCCCGCCGACGGACUCCUCCCCUCCCCGCCCCUCCUCCCCUCGGUUCUUCCGACAGAGAGCCUCCAACCGGAGGCGCGACGUCCUCUCGGAGUACGUCAGGGAGAAGAUUCGUCUUCACGGGAGACGCGGGGAGCAGUCGGAUCGGAAGCGGAGGAAACGCCGAGUCGGUGAGCGCGAGAGCGGAGCCGGGGGCCGUAGGGAAACCCGUCUGCCGUCCAGACGCACGAACCCGGGUGGGCGUGAAAGGGACCGCCCCGUCACCGACGGGCCGAGAAAGCGGCCGGACCCCGGGCUCGCUCCCCGGGCCGCCAAGCGAUACCUCGAAAAGGACGAAAGGGGGACCUCCGGCAAGAGGCGGAAAGGGGCGGUUCUCGCC
>Pfor_TERT_1
CCGGATTCACCTTTGAAGTATGCGGCTTTCTGATTGGACGCATATGAAAACCCAATCCTCATTGGCTAACGGCAAGGCGGGCGGGTGAACTCAATACCTCAAGGCAGGAAGTAGTTTGTTTGCTAGCCAACATGACGGGGTCGTGTTTACCGTGAGTTAGGGGGCTTTAAGTCATTATGGCTGCGGCTGATATGTCCACCGTGCTGAACATTCTCCGGTCTCTGTATCGGCACATACAGACGCTGGAAGAGTTCGCTAACAGCATCGAGTTCAAGGAAGGAAAGAAGCCGGTTCTGGTTGAGCAGTCAGACTCGAACCGCTTCAAAACGTTTGTCAGAGGAGTGTTTGTGTGCTTTGATAAGGAGCTACAGCAGAGTCCCAGCTGCAGCGAGATTTGCACTCTACCGGAACTCCTGGCTTTTGTTCTCAACACCATGAAAAGGAAAAGAAGAAGAAACGTCCTGGCGCATGGCTACAACCTGCTGGCCCTGCCGCAGGAGGATCGGGACGCAGACCACTTTAAATTCCAAGGAGACGTGACCCAAAGTGCCGCCTACGTTCACGGCAGTGACCTGTGGAAGAAAGTCACCTTGCGCCTGGGCACAGACATCACACGGTACCTGCTGGAGAGCTGCTCCGTATTCGTGGCAGTGCCTCCTTCGTGCGTTTTCCAGGTGTGCGGCGTCCCGGCGTATGACAGGGTGTCCACGAGCCCACCCTCGAGTGGGTTTCATCTTCAGCTTCGACTTACGGGGCGCAGTTTGTCTCACTTTGGAAGAGATAAAAGGTCACTGCGCTTTAGGGGAAGACAGAAGGTTGAGAATCTGGCTCAAAGCCAGATTAGGAGAAGAAGAAAGGAAAAAGGGAACAAGAGAAAAAGAAAGAGGGGACTCGATCAGCTGGAGGAGGAGATGGGAACTTCCTCAGGAAAGAGGAGACGGTTAGCAAACACAGAAAGCAATCAGGAGCAAACGGTTGAGGAAAGACAGACTAGGTTTGTGGAACCAGCAACGTCTAGGAGGGATGTGGAAAATGGGACGACTGGTTTCAAACAGACAATTGAGATGCCAACAACGGAGGGTGGTCCCAGTTGGCGGTCAGGGGCTTTTCCTCCTTTGCCGCCCTCACAATGTTTTATCCGCACGCTGGGATTCCTGTACGGCGGCAGAGGCCTGCACAGCTTCCTTCTCAACAGGAAGAAAAAAAGCGTCGATGGATCCAGAAGGTTACAAGGGAAAGACTTGATACGAGTCGTCTTCTTCGAGGGCTTGATGTATTTGAACGGTTCAGAGAGGAAACCGAAAAAGCTTCCCCAGAGGTTCTTCAACATGGTTCCCCTCTTTAGTCGGCTGTTGCGGCAACACAAGAAATGCCCTTACAGCAAGATCCTGCAGAGGATCTGCCCTTTGGTTGAAGAGCGTAACACGGGACCTGGAGAGCTAAGCTCCCTTCTACCTAAACATTGTGCGCCCCATCGGGTCTTCCTGTTCGTCAGAGAATGCCTCTCTACTGTGATTCCGCGAGAGATGTGGGGCTCGGACCATAACCGGGTTCATTTCTTTGCCAAAGCCAGGAGTTTTCTCCACAGCGGCAAGTTTGAGAGGCTGTCGCTGGCTGAGCTGATGTGGAACATGAAGGTGAATGACTGCGACTGGTTGAAGATCAGTAAAACCGGCCGAATCCCACCCAGCGAGCTTGCGTACCGGACGCAGATCCTGGGTCAGTTCCTGACCTGGCTGCTGGACGGCTTTGTCGTGGGTCTCGTCCGCGCTTGTTTCTACGCCACGGAGAGCGTGGGGCAGAAGAACGCCATCAGGTTCTACCGACAGGAAGTCTGGACCAAACTTCAGGACTTGGCTTTCAAAGGTCACCTCTCCAAAGGTCAGATGGAGGAGTTGTCCCCTGCTCAGGCAGCGTCTCTCCCCAAAGGCACCGTCATCTCCCGACTTCGTTTCATTCCCAAGTCAGACGGCATGAGGCCTATCACACGAGTTATAGGAACGGATCCCAAAACGAGGTTGTTCCAGGCTCGGGTGCGGGACTTGCTGGACGTGCTGAGGGCCTGCGTGCGCTCCACTCCATCCCTCCTCGGCTCCACGGTGTGGGGGATGACGGATATTCACAAGGTGCTGAGCTCTCTGGCACCAGCCCAGAAAGACCGACCGCAACCGCTCTACTTTGTCAAAGTGGATGTGAGTGGAGCCTACGAGAGCCTGCCGCATGGCAAACTCATAGAGGTGATTGGCCAGGCCTTGTGCCCCGTCCAGGATGAGCTCTTCACCATCCGCCGCTATGCCAAGATCTGGGCAGATTCCCACGAGGGCCTGAAAAAGGCCTTTGTTAGACAGGCAGATTTTCTGGAGGACAACATGGGATCCACCAACATGAAGGGATTTTTAATGTCGTTGCAGAAGAATGCAAAACTCCACCATGCCATCCTAGTAGAGCAACATTTCTGCTCTGATCTCCGAGGCAAAGAAGCTTCACAGTTCTTCACCCAAATGCTAACAGGCAGCGTAGTTCAGTACGGAAAGAAGACGTACCACCAGTGCCGAGGGATTCCTCAGGGATCGGTCGTGTCCTGTCTGCTCTGTTGTTTGTGTTACGGCCACATGGAGAACGTTCTATTCAAAGACATCACAAAAAACAAAGGGTGTTTGATGAGATTAGTGGACGACTTCCTCCTTATTACTCCAGACCAACATCAAGCACAAACCTTTCTGAAGACCTTGCTGGCTGGAGTACCACAGTATGGTCTAATGGTCAACCCACAGAAGGTGGCAGTCAACTTCCAGCTACTGGGAAGCGTGGGCTCCTGTACGGATATTCGCATGTTGCCTCCTCACTGTCTCTTCCCGTGGTGTGGGCTGCTGCTGGACACCCACTCCCTGGACGTCTATAAAGACTATTCAAGCTATGCCGGCCTCTCTCTACGATACTCCCTCTCTCTGGGGTCTTTCCATTCAGCTGGACACCAGATGAAGAGGAAGCTGATGGCCATCCTGAGGCTCAAATGTCATCCCCTCTTCTTGGACTTGAAGACCAACTCCCTTGAAGCGGTCTACAGGAACATCTACAAGCTGGTGGTGCTGCATGCCTGCAGGTTTCATGTGTGTGCACAGAGTTTGCCCTTTGGTCAAACAGTTGCTAAGAATCCACTTTACTTCCTGCAGATGATCTGGGACATGGCTCAGTACGCCAATAAGCTCCTCAGGTCCAGCAACAAGGGACTAATTTTAGGCAGTAAAGCCCAGACGGGCACCGTGCAGTACGAGGCGGTGGAGCTGCTTTTCTGTCTCAGCTTCCTGCTGGTGCTCTCCCAACACCGTCAGCTCTACAGGGACCTGCTGACGCATCTACACAAACGTTTGTATCCACCAAGAATAATTTTCAACAAAATTGTCATAGTTGATGTTTTAGCATCAACTAGAGTTTAGTTCAGGCTTAAAAAAGTCCAACACGACCCGTCTACAGGCCCGAACACGAAACGAACCCAACACGTTATTTTGATAAAAATGTTACTGCTTTTATTTTTAGAGCATCATTTAGGTAAGCAGTGCAACGTCTCCAGCTTT
>Pfor_TERT_2
CCGGATTCACCTTTGAAGTATGCGGCTTTCTGATTGGACGCATATGAAAACCCAATCCTCATTGGCTAACGGCAAGGCGGGCGGGTGAACTCAATACCTCAAGGCAGGAAGTAGTTTGTTTGCTAGCCAACATGACGGGGTCGTGTTTACCGTGAGTTAGGGGGCTTTAAGTCATTATGGCTGCGGCTGATATGTCCACCGTGCTGAACATTCTCCGGTCTCTGTATCGGCACATACAGACGCTGGAAGAGTTCGCTAACAGCATCGAGTTCAAGGAAGGAAAGAAGCCGGTTCTGGTTGAGCAGTCAGACTCGAACCGCTTCAAAACGTTTGTCAGAGGAGTGTTTGTGTGCTTTGATAAGGAGCTACAGCAGAGTCCCAGCTGCAGCGAGATTTGCACTCTACCGGAACTCCTGGCTTTTGTTCTCAACACCATGAAAAGGAAAAGAAGAAGAAACGTCCTGGCGCATGGCTACAACCTGCTGGCCCTGCCGCAGGAGGATCGGGACGCAGACCACTTTAAATTCCAAGGAGACGTGACCCAAAGTGCCGCCTACGTTCACGGCAGTGACCTGTGGAAGAAAGTCACCTTGCGCCTGGGCACAGACATCACACGGTACCTGCTGGAGAGCTGCTCCGTATTCGTGGCAGTGCCTCCTTCGTGCGTTTTCCAGGTGTGCGGCGTCCCGGCGTATGACAGGGTGTCCACGAGCCCACCCTCGAGTGGGTTTCATCTTCAGCTTCGACTTACGGGGCGCAGTTTGTCTCACTTTGGAAGAGATAAAAGGTCACTGCGCTTTAGGGGAAGACAGAAGGTTGAGAATCTGGCTCAAAGCCAGAGGGGACTCGATCAGCTGGAGGAGGAGATGGGAACTTCCTCAGGAAAGAGGAGACGGTTAGCAAACACAGAAAGCAATCAGGAGCAAACGGTTGAGGAAAGACAGACTAGGTTTGTGGAACCAGCAACGTCTAGGAGGGATGTGGAAAATGGGACGACTGGTTTCAAACAGACAATTGAGATGCCAACAACGGAGGGTGGTCCCAGTTGGCGGTCAGGGGCTTTTCCTCCTTTGCCGCCCTCACAATGTTTTATCCGCACGCTGGGATTCCTGTACGGCGGCAGAGGCCTGCACAGCTTCCTTCTCAACAGGAAGAAAAAAAGCGTCGATGGATCCAGAAGGTTACAAGGGAAAGACTTGATACGAGTCGTCTTCTTCGAGGGCTTGATGTATTTGAACGGTTCAGAGAGGAAACCGAAAAAGCTTCCCCAGAGGTTCTTCAACATGGTTCCCCTCTTTAGTCGGCTGTTGCGGCAACACAAGAAATGCCCTTACAGCAAGATCCTGCAGAGGATCTGCCCTTTGGTTGAAGAGCGTAACACGGGACCTGGAGAGCTAAGCTCCCTTCTACCTAAACATTGTGCGCCCCATCGGGTCTTCCTGTTCGTCAGAGAATGCCTCTCTACTGTGATTCCGCGAGAGATGTGGGGCTCGGACCATAACCGGGTTCATTTCTTTGCCAAAGCCAGGAGTTTTCTCCACAGCGGCAAGTTTGAGAGGCTGTCGCTGGCTGAGCTGATGTGGAACATGAAGGTGAATGACTGCGACTGGTTGAAGATCAGTAAAACCGGCCGAATCCCACCCAGCGAGCTTGCGTACCGGACGCAGATCCTGGGTCAGTTCCTGACCTGGCTGCTGGACGGCTTTGTCGTGGGTCTCGTCCGCGCTTGTTTCTACGCCACGGAGAGCGTGGGGCAGAAGAACGCCATCAGGTTCTACCGACAGGAAGTCTGGACCAAACTTCAGGACTTGGCTTTCAAAGGTCACCTCTCCAAAGGTCAGATGGAGGAGTTGTCCCCTGCTCAGGCAGCGTCTCTCCCCAAAGGCACCGTCATCTCCCGACTTCGTTTCATTCCCAAGTCAGACGGCATGAGGCCTATCACACGAGTTATAGGAACGGATCCCAAAACGAGGTTGTTCCAGGCTCGGGTGCGGGACTTGCTGGACGTGCTGAGGGCCTGCGTGCGCTCCACTCCATCCCTCCTCGGCTCCACGGTGTGGGGGATGACGGATATTCACAAGGTGCTGAGCTCTCTGGCACCAGCCCAGAAAGACCGACCGCAACCGCTCTACTTTGTCAAAGTGGATGTGAGTGGAGCCTACGAGAGCCTGCCGCATGGCAAACTCATAGAGGTGATTGGCCAGGCCTTGTGCCCCGTCCAGGATGAGCTCTTCACCATCCGCCGCTATGCCAAGATCTGGGCAGATTCCCACGAGGGCCTGAAAAAGGCCTTTGTTAGACAGGCAGATTTTCTGGAGGACAACATGGGATCCACCAACATGAAGGGATTTTTAATGTCGTTGCAGAAGAATGCAAAACTCCACCATGCCATCCTAGTAGAGCAACATTTCTGCTCTGATCTCCGAGGCAAAGAAGCTTCACAGTTCTTCACCCAAATGCTAACAGGCAGCGTAGTTCAGTACGGAAAGAAGACGTACCACCAGTGCCGAGGGATTCCTCAGGGATCGGTCGTGTCCTGTCTGCTCTGTTGTTTGTGTTACGGCCACATGGAGAACGTTCTATTCAAAGACATCACAAAAAACAAAGGGTGTTTGATGAGATTAGTGGACGACTTCCTCCTTATTACTCCAGACCAACATCAAGCACAAACCTTTCTGAAGACCTTGCTGGCTGGAGTACCACAGTATGGTCTAATGGTCAACCCACAGAAGGTGGCAGTCAACTTCCAGCTACTGGGAAGCGTGGGCTCCTGTACGGATATTCGCATGTTGCCTCCTCACTGTCTCTTCCCGTGGTGTGGGCTGCTGCTGGACACCCACTCCCTGGACGTCTATAAAGACTATTCAAGCTATGCCGGCCTCTCTCTACGATACTCCCTCTCTCTGGGGTCTTTCCATTCAGCTGGACACCAGATGAAGAGGAAGCTGATGGCCATCCTGAGGCTCAAATGTCATCCCCTCTTCTTGGACTTGAAGACCAACTCCCTTGAAGCGGTCTACAGGAACATCTACAAGCTGGTGGTGCTGCATGCCTGCAGCAGGTTTCATGTGTGTGCACAGAGTTTGCCCTTTGGTCAAACAGTTGCTAAGAATCCACTTTACTTCCTGCAGATGATCTGGGACATGGCTCAGTACGCCAATAAGCTCCTCAGGTCCAGCAACAAGGGACTAATTTTAGGCAGTAAAGCCCAGACGGGCACCGTGCAGTACGAGGCGGTGGAGCTGCTTTTCTGTCTCAGCTTCCTGCTGGTGCTCTCCCAACACCGTCAGCTCTACAGGGACCTGCTGACGCATCTACACAAACGTTTGTATCCACCAAGAATAATTTTCAACAAAATTGTCATAGTTGATGTTTTAGCATCAACTAGAGTTTAGTTCAGGCTTAAAAAAGTCCAACACGACCCGTCTACAGGCCCGAACACGAAACGAACCCAACACGTTATTTTGATAAAAATGTTACTGCTTTTATTTTTAGAGCATCATTTAGGTAAGCAGTGCAACGTCTCCAGCTTT
>Sinv_TERT_1
ATGCAACAACACACAATATTAAAAATTAAAGTAAAAGCAAACATGACATCTTTTATTCCATCTACAAGATATAATTGTAAAGTGAGATTGTTTGAATCTAGAAGTCGAATAAGGCAAACGAGTCGTACTACGGCAAAAATTTCAAAATATCACATTTTAGAAAGCAGGAATACTGTACAAGATATATGCCGTAAAATTTTGGATAGAGATATTGGTCTTGTCAAACCTTATAGAAGCATTAACTTAGATCATGTTATTCCTGCATTGTCACCAATATTAAAATCCTTCAAAGATCGACATAACCGATTTAATTATTTTGATAAATTGAAACATACAATAGAAAATACTAGATGTAAAAAAACTCAAGAGAACAAGAAACCAAAGTATAAACATCAAATTGATGTCTGTTTAGTGCAAGCTTTCTTTAGTTTGTTATTGTATAAAATTGTCCCTCTTGAATTATTTGGCACATCAAGAAACCGAAAGCTTATAAAATCCACAATATATCGTCTTTTAAAGACAAAGCCAAACAAGATACCAGTATCACAGCCTTTTAAAAGAAAAAAATCAAAAAGAACAGATGCCATTGGGGGCATACTAGATTTGGAACATGCTAAACCATTTTTATTAAAAAAGCTGGATATTTCTCAAATTCAGTGGTTACATTCAATTAATAATGATACAGTACGACGGATAATTATACTAAAACTATTGCATTGGTTTTTTGCACAATATATCATAAAGATTTTACATAAATATGTAGTCTTGAACCACTTGAAAAAGCAATGGGTTTATATCACAAAAGATAATTGGTGCAATATGCAAGAAGAATTTATAAAAGAAAAGAAGGATACTAATAATCTTGTGCCCTATGCAAAGTTAAATAACACATATATTGGGATATATAAATTTCTTCCAAGTTCTTCTGGTTTGAGAGCTTTATTTATAACAAAGAATAGTAAAGGAATACATGATAGTGATTATGTTGTTTTAAGATTTTTGCAACAATTATATGTTACTTATTTTGATGAAAATGGGCCTCCAACGATAAAAGGTTGTAAAAATATGATTAAGCATTTTACATCCAGGTTTAAGAATCAACAATTATATTATGTTCGTTGTGATATTCAAGATGCATTTGGCGCTATAATCCAAAAAAAATTATTCGATATTATTGATACGCATTGCAAAAAATTATATGAAAAGCATGGCAAGTATCTTGTAACACAAACTGTTACCGTTAAAACAAATAAAAGAGGTCAAATTATAATAAAGAAATACTTGCAAATTTTAGAGTCTTACCTTAAAAGTTCAATATTCAAAGAAAATGTAACTCGAAACAGTACAGATCCCAAATTGAAAGTTTCAATAAAAAGGTTGAAAAATAGAATATATAAGTTAATACATCTGCGAAAGGTTAAATTTAATGGTCAAGTATATTCAATAAAAGAACTTGGTGTACCACAAGGTGCGTCATTGTCTCCAATTTTATGTGATATATATTACCAAAATATGATCAAAGAAATATTCTCTGAATATTTAGACAACGGTCTTCTGTACAGATATGTGGACGATATGTTATACATGACTAGCAATGAAACGTATGCAACAAGATTTCTAAAAATTGTTGAATCAGGTATACCTGAATATAATGTAAAGTTTAATCAAACGAAAACAGACTCGAATGTAGACACAAAACAACAGCATAAGAACAAAAACTTCACTTTTCTAAACAAAATTCGTGTAACAGTGTAA
>Sinv_TERT_2
ATGCAACAACACACAATATTAAAAATTAAAGTAAAAGCAAACATGACATCTTTTATTCCATCTACAAGATATAATTGTAAAGTGAGATTGTTTGAATCTAGAAGTCGAATAAGGCAAACGAGTCGTACTACGGCAAAAATTTCAAAATATCACATTTTAGAAAGCAGGAATACTGTACAAGATATATGCCGTAAAATTTTGGATAGAGATATTGGTCTTGTCAAACCTTATAGAAGCATTAACTTAGATCATGTTATTCCTGCATTGTCACCAATATTAAAATCCTTCAAAGATCGACATAACCGATTTAATTATTTTGATAAATTGAAACATACAATAGAAAATACTAGATGTAAAAAAACTCAAGAGAACAAGAAACCAAAGTATAAACATCAAATTGATGTCTGTTTAGTGCAAGCTTTCTTTAGTTTGTTATTGTATAAAATTGTCCCTCTTGAATTATTTGGCACATCAAGAAACCGAAAGCTTATAAAATCCACAATATATCGTCTTTTAAAGACAAAGCCAAACAAGATACCAGTATCACAGCCTTTTAAAAGAAAAAAATCAAAAAGAACAGATGCCATTGGGGGCATACTAGATTTGGAACATGCTAAACCATTTTTATTAAAAAAGCTGGATATTTCTCAAATTCAGTGGTTACATTCAATTAATAATGATACAGTACGACGGATAATTATACTAAAACTATTGCATTGGTTTTTTGCACAATATATCATAAAGATTTTACATAAATATGTAGTCTTGAACCACTTGAAAAAGCAATGGGTTTATATCACAAAAGATAATTGGTGCAATATGCAAGAAGAATTTATAAAAGAAAAGAAGGATACTAATAATCTTGTGCCCTATGCAAAGTTAAATAACACATATATTGGGATATATAAATTTCTTCCAAGTTCTTCTGGTTTGAGAGCTTTATTTATAACAAAGAATAGTAAAGGAATACATGATAGTGATTATGTTGTTTTAAGATTTTTGCAACAATTATATGTTACTTATTTTGATGAAAATGGGCCTCCAACGATAAAAGGTTGTAAAAATATGATTAAGCATTTTACATCCAGGTTTAAGAATCAACAATTATATTATGTTCGTTGTGATATTCAAGATGCATTTGGCGCTATAATCCAAAAAAAATTATTCGATATTATTGATACGCATTGCAAAAAATTATATGAAAAGCATGAGTCTTACCTTAAAAGTTCAATATTCAAAGAAAATGTAACTCGAAACAGTACAGATCCCAAATTGAAAGTTTCAATAAAAAGGTTGAAAAATAGAATATATAAGTTAATACATCTGCGAAAGGTTAAATTTAATGGTCAAGTATATTCAATAAAAGAACTTGGTGTACCACAAGGTGCGTCATTGTCTCCAATTTTATGTGATATATATTACCAAAATATGATCAAAGAAATATTCTCTGAATATTTAGACAACGGTCTTCTGTACAGATATGTGGACGATATGTTATACATGACTAGCAATGAAACGTATGCAACAAGATTTCTAAAAATTGTTGAATCAGGTATACCTGAATATAATGTAAAGTTTAATCAAACGAAAACAGACTCGAATGTAGACACAAAACAACAGCATAAGAACAAAAACTTCACTTTTCTAAACAAAATTCGTGTAACAGTGTAA
>Sinv_TERT_3
ATGCAACAACACACAATATTAAAAATTAAAGTAAAAGCAAACATGACATCTTTTATTCCATCTACAAGATATAATTGTAAAGTGAGATTGTTTGAATCTAGAAGTCGAATAAGGCAAACGAGTCGTACTACGGCAAAAATTTCAAAATATCACATTTTAGAAAGCAGGAATACTGTACAAGATATATGCCGTAAAATTTTGGATAGAGATATTGGTCTTGTCAAACCTTATAGAAGCATTAACTTAGATCATGTTATTCCTGCATTGTCACCAATATTAAAATCCTTCAAAGATCGACATAACCGATTTAATTATTTTGATAAATTGAAACATACAATAGAAAATACTAGATGTAAAAAAACTCAAGAGAACAAGAAACCAAAGTATAAACATCAAATTGATGTCTGTTTAGTGCAAGCTTTCTTTAGTTTGTTATTGTATAAAATTGTCCCTCTTGAATTATTTGGCACATCAAGAAACCGAAAGCTTATAAAATCCACAATATATCGTCTTTTAAAGACAAAGCCAAACAAGATACCAGTATCACAGCCTTTTAAAAGAAAAAAATCAAAAAGAACAGATGCCATTGGGGGCATACTAGATTTGGAACATGCTAAACCATTTTTATTAAAAAAGCTGGATATTTCTCAAATTCAGTGGTTACATTCAATTAATAATGATACAGTACGACGGATAATTATACTAAAACTATTGCATTGGTTTTTTGCACAATATATCATAAAGATTTTACATAAATATGTAGTCTTGAACCACTTGAAAAAGCAATGGGTTTATATCACAAAAGATAATTGGTGCAATATGCAAGAAGAATTTATAAAAGAAAAGAAGGATACTAATAATCTTGTGCCCTATGCAAAGTTAAATAACACATATATTGGGATATATAAATTTCTTCCAAGTTCTTCTGGTTTGAGAGCTTTATTTATAACAAAGAATAGTAAAGGAATACATGATAGTGATTATGTTGTTTTAAGATTTTTGCAACAATTATATGTTACTTATTTTGATGAAAATGGGCCTCCAACGATAAAAGAAAAATTATTCGATATTATTGATACGCATTGCAAAAAATTATATGAAAAGCATGGCAAGTATCTTGTAACACAAACTGTTACCGTTAAAACAAATAAAAGAGGTCAAATTATAATAAAGAAATACTTGCAAATTTTAGAGTCTTACCTTAAAAGTTCAATATTCAAAGAAAATGTAACTCGAAACAGTACAGATCCCAAATTGAAAGTTTCAATAAAAAGGTTGAAAAATAGAATATATAAGTTAATACATCTGCGAAAGGTTAAATTTAATGGTCAAGTATATTCAATAAAAGAACTTGGTGTACCACAAGGTGCGTCATTGTCTCCAATTTTATGTGATATATATTACCAAAATATGATCAAAGAAATATTCTCTGAATATTTAGACAACGGTCTTCTGTACAGATATGTGGACGATATGTTATACATGACTAGCAATGAAACGTATGCAACAAGATTTCTAAAAATTGTTGAATCAGGTATACCTGAATATAATGTAAAGTTTAATCAAACGAAAACAGACTCGAATGTAGACACAAAACAACAGCATAAGAACAAAAACTTCACTTTTCTAAACAAAATTCGTGTAACAGTGTAA
>Sinv_TERT_4
ATGCAACAACACACAATATTAAAAATTAAAGTAAAAGCAAACATGACATCTTTTATTCCATCTACAAGATATAATTGTAAAGTGAGATTGTTTGAATCTAGAAGTCGAATAAGGCAAACGAGTCGTACTACGGCAAAAATTTCAAAATATCACATTTTAGAAAGCAGGAATACTGTACAAGATATATGCCGTAAAATTTTGGATAGAGATATTGGTCTTGTCAAACCTTATAGAAGCATTAACTTAGATCATGTTATTCCTGCATTGTCACCAATATTAAAATCCTTCAAAGATCGACATAACCGATTTAATTATTTTGATAAATTGAAACATACAATAGAAAATACTAGATGTAAAAAAACTCAAGAGAACAAGAAACCAAAGTATAAACATCAAATTGATGTCTGTTTAGTGCAAGCTTTCTTTAGTTTGTTATTGTATAAAATTGTCCCTCTTGAATTATTTGGCACATCAAGAAACCGAAAGCTTATAAAATCCACAATATATCGTCTTTTAAAGACAAAGCCAAACAAGATACCAGTATCACAGCCTTTTAAAAGAAAAAAATCAAAAAGAACAGATGCCATTGGGGGCATACTAGATTTGGAACATGCTAAACCATTTTTATTAAAAAAGCTGGATATTTCTCAAATTCAGTGGTTACATTCAATTAATAATGATACAGTACGACGGATAATTATACTAAAACTATTGCATTGGTTTTTTGCACAATATATCATAAAGATTTTACATAAATATGTAGTCTTGAACCACTTGAAAAAGCAATGGGTTTATATCACAAAAGATAATTGGTGCAATATGCAAGAAGAATTTATAAAAGAAAAGAAGGATACTAATAATCTTGTGCCCTATGCAAAGTTAAATAACACATATATTGGGATATATAAATTTCTTCCAAGTTCTTCTGGTTTGAGAGCTTTATTTATAACAAAGAATAGTAAAGGAATACATGATAGTGATTATGTTGTTTTAAGATTTTTGCAACAATTATATGTTACTTATTTTGATGAAAATGGGCCTCCAACGATAAAAGAAAAATTATTCGATATTATTGATACGCATTGCAAAAAATTATATGAAAAGCATGAGTCTTACCTTAAAAGTTCAATATTCAAAGAAAATGTAACTCGAAACAGTACAGATCCCAAATTGAAAGTTTCAATAAAAAGGTTGAAAAATAGAATATATAAGTTAATACATCTGCGAAAGGTTAAATTTAATGGTCAAGTATATTCAATAAAAGAACTTGGTGTACCACAAGGTGCGTCATTGTCTCCAATTTTATGTGATATATATTACCAAAATATGATCAAAGAAATATTCTCTGAATATTTAGACAACGGTCTTCTGTACAGATATGTGGACGATATGTTATACATGACTAGCAATGAAACGTATGCAACAAGATTTCTAAAAATTGTTGAATCAGGTATACCTGAATATAATGTAAAGTTTAATCAAACGAAAACAGACTCGAATGTAGACACAAAACAACAGCATAAGAACAAAAACTTCACTTTTCTAAACAAAATTCGTGTAACAGTGTAA
>Tnig_TERT_1
ATGTCCACTTTTGATCTGTCCCCCACTCTGGGCATTCTTCGCTCACTTTACAAGCATGTGCAAATATTGGAGGATTTCGCTGATAATATTGTCTTTAAAGAAGGACGCAAAGTAATGTTAATCGAAGAGTCCGATACAAGCCAGTTTAAGACTTTCGTCCAGCGCATTTACGTGTGCTTTGACAAGGAACTCCAGCAAGTACCGAGCTGTAACCAGATCTGCACTCTGCCTGAAGTCTTGGCCTTTGTTCTTAACAGTGCAAAGAGGAAAAAGAAGAGGAATGTGCTGGCCCACGGCTACAACATTCTATCGCTTGCTCAGGAGCAGCGGACTGCAGACGATTTTAGACTTCAAGGAGAGATAACTCAAAGTGCTGCTTACATTTACGGCAGTGACCTGTGGAAAAAGGTCTCGATGCGTCTTGGAACCGACATCACGCGTTATCTTTTCGAGAACTGTTATGTGTTTGTGGCCGTCCCACCTTCTTGCTTTTTCCAAGTCTGTGGCGTTCCTGTCTATGACCGGGTCTCCATGACCACCGCCTCACCAAGGTTTTATCTCCAGTCCCGAAACAGGACCTTTGGTCCCAGTGCAAAGACTTGGAAGCACAGATGTGTTGGTGTCAATAATAGAAACAGAAGGACTAGTAACGTGAAGAGGAATACAAGGAAGCGAAAGAGGGAACCTGATCAGAAGGATGAGACAACAACTTGTCCAGGAAAGCGAAGGAGAGTCCTAGAGAAGGGGAACGTTTGTCATGAAACAGTGCAAGGAGGGTCTGGCCCAACAACATTGGTTCTAAAACAGCCCCCTGCTAAAAAGCCCAGTGAAATGCAAGTAAATGTACTTCCATTGGAAAGAGGGCCCAGCTGGAGATCAGGGACTTTCCCACCTTTGCCCCCCTCCCAGTCATTTATCCGCGCTCTTGGATTTCTCTATGGGAGCCAAGGGATGCGCAGCTTCCTTTTGAATAGGAAGAAAAAAGCCGCTGATGGATACAGAAGAATACAAGGGCGAGATTTGATACGGATTGTTTTCTTTGAAGGAGTGGCGTACCTAAAAGGACTTGAAAGGAAGCCCAAGAGACTCCCCCGCCGCTTCTTTAACATGGTCCCGCTGTTCAGTCAGATGCTGCGACGACACAGGAGATGCGCTTACAGAAGATTACTGCAAAAGATGTGCCCGTTGAGAGGAAACGACGATGCGGGAGAAGCCGAGTTGAGCTCCCTGTTGCCCCAACACTGCGGATCTCATCGGGTGTACCTGTTTGTCAGGGAATGCCTCCTGGCTGTCATCCCTCAGGAGCTGTGGGGCTCCGAACGCAATCGGCTTCTCATCTTTTCCCGAGTCAGGTCTTTTTTGAGCATCGGCAAGTTTGAGAAGATGTCCGTGGCTGAAGTAATGTGGAAGATAAAAGTAAACGACTGTGACTGGTTAAAGATCAGTAAGACAGGCAGGGTGCCCCCCAGTGAGCTCTCATACCGCACACAGGTCCTTGGACAGTTTCTGGCCTGGCTCCTGGATGGCTACGTTGTCGGTTTGGTTCGAGCCTGTTTCTATGCCACCGACAGCGTGGGCCAAAAAAACGCCATCAGGTTCTACAGACAGGAAATCTGGGCCAAACTGCAGGACCTGGCCTTCAGAGGCCACATTTCCAAAGGTCAGATGGTGGAGTTGACACCAGGTCAAGTAGCTGCTCTTCCCAAATCCACTGTTATATCCCGCCTTCGCTTCATTCCCAAAACAGAGGGCATGAGGCCCATCACACGGGTCATCGGTGCAAACGCCAAAACGAGGCTTTATCAAAGCCACGTCCGGGACTTGCTGGATGTGCTGCAGGCCTGCGTGCGCGCCACACCATCCTTCCTGGGCTCCACAGTGTGGGGGCTGACAGATATCTACAAAGTGTTAAGCTCCATAGCTCCAGCCCAGAAGCAGATGCCACGGCCGCTTTATTTTGTGAAAGTGGATGTGAGCGGAGCCTATGACAGTCTTCCACACAGCAAACTAATCGAAGTGGTCAACCGGGTTCTGACGCCCGTCTTGAATCAGATCTTTATCATCCGCCGCTTTGCCAAGATCTGGGCTAATTCCCATGAAGGCCTCAAAAAGACTTTTATCAGACAGGCAGATTTCCTTCAAGAAATAATGGGGTCTGTTAACATGAAGACATTTGTGACATCACTGCAGGAAAAAGGGAAGATTCACCACTCAATACTGGTAGAGCAGCATTTCTCCTCAGATCTACAAGGAGAAGATGCACTGAAATTCTTTACCCAAATGCTAACGGGCAGCGTGGTTAAGTTTGGAAAAAAAACATACAGACAGTGCAGAGGGGTTCCTCAGGGATCTGCTGTGTCCAGTGTGCTTTGCTGCCTCTGCTATGGTCTTATGGAGAACGTCCTATTCAAGGACATCATTAAAAACAAAGGCTCTTTAATGAGACTGGTGGATGACTTCCTTCTCATCACCCCTGACCTGCGTGACGCACAGACCTTTTTGAAGATTCTGCTGGCTGGGGTCCCTCAGTATGGTTTGGTGGCTAATCCTCAGAAGATTGTGGTCAATTTTGAGGATTCTGAGAGCACAAACTCTTGTCCTGGCATTCGTGTGCTTCCCCTACGCTGCCTCTTCCCCTGGTGTGGACTGCTGCTGGATACATACAATCTCGACATCTATAAAGACTATTCTAGCTATGCAAACCTGTCCTTGCGCTACAGCCTTACTTTAGGCCCCTGCCACTGTGCTGGACAGCAAATGAAGAGAAAACTGATGGCTGTCCTCAGACTGAAGTGCCATGCCTTGTTCTTTGATCTAAAGACCAACTCTCTTGAAGCCATCTATAAGAATATCTACAAATTACTGCTGCTTCACGCACTCAGGTTCCATGTGTGTGCTCAGGGTCTGCCCTTTGGTCAGACTGTTGCTAAGAACCCAGCATACTTCCTGCTGATGATATGGCATATGGCTGAGTACACCAATCATCTCGTCAGGCTCAGCAACAATGGTAACCATTCCCCTCAAATGGGAATGAATAAAGCTCAGACTGGCTCTGTGCAGCATGAAGCAGTGGAGCTGCTTTTCTGTCTATCCTTCTTGCTGGTGCTGTCCAAACATCGACGTCTCTATAAAGATCTGCTCCCACACCTGCAAAAACGGAAGCGCAGTTTAGAGCAGCGCCTGGGAGACCTGAGGTTGGCCAGAGTCCGACAGGCTGCTCAGCCCAAGACGCCAGTGGACTTCTTGGCAATTAGGACATAAACGAAAACCCCAACCAGACCGTCCGTGCTTAAAAGCTGGCAGAGAGGCTCCACTCCAGTTGACTTCTGACTGGTTCGACTGGCACCAACTTGTGTTGAGTCAAGAATTCTCTCTTGCTCAGAGGTTCTTTCCAGGTGACTCCCACCGCTCGTCCCTCACCTTGCACAGTTGAGTGGGTTGTCCTTTATTGGCATGTCAGGTGCAGCAGGTTTCTATTGGTGAACGTGACCAAAGGCAGAAAGGGAGAGGAGACATCAGCAGTGATGAGCGAGTGTGGCGGGGCATTTTAAGCCTCAATTGGAAAATTAAAAACAGTGACTAATTTTTGCTACAGCAAAGCGTTCTTGC
>Tnig_TERT_2
ATGTCCACTTTTGATCTGTCCCCCACTCTGGGCATTCTTCGCTCACTTTACAAGCATGTGCAAATATTGGAGGATTTCGCTGATAATATTGTCTTTAAAGAAGGACGCAAAGTAATGTTAATCGAAGAGTCCGATACAAGCCAGTTTAAGACTTTCGTCCAGCGCATTTACGTGTGCTTTGACAAGGAACTCCAGCAAGTACCGAGCTGTAACCAGATCTGCACTCTGCCTGAAGTCTTGGCCTTTGTTCTTAACAGTGCAAAGAGGAAAAAGAAGAGGAATGTGCTGGCCCACGGCTACAACATTCTATCGCTTGCTCAGGAGCAGCGGACTGCAGACGATTTTAGACTTCAAGGAGAGATAACTCAAAGTGCTGCTTACATTTACGGCAGTGACCTGTGGAAAAAGGTCTCGATGCGTCTTGGAACCGACATCACGCGTTATCTTTTCGAGAACTGTTATGTGTTTGTGGCCGTCCCACCTTCTTGCTTTTTCCAAGTCTGTGGCGTTCCTGTCTATGACCGGGTCTCCATGACCACCGCCTCACCAAGGTTTTATCTCCAGTCCCGAAACAGGAAGCACAGATGTGTTGGTGTCAATAATAGAAACAGAAGGACTAGTAACGTGAAGAGGAATACAAGGAAGCGAAAGAGGGAACCTGATCAGAAGGATGAGACAACAACTTGTCCAGGAAAGCGAAGGAGAGTCCTAGAGAAGGGGAACGTTTGTCATGAAACAGTGCAAGGAGGGTCTGGCCCAACAACATTGGTTCTAAAACAGCCCCCTGCTAAAAAGCCCAGTGAAATGCAAGTAAATGTACTTCCATTGGAAAGAGGGCCCAGCTGGAGATCAGGGACTTTCCCACCTTTGCCCCCCTCCCAGTCATTTATCCGCGCTCTTGGATTTCTCTATGGGAGCCAAGGGATGCGCAGCTTCCTTTTGAATAGGAAGAAAAAAGCCGCTGATGGATACAGAAGAATACAAGGGCGAGATTTGATACGGATTGTTTTCTTTGAAGGAGTGGCGTACCTAAAAGGACTTGAAAGGAAGCCCAAGAGACTCCCCCGCCGCTTCTTTAACATGGTCCCGCTGTTCAGTCAGATGCTGCGACGACACAGGAGATGCGCTTACAGAAGATTACTGCAAAAGATGTGCCCGTTGAGAGGAAACGACGATGCGGGAGAAGCCGAGTTGAGCTCCCTGTTGCCCCAACACTGCGGATCTCATCGGGTGTACCTGTTTGTCAGGGAATGCCTCCTGGCTGTCATCCCTCAGGAGCTGTGGGGCTCCGAACGCAATCGGCTTCTCATCTTTTCCCGAGTCAGGTCTTTTTTGAGCATCGGCAAGTTTGAGAAGATGTCCGTGGCTGAAGTAATGTGGAAGATAAAAGTAAACGACTGTGACTGGTTAAAGATCAGTAAGACAGGCAGGGTGCCCCCCAGTGAGCTCTCATACCGCACACAGGTCCTTGGACAGTTTCTGGCCTGGCTCCTGGATGGCTACGTTGTCGGTTTGGTTCGAGCCTGTTTCTATGCCACCGACAGCGTGGGCCAAAAAAACGCCATCAGGTTCTACAGACAGGAAATCTGGGCCAAACTGCAGGACCTGGCCTTCAGAGGCCACATTTCCAAAGGTCAGATGGTGGAGTTGACACCAGGTCAAGTAGCTGCTCTTCCCAAATCCACTGTTATATCCCGCCTTCGCTTCATTCCCAAAACAGAGGGCATGAGGCCCATCACACGGGTCATCGGTGCAAACGCCAAAACGAGGCTTTATCAAAGCCACGTCCGGGACTTGCTGGATGTGCTGCAGGCCTGCGTGCGCGCCACACCATCCTTCCTGGGCTCCACAGTGTGGGGGCTGACAGATATCTACAAAGTGTTAAGCTCCATAGCTCCAGCCCAGAAGCAGATGCCACGGCCGCTTTATTTTGTGAAAGTGGATGTGAGCGGAGCCTATGACAGTCTTCCACACAGCAAACTAATCGAAGTGGTCAACCGGGTTCTGACGCCCGTCTTGAATCAGATCTTTATCATCCGCCGCTTTGCCAAGATCTGGGCTAATTCCCATGAAGGCCTCAAAAAGACTTTTATCAGACAGGCAGATTTCCTTCAAGAAATAATGGGGTCTGTTAACATGAAGACATTTGTGACATCACTGCAGGAAAAAGGGAAGATTCACCACTCAATACTGGTAGAGCAGCATTTCTCCTCAGATCTACAAGGAGAAGATGCACTGAAATTCTTTACCCAAATGCTAACGGGCAGCGTGGTTAAGTTTGGAAAAAAAACATACAGACAGTGCAGAGGGGTTCCTCAGGGATCTGCTGTGTCCAGTGTGCTTTGCTGCCTCTGCTATGGTCTTATGGAGAACGTCCTATTCAAGGACATCATTAAAAACAAAGGCTCTTTAATGAGACTGGTGGATGACTTCCTTCTCATCACCCCTGACCTGCGTGACGCACAGACCTTTTTGAAGATTCTGCTGGCTGGGGTCCCTCAGTATGGTTTGGTGGCTAATCCTCAGAAGATTGTGGTCAATTTTGAGGATTCTGAGAGCACAAACTCTTGTCCTGGCATTCGTGTGCTTCCCCTACGCTGCCTCTTCCCCTGGTGTGGACTGCTGCTGGATACATACAATCTCGACATCTATAAAGACTATTCTAGCTATGCAAACCTGTCCTTGCGCTACAGCCTTACTTTAGGCCCCTGCCACTGTGCTGGACAGCAAATGAAGAGAAAACTGATGGCTGTCCTCAGACTGAAGTGCCATGCCTTGTTCTTTGATCTAAAGACCAACTCTCTTGAAGCCATCTATAAGAATATCTACAAATTACTGCTGCTTCACGCACTCAGGTTCCATGTGTGTGCTCAGGGTCTGCCCTTTGGTCAGACTGTTGCTAAGAACCCAGCATACTTCCTGCTGATGATATGGCATATGGCTGAGTACACCAATCATCTCGTCAGGCTCAGCAACAATGGTAACTTTTCAGGCAGTAAAGCTCAGACTGGCTCTGTGCAGCATGAAGCAGTGGAGCTGCTTTTCTGTCTATCCTTCTTGCTGGTGCTGTCCAAACATCGACGTCTCTATAAAGATCTGCTCCCACACCTGCAAAAACGGAAGCGCAGTTTAGAGCAGCGCCTGGGAGACCTGAGGTTGGCCAGAGTCCGACAGGCTGCTCAGCCCAAGACGCCAGTGGACTTCTTGGCAATTAGGACATAAACGAAAACCCCAACCAGACCGTCCGTGCTTAAAAGCTGGCAGAGAGGCTCCACTCCAGTTGACTTCTGACTGGTTCGACTGGCACCAACTTGTGTTGAGTCAAGAATTCTCTCTTGCTCAGAGGTTCTTTCCAGGTGACTCCCACCGCTCGTCCCTCACCTTGCACAGTTGAGTGGGTTGTCCTTTATTGGCATGTCAGGTGCAGCAGGTTTCTATTGGTGAACGTGACCAAAGGCAGAAAGGGAGAGGAGACATCAGCAGTGATGAGCGAGTGTGGCGGGGCATTTTAAGCCTCAATTGGAAAATTAAAAACAGTGACTAATTTTTGCTACAGCAAAGCGTTCTTGC
>Waur_TERT_1
ATGGATTGTCATTATTACAAACAATCCCCCATAAATAACAGACAAAAGAGATATAACAGAAGGAAGAATGAAAAATCATTTAGAAACAGACAATGTTCCAAGTCAGAAGCAGGGGCAAAAGTTACATGTTCTATTCCATTGAAAAAGTATAATTCCACGGTGAAATTGTTTCAATCTAGATGCCAAATGAGGAAGACAAATCGTACTACGGCAAAAATTTCAAAATATCATATTTTAGAGAGCAAGTATACAGGACGAGATATATGTCGTAAAATTTTAGATACAGACATTGGGCTTACGTCTGAATGTTACAGAAACATCAATTTAGATAGTATTATTCCTGCATTATCGAGAATAATGGAAATGTTCAAGAATCGGCATAATAAATATAATTATGCTGATAAGTTAAAAAATATAATAGCAAAAAATAGCACGAAATATGCAGTTAACCACAAGTTTAAACATCAGATCCATGTCCATTCACTGCAATATTTCTTTAGTTTACTCGTGTATGAAAATGTACCTCTTAAGTTATTTGGTACATCAAGAAATCAAAAGGCTATAAAGAAGACAGTATGTTGCCTTTTAAAGACAGTTCCGCAGAAAATATCAATAACAAAAGCTTTTAAAAGAAATATCCAAAAAGCGGACGCTATTGGAGCATCACTAGACATGATGCCATTATTCAACAAATTGGACATTTCTAAAATTAATTGGTTATATTCAATTGATAATAATACCGAGAAATGGATCATTGTACTGAAGCTATTGCATTGGTTTTTTACACAATACATTATAAAGATTTTACATAAATATGTGGTCTTGAAAGTATCTAAACGGCAATGGATATACATCACAAAAGATAATTGGATCAATATGCAAGAAGAATTTGTGAACAAAAAGCTGAATATTTGTGAGCCATGTCTTGTGCCATTTACGGAATTAAACAAGAAATATATTACTGGGATATATAAATTTATTCCAAGTTCTTCTGGTGTGAGAGCTATATTTTTGGCAAAATACAACATTAAGGACAAGTATGATGACGTTGTTTTAAGATTTCTACAACAATTATATATCACGCACTTTAACGAAAAAGGGATCCCAACTGTAGCAGACTGCAAAAAGACGATTTCGAACTACATATGGGAAAGATCTGGAAATCCATTGTATTTTGTTCGTTGTGATATTCAAGATGCATTTGACTCGATAATACAAGATAAATTATATAATATTATCTCTATGTATTGTGAAAAATTAGAGAACATAATTGGAAAACGAATTTGCACTTTTCGAAAACCAAAGCAAAATAGGAAGAAAAACACAGTGCAAATTGTATCTAATTATTTAAAAAAATTAACATCCAGTAATATAATTCCGAGCAATGAAAGACCAAAACGTGTTAGAAAACAAATGATTTTACATAAGATAAAAGAATTAATATTTCAGAAAAAGGTTAAATTGATTGGTAGACGATATTCAATAATACGAGGTGTATCACAAGGTGTATCAACTTCCTCGATTTTATCTGATATATATTACCAGCAGATGATTAAAGAACAATTCTCGGAATATACAAAAAACGGTCTTCTATCTACATACGTCGACGATATGTTATATATTACCGACGATAAAAATTATGCAGTAAGATTTCTAGAAATTATCGAGAATGGGATACACAATGATGAATATGATGTAACATTCAATCCAGATAAAATACAATCAAACGTGGAGGTGTCTTCCACATCCACCAATTCACGAAATATATCCACAATAAAATTTTTAGGATGGAACGTACCTAAGTTCCGTTAA
>Waur_TERT_2
ATGGATTGTCATTATTACAAACAATCCCCCATAAATAACAGACAAAAGAGATATAACAGAAGGAAGAATGAAAAATCATTTAGAAACAGACAATGTTCCAAGTCAGAAGCAGGGGCAAAAGTTACATGTTCTATTCCATTGAAAAAGTATAATTCCACGGTGAAATTGTTTCAATCTAGATGCCAAATGAGGAAGACAAATCGTACTACGGCAAAAATTTCAAAATATCATATTTTAGAGAGCAAGTATACAGGACGAGATATATGTCGTAAAATTTTAGATACAGACATTGGGCTTACGTCTGAATGTTACAGAAACATCAATTTAGATAGTATTATTCCTGCATTATCGAGAATAATGGAAATGTTCAAGAATCGGCATAATAAATATAATTATGCTGATAAGTTAAAAAATATAATAGCAAAAAATAGCACGAAATATGCAGTTAACCACAAGTTTAAACATCAGATCCATGTCCATTCACTGCAATATTTCTTTAGTTTACTCGTGTATGAAAATGTACCTCTTAAGTTATTTGGTACATCAAGAAATCAAAAGGCTATAAAGAAGACAGTATGTTGCCTTTTAAAGACAGTTCCGCAGAAAATATCAATAACAAAAGCTTTTAAAAGAAATATCCAAAAAGCGGACGCTATTGGAGCATCACTAGACATGATGCCATTATTCAACAAATTGGACATTTCTAAAATTAATTGGTTATATTCAATTGATAATAATACCGAGAAATGGATCATTGTACTGAAGCTATTGCATTGGTTTTTTACACAATACATTATAAAGATTTTACATAAATATGTGGTCTTGAAAGTATCTAAACGGCAATGGATATACATCACAAAAGATAATTGGATCAATATGCAAGAAGAATTTGTGAACAAAAAGCTGAATATTTGTGAGCCATGTCTTGTGCCATTTACGGAATTAAACAAGAAATATATTACTGGGATATATAAATTTATTCCAAGTTCTTCTGGTGTGAGAGCTATATTTTTGGCAAAATACAACATTAAGGACAAGTATGATGACGTTGTTTTAAGATTTCTACAACAATTATATATCACGCACTTTAACGAAAAAGGGATCCCAACTGTAGCAGACTGCAAAAAGACGATTTCGAACTACATATGGGAAAGATCTGGAAATCCATTGTATTTTGTTCGTTGTGATATTCAAGATGCATTTGACTCGATAATACAAGAGAACATAATTGGAAAACGAATTTGCACTTTTCGAAAACCAAAGCAAAATAGGAAGAAAAACACAGTGCAAATTGTATCTAATTATTTAAAAAAATTAACATCCAGTAATATAATTCCGAGCAATGAAAGACCAAAACGTGTTAGAAAACAAATGATTTTACATAAGATAAAAGAATTAATATTTCAGAAAAAGGTTAAATTGATTGGTAGACGATATTCAATAATACGAGGTGTATCACAAGGTGTATCAACTTCCTCGATTTTATCTGATATATATTACCAGCAGATGATTAAAGAACAATTCTCGGAATATACAAAAAACGGTCTTCTATCTACATACGTCGACGATATGTTATATATTACCGACGATAAAAATTATGCAGTAAGATTTCTAGAAATTATCGAGAATGGGATACACAATGATGAATATGATGTAACATTCAATCCAGATAAAATACAATCAAACGTGGAGGTGTCTTCCACATCCACCAATTCACGAAATATATCCACAATAAAATTTTTAGGATGGAACGTACCTAAGTTCCGTTAA
>Waur_TERT_3
ATGCCAAATGAGGAAGACAAATCGTACTACGGCAAAAATTTCAAAATATCATATTTTAGAGAAAACATCAATTTAGATAGTATTATTCCTGCATTATCGAGAATAATGGAAATGTTCAAGAATCGGCATAATAAATATAATTATGCTGATAAGTTAAAAAATATAATAGCAAAAAATAGCACGAAATATGCAGTTAACCACAAGTTTAAACATCAGATCCATGTCCATTCACTGCAATATTTCTTTAGTTTACTCGTGTATGAAAATGTACCTCTTAAGTTATTTGGTACATCAAGAAATCAAAAGGCTATAAAGAAGACAGTATGTTGCCTTTTAAAGACAGTTCCGCAGAAAATATCAATAACAAAAGCTTTTAAAAGAAATATCCAAAAAGCGGACGCTATTGGAGCATCACTAGACATGATGCCATTATTCAACAAATTGGACATTTCTAAAATTAATTGGTTATATTCAATTGATAATAATACCGAGAAATGGATCATTGTACTGAAGCTATTGCATTGGTTTTTTACACAATACATTATAAAGATTTTACATAAATATGTGGTCTTGAAAGTATCTAAACGGCAATGGATATACATCACAAAAGATAATTGGATCAATATGCAAGAAGAATTTGTGAACAAAAAGCTGAATATTTGTGAGCCATGTCTTGTGCCATTTACGGAATTAAACAAGAAATATATTACTGGGATATATAAATTTATTCCAAGTTCTTCTGGTGTGAGAGCTATATTTTTGGCAAAATACAACATTAAGGACAAGTATGATGACGTTGTTTTAAGATTTCTACAACAATTATATATCACGCACTTTAACGAAAAAGGGATCCCAACTGTAGCAGACTGCAAAAAGACGATTTCGAACTACATATGGGAAAGATCTGGAAATCCATTGTATTTTGTTCGTTGTGATATTCAAGATGCATTTGACTCGATAATACAAGATAAATTATATAATATTATCTCTATGTATTGTGAAAAATTAGAGAACATAATTGGAAAACGAATTTGCACTTTTCGAAAACCAAAGCAAAATAGGAAGAAAAACACAGTGCAAATTGTATCTAATTATTTAAAAAAATTAACATCCAGTAATATAATTCCGAGCAATGAAAGACCAAAACGTGTTAGAAAACAAATGATTTTACATAAGATAAAAGAATTAATATTTCAGAAAAAGGTTAAATTGATTGGTAGACGATATTCAATAATACGAGGTGTATCACAAGGTGTATCAACTTCCTCGATTTTATCTGATATATATTACCAGCAGATGATTAAAGAACAATTCTCGGAATATACAAAAAACGGTCTTCTATCTACATACGTCGACGATATGTTATATATTACCGACGATAAAAATTATGCAGTAAGATTTCTAGAAATTATCGAGAATGGGATACACAATGATGAATATGATGTAACATTCAATCCAGATAAAATACAATCAAACGTGGAGGTGTCTTCCACATCCACCAATTCACGAAATATATCCACAATAAAATTTTTAGGATGGAACGTACCTAAGTTCCGTTAA
