# Supplementary material for: The protein subunit of telomerase displays patterns of dynamic evolution and conservation across different metazoan taxa
Source: BMC Evol Biol. 2017 Apr 26;17:107. doi: 10.1186/s12862-017-0949-4 (PMC5405514; doi:10.1186/s12862-017-0949-4)
Supplement: Supplementary file 14 — Primers for 18S rDNA PCR and sequencing, 5′ and 3′ RACE and amplification of TERT alternatively spliced variants in triclad planarians. (XLSX 53 kb) [file 12862_2017_949_MOESM14_ESM.xlsx]

## Sheet: Sheet1
Additional file 14: Table S4A - 18S rDNA PCR primers for triclad planarians (adapted from Carranza et al. 1996)
Species	Forward primer	Reverse primer
Procerodes plebeja	CCAGCAGCCGCGCTAATTC	GCATCACAGACCTGTTATTGC
Dendrocoelum lacteum	CCAGCAGCCGCGCTAATTC	GCATCACAGACCTGTTATTGC
Polycelis nigra	CCAGCAGCCGCGCTAATTC	GCATCACAGACCTGTTATTGC
Polycelis felina	CCAGCAGCCGCGCTAATTC	GCATCACAGACCTGTTATTGC
Dugesia japonica	CCAGCAGCCGCGCTAATTC	GCATCACAGACCTGTTATTGC
Dugesia ryukyuensis	CCAGCAGCCGCGCTAATTC	GCATCACAGACCTGTTATTGC
Dugesia benazzi	CCAGCAGCCGCGCTAATTC	GCATCACAGACCTGTTATTGC
Dugesia tahitientis	CCAGCAGCCGCGCTAATTC	GCATCACAGACCTGTTATTGC
Schmidtea mediterranea	CCAGCAGCCGCGCTAATTC	GCATCACAGACCTGTTATTGC
Schmidtea lugubris	CCAGCAGCCGCGCTAATTC	GCATCACAGACCTGTTATTGC
Girardia tigrina	CCAGCAGCCGCGCTAATTC	GCATCACAGACCTGTTATTGC
Additional file 14: Table S4B - 18S rDNA nested sequencing primers for triclad planarians
Species	Forward nested primer	Reverse nested primer
Procerodes plebeja	CCAGCTCCAATAGCGTAT	CAGACCTGTTATTGCTC
Dendrocoelum lacteum	CCAGCTCCAATAGCGTAT	CAGACCTGTTATTGCTC
Polycelis nigra	CCAGCTCCAATAGCGTAT	CAGACCTGTTATTGCTC
Polycelis felina	CCAGCTCCAATAGCGTAT	CAGACCTGTTATTGCTC
Dugesia japonica	CCAGCTCCAATAGCGTAT	CAGACCTGTTATTGCTC
Dugesia ryukyuensis	CCAGCTCCAATAGCGTAT	CAGACCTGTTATTGCTC
Dugesia benazzi	CCAGCTCCAATAGCGTAT	CAGACCTGTTATTGCTC
Dugesia tahitientis	CCAGCTCCAATAGCGTAT	CAGACCTGTTATTGCTC
Schmidtea mediterranea	CCAGCTCCAATAGCGTAT	CAGACCTGTTATTGCTC
Schmidtea lugubris	CCAGCTCCAATAGCGTAT	CAGACCTGTTATTGCTC
Girardia tigrina	CCAGCTCCAATAGCGTAT	CAGACCTGTTATTGCTC
Additional file 14: Table S4C - Accession numbers for 18S rDNA sequences from NCBI
Species	18S_type_I	18S_type_II
Procerodes plebeja	DQ665997	NA
Dendrocoelum lacteum	AJ312271	NA
Polycelis nigra	AF013151	NA
Polycelis felina	DQ665996	NA
Dugesia japonica	AF013153	D83382
Dugesia ryukyuensis	NA	AF050433
Dugesia benazzi	NA	NA
Dugesia tahitientis	NA	NA
Schmidtea mediterranea	DMU31084	DMU31085
Schmidtea lugubris	NA	NA
Girardia tigrina	AF013157	AF013156
Additional file 14: Table S4D - Primers for 5' RACE
Species	Gene specific primer ID	5'-3' sequence
Dugesia ryukyuensis	Dryu_GSP1R	GATTACGCCAAGCTTAATCTCTTCGTTCAATGCAAAATCAAA
Dugesia tahitientis	Dtah_GSP1R	GATTACGCCAAGCTTAATCTCTTCATTCAATGTAAAATCAAA
Dugesia benazzi	Dben_GSP1R	GATTACGCCAAGCTTAATCTCTTCATTCATTGCAAAATCAAA
Polycelis felina	Pfel_GSP1R	GATTACGCCAAGCTTCCACTGAAGATTTTTCGTCGTATGAAG
Procerodes plebeja	Pple_GSP1R	GATTACGCCAAGCTTAGTCGGAATTTTCATTCCACTACAGAT
Additional file 14: Table S4E - Primers for 3' RACE
Species	Gene specific primer ID	5'-3' sequence
Dugesia ryukyuensis	Dryu_GSP2F	GATTACGCCAAGCTTTTACATTTTCAAACTGGCATGAATTTC
Dugesia tahitientis	Dtah_GSP2F	GATTACGCCAAGCTTTCACATTTTCAAACTGGCATGAATTTC
Dugesia benazzi	Dben_GSP2F	GATTACGCCAAGCTTTCACATTTTCACACTGGCATGAATTTC
Schmidtea lugubris	Slug_GSP2F	GATTACGCCAAGCTTGAGTCACTACGCCATCAGG
Polycelis felina	Pfel_GSP2F	GATTACGCCAAGCTTGATGTCGGAGATTTTTTATAGTTCGGG
Procerodes plebeja	Pple_GSP2F	GATTACGCCAAGCTTAGTTATTCGATCATTTGTTGCACAACG
Additional file 14: Table S4F - PCR primers for TERT alternatively spliced variants amplification
Species	Forward primer	Reverse primer
Procerodes plebeja	AACAACAAATGAAACAAAAGCCGA	TTCATTTGTCCTTTGTGTGTTTGT
Schmidtea lugubris	TCGAGAGAAATGGTTTCATGAAAT	TGAAGAATCCATTTCATTTGACCC
Dugesia japonica	AGATATGTGATGAATTTTCTACCTGT	ATGAAGAATCCATTTCATCTGTCCT
Dugesia benazzi	AGGTAAACATGTTCCGGATTCAGT	TGAAGAATCCATTTCATTTGCCCT
Dugesia ryukyuensis	AGATATGTGATGAATTTTCTCTCTGTG	ACAGTAGTTTTGCAATACTTTAG
Dugesia tahitientis	TGAAAGAAATGGCTTCGAAAAATTGG	ATGAAGAATCCATTTCATTTGTCCT
Dendrocoelum lacteum	TGAATATTAAAATTGAGAGGCATGGT	GAATGATCCACTTCATCTGACCCT
Polycelis felina	TGAAAGGCATGGTTTTAAGAAACT	AGAGGCACAAAATGAGAAACTTCA
Polycelis nigra	GTGACAAAATGCCTCAGCCTGTG	GCAAATCGCGAAAGATTTCTTGG
Girardia tigrina	GAGCGTCATGGTTTCAGAAAATCC	AATGGACTGACATAACACTGTTGG
Schmidtea mediterranea	AAATTAGATCTTGGAACTGCTTTGT	TGGAGAATCCATTTCATTTGACCC
