# Supplementary material for: The protein subunit of telomerase displays patterns of dynamic evolution and conservation across different metazoan taxa
Source: BMC Evol Biol. 2017 Apr 26;17:107. doi: 10.1186/s12862-017-0949-4 (PMC5405514; doi:10.1186/s12862-017-0949-4)
Supplement: Supplementary file 19 — Fasta file of planarian TERT alternatively spliced variants. (FASTA 85 kb) [file 12862_2017_949_MOESM19_ESM.fasta]

>Pple_tert
CAAAAACTTCAATTATTAAAAAAACATAAGAAACAACAAATGAAACAAAAGCCGATTTTTAGAAATTATGATGAAATTGCTTTAAAGTCTACCAAAGTACCGGAATCTATTCCACATTTTGAAGTAATGTGCTTTATAAAAAGAATCATTTCAACAATAAATAAAGAACATTTGTTAATTGAAGAAAATTTTAAAATTTTGATGAATTTTTGTCGACATTTCATTAGTATGGAATATAAAGGATATATGCAGCTTCATGATATCTGTAGTGGAATGAAAATTCCGACTAAAATCAATAATTATAATTTATTCGAGTGCTATAATTATCTCATTACTTACCATATTTTTTATGATTTCCTTGTTCCGGTTTTGAAACACAATTATTATTGGTGTCAGGCCTCAGTGGAAACAAATTCTGTACTCTATTTCTCGTATAGTCAATGGCATCGGTTTATTAAATTGGTTGGAGAAGCCAATGAAACAAAGGAATGGTATTCGCAACCAGTAGACAATGATGTATTGAAGTCATCTAATATGCACGCCATCGCTTCCATTCGTTGTGTTATCAAGTCATCTGAGACAAATGATTATCGATTGATTGCCAACTTGAGAGGAGACCCAAATCGACCCCATTCAAGTGTTTCTACACACGCACTATTTATGAATAATCAGCAGGAACTGCTTAAATTTTTCCAATTTTTACGGGATGAACATTCCCATTTACTAACTGACGATCTATATCCAAGGAACAGTTATGAAGAAATTTACAAATATAAAATCAAAATGAACCTGCAAGGCTGTCGCCAATTCTATATAGTTCGTGCTGACATTAAACAATGCTATGATAGTCTCAGACATGATATTATTCGTTGTGTCTTTCTCAATCTATTGTCACAAATACCGAGCTATAAGACGAATTTTGATGATCGAGAATTACGTAAAAATCAGCTTAATAATTTTCTCGATAATATTTTTTTAAAACTGGGTAACAAACATTACCATTTGAAATGTGGAGTTCCACAAGGCTCCTGTATATCGCAATTTCTGTGCAATCTATATATGTTGAATATCAAACGTAAACAGTTATTCGATCATTTGTTGCACAACGACTCTCTTCTGCATCAATATGTCGACGATATTCTCTTCATTACCTGCTCCCAGAACAAAGCCCAATCATTTCTGCGACGAATTAAGAATGTCTATCCCCAATATGGATTGAATTTGAATGAAAATAAAATTATCTGTTCATCCGACTTTACAACTCCAAATTACAGTATTTCATGGCTCGGCTATCAGATCAATGAACGGTGTGATATTTTATTGAAGGTTTCAAGTATAAATCGTACACTGTCCCGATACTCTGGAATTCCACGCAATGCCAGTGCCACGATCAGAATACTGAGACGGAAGCTGAACTATATATTGAGACGAAGAGGAGTTATTGTCAAATCAATCCATGCTGACTATTACTCCAACAATGTTCAACCATTAGTATACAATTGTGATGCACTAGCCTATTTGTCGATCAAATTATTCCTTCAACTTTATCGGGTTTCTTTAAATAAGGATCAACTTGTAACAGTTAAATCAAGTCGTACAATTGCAACTATATTGAAATCATTTTTGTTCAATTATCTGGGCAATTACGAATTATATCGCAAGTCTGTAGTAAATTTACGAGATCATTTACAAACACACAAAGGACAAATGAAGAG
>Dben_tert_1
GGAAAAGGTAAACATGTTCCGGATTCAGTAGAACATTACAATATATTCTCATTTTTGAAAAAACAATTACAAAATCTTAATCTAGATGAGTTTTTAATGAATCGTTTCAATAAATCGGTTTTTCTTAAATATTGCAAGCATTTAATAAGTATGAGTTATAAATCATACATTTCCCTTTCAGATATTTGTAAATCGATGAAAATTAATGCAAAATGGTGTAATTATAATTATTCAGAATTATATATCCATTTAATTACCTATTTATTATTCTACGATTTTCTAGTTCCTATTTTAAAATATAATTTCTACTGGTGTGAATCTCCAATGGATTATTCTACAGTTGTCTACTTCACATTTTCACACTGGCATGAATTTCAGAAGGCTGCCGCTTTATATTATATTAACAGAGGAATATTGAGTGGCCCAATTAATAAAAATAAAATGAAAGAAATGAAAGACCACAAAGTTGGCACTGTTAGATGTTTAATAAAAAATTTAGAAACCGGAGATTATCGGTTAATTTCCAATTTAAAATTGAAACAATCACATGGGAGATTTTCCAGAAAAAAAGTTAAGATTGTTGACCCGAAATTATTAAATTTATTAGAATTTTTCAAAGATTTGAAATTAAAAAAACCCGATTTACTTACAAATGATTTGTATGCTCCAAATAGTTTTGAAGAAATTAAAAAATTTCGCATTCGAATGCAAACCCTTGGAAAAAATAAATTTTTCATTGTCAGAGCGGACGTGAAAAATTGCTATGAGTCATTGCGTCATCAAGATTTGAGATCACTGTTTTCAAATTTAATTTCAAAAACGAAAAATCCTGAAATTTTATTGAAAAAAGCTTCTTTAAAGTCGGAATTTTTCGAATTTCTTGATAATATTTATGTTAAATTTGGTAGTAATTATTATCGCCAAGTCTGTGGAATTCCGCAAGGATCTCATCTATCGTCTTATCTTTGCGGAATTTATATGTTGCATATAAAAAGAAAAGCTCTTTTTGATTTTGCAATGAATGAAGAGATTCTATTTCATCAATATGTTGATGATGTTTTGTTCGTTAGTTACTCCCAAGAAATCGCTGAATCTTTTTTAAAGAGACTTTTAACAGTTTATCCGAAGTATGGTCTGGAATTAAATAATTCGAAAATAATTTGTTCGTGGCAACAATCAAATTCGCCATCTGTTGTACCCTGGCTTGGTTATAATCTCAATGAATCGTGTGAAGTAACATTAAAAGTCAACAATCAATTGAAAATTTTATCGAAATTTGCAGGAATTCCACGAAACGCGAAAAATTCTCTTAGTAATTTGAAATTCAAACTATCATACGCTTTGAAATGGCGAGCAATTATAGCTAATAGCATCAACGAAGATTCCTCTAGTAAAGCGATAATTAAATGCAATTGTGAATTGTTAGGTAGGTTGTCTGCTTATATATTTCTTTGTCGAGTCCGAAATTGTCTAGAATCACGTGAGTTGTTGTCGGGAACATCTAGTCAAAAAATTGCCGATTTGTTGAAAGCGTTTTTGTTTAATTATGTTGAAAAATATGAATATTATGAGGTGGCATTGAAATCTTTGAAGGAAACTTTACAGCCTTATAAAGGGCAAATGAAATGGATTCTTCATTATTTATAG
>Dben_tert_2
AGGTAAACATGTTCCGGATTCAGTAGAACATTACAATATATTCTCATTTTTGAAAAAACAATTACAAAATCTTAATCTAGATGAGTTTTTAATGAGTCGTTTCAATAAATCGGTTTTTCTTAAATATTGCAAGCATTTAATAAGTATGAGTTATAAATCATACATTTCCCTTTCAGATATTTGTAAATCGATGAAAATTAATGCAAAATGGCGTAATTATAATTATTCAGAATTATATATCCATTTAATTACCTATTTATTATTCTATGATTTTCTAGTTCCTATTTTAAAATATAATTTCTACTGGTGTGAATCTCCAATGGATTATTCTACAGTTGTCTACTTCACATTTTCACACTGGCATGAATTTCAGAAGGCTGCCGCTTTATTTTATCCGAAGTATGGTCTGGAATTAAATAATTCGAAAATAATTTGTTCGTGGCAACAATCAAATTCGCCATCTGTTGTACCCTGGCTTGGTTATAATCTCAATGAATCGTGTGAAGTAACATTAAAAGTCAACAATCAATTGAAAATTTTATCGAAATTTGCAGGAATTCCACGAAACGCGAAAAATTCTCTTAGTAATTTGAAATTCAAACTATCATACGCTTTGAAATGGCGAGCAATTATAGCTAATAGCATCAACGAAGATTCCTCTAGTAAAGCGATAATTAAATGCAATTGTGAATTGTTAGGTAGGTTGTCTGCTTATATATTTCTTTGTCGAGTCCGAAATTGTCTAGAATCACGTGAGTTGTTGTCGGGAACATCTAGTCAAAAAATTGCCGATTTGTTGAAAGCGTTTTTGTTTAATTATGTTGAAAAATATGAATATTATGAGGTGGCATTGAAATCTTTGAAGGAAACTTTACAGCCTTATAAAGGGCAAATGAAATGGATTCTTCA
>Dben_tert_3
AGGTAAACATGTTCCGGATTCAGTAGAACATTACAATATATTCTCATTTTTGAAAAAACAATTACAAAATCTTAATCTAGATGAGTTTTTAATGAGTCGTTTCAATAAATCGGTTTTTCTTAAATATTGCAAGCATTTAATAAGTATGAGTTATAAATCATACATTTCCCTTTCAGATATTTGTAAATCGATGAAAATTAATGCAAAATGGCGTAATTATAATTATTCAGAATTATATATCCATTTAATTACCTATTTATTATTCTATGATTTTCTAGTTCCTATTTTAAAATATAATTTCTACTGGTGTGAATCTCCAATGGATTATTCTACAGTTGTCTACTTCACATTTTCACACTGGCATGAATTTCAGAAGGCTGCCGCTTTATATTATATTAACAGAGGAATATTGAGTGGCCCAATTAATAAAAATAAAATGAAAGAAATGAAAGACCACAAAGTTGGCACTGTTAGATGTTTAATAAAAAATTTAGAAACCGGAGATTATCGGTTAATTTCCAATTTAAAATTGAAACAATCACATGGGAGATTTTCCAGAAAAAAAGTTAAGATTGTTGACCCGAAATTATTAAATTTATTAGAATTTTTCAAAGATTTGAAATTAAAAAAACCCGATTTACTTACAAATGATTTGTATGCTCCAAATAGTTTTGAAGAAATTAAAAAATTTCGCATTCGAATGCAAACCCTTGGAAAAAATAAATTTTTCATTGTCAGAGCGGACGTGAAAAATTGCTATGAGTCATTGCGTCATCAAGATTTGAGATCACTGTTTTCAAATTTAATTTCAAAATTTATCCGAAGTATGGTCTGGAATTAAATAATTCGAAAATAATTTGTTCGTGGCAACAATCAAATTCGCCATCTGTTGTACCCTGGCTTGGTTATAATCTCAATGAATCGTGTGAAGTAACATTAAAAGTCAACAATCAATTGAAAATTTTATCGAAATTTGCAGGAATTCCACGAAACGCGAAAAATTCTCTTAGTAATTTGAAATTCAAACTATCATACGCTTTGAAATGGCGAGCAATTATAGCTAATAGCATCAACGAAGATTCCTCTAGTAAAGCGATAATTAAATGCAATTGTGAATTGTTAGGTAGGTTGTCTGCTTATATATTTCTTTGTCGAGTCCGAAATTGTCTAGAATCACGTGAGTTGTTGTCGGGAACATCTAGTCAAAAAATTGCCGATTTGTTGAAAGCGTTTTTGTTTAATTATGTTGAAAAATATGAATATTATGAGGTGGCATTGAAATCTTTGAAGGAAACTTTACAGCCTTATAAAGGGCAAATGAAATGGATTCTTCA
>Dben_tert_4
AGGTAAACATGTTCCGGATTCAGTAGAACATTACAATATATTCTCATTTTTGAAAAAACAATTACAAAATCTTAATCTAGATGAGTTTTTAATGAGTCGTTTCAATAAATCGGTTTTTCTTAAATATTGCAAGCATTTAATAATTCCTATTTTAAAATATAATTTCTACTGGTGTGAATCTCCAATGGATTATTCTACAGTTGTCTACTTCACATTTTCACACTGGCATGAATTTCAGAAGGCTGCCGCTTTATTTTATCCGAAGTATGGTCTGGAATTAAATAATTCGAAAATAATTTGTTCGTGGCAACAATCAAATTCGCCATCTGTTGTACCCTGGCTTGGTTATAATCTCAATGAATCGTGTGAAGTAACATTAAAAGTCAACAATCAATTGAAAATTTTATCGAAATTTGCAGGAATTCCACGAAACGCGAAAAATTCTCTTAGTAATTTGAAATTCAAACTATCATACGCTTTGAAATGGCGAGCAATTATAGCTAATAGCATCAACGAAGATTCCTCTAGTAAAGCGATAATTAAATGCAATTGTGAATTGTTAGGTAGGTTGTCTGCTTATATATTTCTTTGTCGAGTCCGAAATTGTCTAGAATCACGTGAGTTGTTGTCGGGAACATCTAGTCAAAAAATTGCCGATTTGTTGAAAGCGTTTTTGTTTAATTATGTTGAAAAATATGAATATTATGAGGTGGCATTGAAATCTTTGAAGGAAACTTTACAGCCTTATAAAGGGCAAATGAAATGGATTCTTCA
>Dben_tert_5
AGGTAAACATGTTCCGGATTCAGTAGAACATTACAATATATTCTCATTTTTGAAAAAACAATTACAAAATCTTAATCTAGATGAGTTTTTAATGAATCGTTTCAATAAATCGGTTTTTCTTAAATATTGCAAGCATTTAATAAGTATGAGTTATAAATCATACATTTCCCTTTCAGATATTTGTAAATCGATGAAAATTAATGCAAAATGGTGTAATTATAATTATTCAGAATTATATATCCATTTAATTACCTATTTATTATTCTACGATTTTCTAGTTCCTATTTTAAAATATAATTTCTACTGGTGTGAATCTCCAATGGATTATTCTACAGTTGTCTACTTCACATTTTCACACTGGCATGAATTTCAGAAGGCTGCCGCTTTATACGAAAGATCCTGAAATTTTATTGAAAAAAGCTTCTTTAAAGTCGGAATTTTTCGAATTTCTTGATAATATTTATGTTAAATTCGGTAGTAATTATTATCGCCAAGTCTGTGGAATTCCGCAAGGATCTCATCTATCGTCTTATCTTTGCGGAATTTATATGTTGCATATAAAAAGGAAAGCTCTTTTTGATTTTGCTATGAATGAAGAGATTCTATTTCATCAGTATGTTGATGATGTTTTGTTCGTTAGTTACTCCCAAGAAATCGCTGAATCTTTTTTAAAGAGACTTTTAACAGTATATCCGAAGTATGGTCTGGAATTAAATAATTCGAAAATAATTTGTTCGTGGCAACAATCAAATTCGCCATCTGTTGTACCCTGGCTTGGTTATAATCTCAATGAATCGTGTGAAGTAACATTAAAAGTCAACAATCAATTGAAAATTTTATCGAAATTTGCAGGAATTCCACGAAACGCGAAAAATTCTCTTAGTAATTTGAAATTCAAACTATCATACGCTTTGAAATGGCGAGCAATTATAGCTAATAGCATCAACGAAGATTCCTCTAGTAAAGCGATAATTAAATGCAATTGTGAATTGTTAGGTAGGTTGTCTGCTTATATATTTCTTTGTCGAGTCCGAAATTGTCTAGAATCACGTGAGTTGTTGTCGGGAACATCTAGTCAAAAAATTGCCGATTTGTTGAAAGCGTTTTTGTTTAATTATGTTGAAAAATATGAATACTATGAGGTGGCATTGAAATCTTTGAAGGAAACTTTACAGCCTTATAAAGGGCAAATGAAATGGATTCTTCA
>Djap_tert_1
GAAAAATTAGATTTTAGTACTTTTCTATTAAAGATATGTGATGAATTTTCTACCTGTAAATTATCGATAAGATCGGAATTAAATCATAATTTTAAGCTTCATGAATTTCTTAAAGAAATTAAATTCAAATGCAGTGAGATTAAAAAACGTAGTCCTATTTATAAGACATCACTTTCATATTCTGGTGAAGGTCAAAGAGTTCCAGATTCAGTTGAACATTACAAAGTATTTACATTTTTGAAAAAACAGTTGAAAACGCTTAATCTAGATGAGCTTTTCATGAATCGCTTCAACAAATCTGTTTTTTATAACTTTTGCAAGCATTTAATAAGTATGAGTTATAAGTCATACATCTCTCTTTCCGACATTTGCAACCCAATGAAAATTAATGCAAAATGGCGTACTTATATTCTTTCAGAAGTTTATATTCATGTCATTACTTATTTATTGTTTTATGATTTTATAATTCCTATTTTAAAACATAATTTTCACTGGTGTGAGTCTCCAATCGATTATTCTACAGTTATATACTTTACATTTTCACACTGGCATGAATTTCAAAAGGCTGCCTCTCTATATTATATTAACAGAGGAATATTCAAAGGGCCAATCAATAAAACAACCATTAAAGAACTGACAAGGTATAAAGTTGCTAATGTTAGGTGCTTAATAAAAAATTTACAAACTTACGATTATCGATTGATTTCCAACTTAAAATTGAAACAGTCTGATAATGAAAGACCTTTAAGAAAAAAAGTAAAGATTATTGACTCGAAATCATTGAATTTACAAGAATTTTTCCAAAATTTGAAATTAAAAAAACCCGATTTACTTACAGATGATTTATATGCTCCTATAAGTTTTGATGAAATTAAAAAATTTCGAATTCGAATGCAAAACCTCGGAAAAAATAAATTTTTTATTGTTAGAGCGGATGTAAAGAATTGTTATGAATCATTGCGTCATCATGATTTGCGATCAATGTTTTCAGATTTAATTTCAAAGACGAAAGATCCTGATATTTTATTACAAAAAGCTTCATTGAAATCAGAATTTTATGAATTTCTTGATCATATTTATGTGAAATTTGGTAGTAATTATTACCAACAAATCTGTGGAATACCGCAAGGTTCACATTTATCTTCCTATCTTTGCGGAATTTATATGCTGCATATTAAAAAGAAAGCGCTTTTTGATTTTGCATCGAATGAAGAAATTATATTTCATCAATACGTTGATGATGTTTTATTTATTAGTTACTCTCAAGAAACAGCTGAATCTTTTTTAAAAAGACTTTTGGCAGTCTATCCGAAGTATGGTTTGGAATTAAATAATTCGAAAATCATTTGTTCTTGGCAGCAGTCGAATTTACCATCTATTATACCCTGGCTTGGATATAATCTAAGTGATTCGTGTGAAGTAACATTAAAAGTCAACAATCAATTGAAAACTTTATCGAGATTTGCAGGAATTCCACGAAATGCAAAAAATTCTCTTAATAATTTGAAATTTAAATTGTCATATGCTTTGAAATGGCGAGCAATTATAGCTAATAACGTCAACGACAATTCCTCTAGTAAAGCGATAATTAAATGCAATTGTGAATTGTTAGGTAAGTTGTCTGCCTATATATTTCTTTGTCGAGTCCGAAATTGTCTAGAATCACGTGAGTTGTTGTCGGGGAATTATAGTCAAAAAATTGCCGATTTGTTAAAAGCGTTTTTGTTCAATTATGTTGAAAAATATGAGTATTATGAGGTGGCATTAAAATCTTTGAAGCAAACTTTGCAGCCTTATAAAGGACAGATGAAATGGATTCTTCATTATTTATAG
>Djap_tert_2
ACCTGTAAATTATCGATAAGATCGGAATTAAATCATAATTTTAAGCTTCATGAATTTCTTAAAGAAATTAAATTCAAATGCAGTGAGATTAAAAAACGTAGTCCTATTTATAAGACATCACTTTCATATTCTGGTGAAGGTCAAAGAGTTCCAGATTCAGTTGAACATTACAAAGTATTTACATTTTTGAAAAAACAGTTGAAAACGCTTAATCTAGATGAGCTTTTCATGAATCGCTTCAACAAATCTGTTTTTTATAACTTTTGCAAGCATTTAATAAGTATGAGTTATAAGTCATACATCTCTCTTTCCGACATTTGCAACCCAATGAAAATTAATGCAAAATGGCGTACTTATATTCTTTCAGAAGTTTATATTCATGTCATTACTTATTTATTGTTTTATGATTTTATAATTCCTATTTTAAAACATAATTTTCACTGGTGTGAGTCTCCAATCGATTATTCTACAGTTATATACTTTACATTTTCACACTGGCATGAATTTCAAAAGGCTGCCTCTCTATACGAAAGATCCAGATATTTTATTACAAAAAGCTTCATTGAAATCAGAATTTTATGAATTTCTTGATCATATTTATGTGAAATTTGGTAGTAATTATTACCAACAAATCTGTGGAATACCGCAAGGTTCACATTTATCTTCCTATCTTTGCGGAATTTATATGCTGCATATTAAAAAGAAAGCGCTTTTTGATTTTGCATCGAATGAAGAAATTATATTTCATCAATACGTTGATGATGTTTTATTTATTAGTTACTCTCGAGAAACAGCTGAATCTTTTTTAAAAAGACTTTTGGCAGTCTATCCGAAGTATGGTTTGGAATTAAATAATTCGAAAATCATTTGTTCTTGGCAGCAGTCGAATTTACCATCTATTATACCCTGGCTTGGATATAATCTAAGTGATTCGTGTGAAGTAACATTAAAAGTCAACAATCAATTGAAAACTTTATCGAGATTTGCAGGAATTCCACGAAATGCAAAAAATTCTCTTAATAATTTGAAATTTAAATTGTCATATGCTTTGAAATGGCGAGCAATTATAGCTAATAACGTCAACGACAATTCCTCTAGTAAAGCGATAATTAAATGCAATTGTGAATTGTTAGGTAAGTTGTCTGCCTATATATTTCTTTGTCGAGTCCGAAATTGTCTAGAATCACGTGAGTTGTTGTCGGGGAATTATAGTCAAAAAATTGCCGATTTGTTAAAAGCGTTTTTGTTCAATTATGTTGAAAAATATGAGTATTATGAGGTGGCATTAAAATCTTTGAAGGAAACTTTGCAGCCTTATA
>Djap_tert_3
GTGCTTAATAAAAAATTTACAAACTTACGATTATCGATTGATTTCCAACTTAAAATTGAAACAGTCTGATAATGACAGACCTTTAAGAAAAAAAGTAAAGATTATTGACTCGAAATCATTGAATTTACTAGAATTTTTCCAAAATTTGAAATTAAAAAAACCCGATTTACTTACAGATGATTTATATGCTCCTATAAGTTTTGATGAAATTAAAAAATTTCGAATTCGAATGCAAAACCTCGGAAAAAATAAATTTTTTATTGTTAGAGCGGATGTAAAGAATTGTTATGAATCATTGCGTCATCAAGATTTGCGATCAATGTTTTCAGATTTAATTTCAAAGGTATAGAAGACGAAAGATCCAGATATTTTATTACAAAAAGCTTCATTGAAATCAGAATTTTATGAATTTCTTGATCATATTTATGTGAAATTTGGTAGTAATTATTACCAACAAATCTGTGGAATACCGCAAGGTTCACATTTATCTTCCTATCTTTGCGGAATTTATATGCTGCATATTAAAAAGAAAGCGCTTTTTGATTTTGCATCGAATGAAGAAATTATATTTCATCAATACGTTGATGATGTTTTATTTATTAGTTACTCTCGAGAAACAGCTGAATCTTTTTTAAAAAGACTTTTGGCAGTCTATCCGAAGTATGGTTTGGAATTAAATAATTCGAAAATCATTTGTTCTTGGCAGCAGTCGAATTTACCATCTATTATACCCTGGCTTGGATATAATCTAAGTGATTCGTGTGAAGTAACATTAAAAGTCAACAATCAATTGAAAACTTTATCGAGATTTGCAGGAATTCCACGAAATGCAAAAAATTCTCTTAATAATTTGAAATTTAAATTGTCATATGCTTTGAAATGGCGAGCAATTATAGCTAATAACGTCAACGACAATTCCTCTAGTAAAGCGATAATTAAATGCAATTGTGAATTGTTAGGTAAGTTGTCTGCCTATATATTTCTTTGTCGAGTCCGAAATTGTCTAGAATCACGTGAGTTGTTGTCGGGGAATTATAGTCAAAAAATTGCCGATTTGTTAAAAGCGTTTTTGTTCAATTATGTTGAAAAATATGAGTATTATGAGGTGGCATTAAAATCTTTGAAGGAAACTTTGCAGCCTTATAAAGGACAGATGAAATGGATTCTTCAT
>Djap_tert_4
AGATATGTGATGAATTTTCTACCTGTAAATTATCGATAAGATCGGAATTAAATCATAATTTTAAGCTTCATGCATTTCTTAAAGAAATTAAATTCAAATGCAGTGAGATGTAAGTTCTGTTGGAATTTTCTTAATTTCTTATTCAATTGAAGTAAAAAACGTAGTCCTATTTATAAGACATCAATTTCATATTCTGGTGAAGGTCAAAGAGTTCCAGATTCAGTTGAACATTACAAAGTATTTACATTTTTGAAAAAACAGTTGAAAACGCTTAATCTAGATGAGCTTTTCATGAATCGCTTCAACAAATCTGTTTTTTATAACTTTTGCAAGCATTTAATAAGTATGAGTTATAAGTCATACATCTCTCTTTCCGACATTTGCAACCCAATGAAAATTAATGCAAAATGGCGTACTTATATTCTTTCAGAAGTTTATATTCATGTCATTACTTATTTATTGTTTTATGATTTTATAATTCCTATTTTAAAACATAATTTTCACTGGTGTGAGTCTCCAATCGATTATTCTACAGTTATATACTTTACATTTTCACACTGGCATGAATTTCAAAAGGCTGCCTCTCTATATTATATTAACAGAGGAATATTCAAAGGGCCAATCAATAAAACAACCATTAAAGAACTGACAAGGTATAAAGTTGCTAATGTTAGGTGCTTAATAAAAAATTTACAAACTTACGATTATCGATTGATTTCCAACTTAAAATTGAAACAGTCTGATAATGACAGACCTTTAAGAAAAAAAGTAAAGATTATTGACTCGAAATCATTGAATTTACAGAAATTTTTCCAAAATTTGAAATTAAAAAAACCCGATTTACTTACAGATGATTTATATGCTCCTATAAGTTTTGATGAAATTAAAAAATTTCGAATTCGAATGCAAAACCTCGGAAAAAATAAATTTTTTATTGTTAGAGCGGATGTAAAGAATTGTTATGAATCATTGCGTCATCAAGATTTGCGATCAATGTTTTCAGATTTAATTTCAAAGACGAAAGATCCAGATATTTTATTACAAAAAGCTTCATTGAAATCAGAATTTTATGAATTTCTTGATCATATTTATGTGAAATTTGGTAGTAATTATTACCAACAAATCTGTGGAATACCGCAAGGTTCACATTTATCTTCCTATCTTTGCGGAATTTATATGCTGCATATTAAAAAGAAAGCGCTTTTTGATTTTGCATCGAATGAAGAAATTATATTTCATCAATACGTTGATGATGTTTTATTTATTAGTTACTCTCGAGAAACAGCTGAATCTTTTTTAAAAAGACTTTTGGCAGTCTATCCGAAGTATGGTTTGGAATTAAATAATTCGAAAATCATTTGTTCTTGGCAGCAGTCGAATTTACCATCTATTATACCCTGGCTTGGATATAATCTAAGTGATTCGTGTGAAGTAACATTAAAAGTCAACAATCAATTGAAAACTTTATCGAGATTTGCAGGAATTCCACGAAATGCAAAAAATTCTCTTAATAATTTGAAATTTAAATTGTCATATGCTTTGAAATGGCGAGCAATTATAGCTAATAACGTCAACGACAATTCCTCTAGTAAAGCGATAATTAAATGCAATTGTGAATTGTTAGGTAAGTTGTCTGCCTATATATTTCTTTGTCGAGTCCGAAATTGTCTAGAATCACGTGAGTTGTTGTCGGGGAATTATAGTCAAAAAATTGCCGATTTGTTAAAAGCGTTTTTGTTCAATTATGTTGAAAAATATGAGTATTATGAGGTGGCATTAAAATCTTTGAAGGAAACTTTGCAGCCTTATAAAGGACAGATGAAATGGATTCTTCAT
>Dlac_tert_1
ATGAATATTAAAATTGAGAGGCATGGTTTTAAAAAATTAGAATTTGAGAAATTAATTGATATTTTGTGCTCCGAGTTTTCTGTTCGTTCGATTAGTGTCAATCTTGAACTTCGCCAAGAACGAGATTATTTCTCTAAAATTCGTGAAATTGATAAAAAATGTTCAGAATTTTTGAATATAACCCCGATGTACAGAGTGGTACCAAGTGAATGTGATAAAGCAATTAAGATTCCGGGAATTATTGAACATTTCGAAGTATATTCATTTCTGAAGAAAATGTTAAAATCTTTAGATTTAAAAGAATATTTCTTGAATACTGGAAGTGAAACTGTTATTTATAGATATTGTAAACACTTTGTGAGCATGGAGTATAAAGGGTTTATTATGTTGTCAGATATTTGTACGTCTATGAAGATTGATGCAAAATTTGAAAATTATAATTTGACAGAGTTGTACTTCTACGCTCTCACATATCACATCTTTTATAATTTCTTAGTGCCCATACTGAAGCATAACTTTTACTGGTGTCAATCGTCTCCGGAGCTTTGTACTGTAGAATATTTCACCTATTCTAATTGGCATATATTTTTGAGGCAAGTGGGAAAAAGATTCGTTGAACGACGTATTTTTGACGGACCGATTGTTCAGTCTGAAATAGAAAATAATGATGAACGCGGCGTAGCTTTGGTACGATGTGTTATAAAGAATGCATTCTCCGGAGATTACCGGTTAGTTTCCAATCTTCGATTTCAGTCTTCAACAAAAAAGAGAATATCTTCGGAATTATGTTCTTCGAGAGATTTTATTGCTAACGAACAACTTCTATTTGACTTCTTCAATGACATAAAGTCCGCGAGACCAGAATTGGTCACTCATGGAATTTATACAACGAATAGTTTCGAAGCAGTCAGGCAATATCGTCTTGTCATGCTTGCCAATCAATGTCAAAGATTTTTCATAGTTCGTGCTGACATCAAAAGTTGTTACGAATCTATCAATCACTCCATCTTAAGATGTATCTTTCTGAATTTGATTTCACAGATTAATTTGGACAAGGTCTGTCTCTTCAGAGATGTAAGAAGAAATCAAATGAATACGTTTCTTAATAATATCTATTTGAAACTCGGTAGTGAATATTATCACCAAGTGTGTGGAGTACCTCAAGGCTCTTGTATCTCACTCTTTCTCTGTAACATTTACATGCTCCATATACGCAAGAAAGAGCTCGCAGACTTCATCAATGATGAACATGTGATATTCCACCAATATGTGGATGATATTCTCTACATTACGTCCTCTTATGATAAGGCTGAATCTTTTTTAAAGAGAATAATTTCCGTATACCCAAAGTATGGCATGGAACTGAATGAATCGAAGATCCTGTGCTCATGGCTACAAGAAGATTTGCCTCGCACAATTCCTTGGTTGGGATACAACATTAATGAGTTGTGTGAAGTCACTTTCAAACCTCCGAGTTTTATAAAAAATTTATCAAGATTCTCCGGAGTTCCCAGAAATGCTAAAGACTCGTACAAGTTATTGAAAAGAAAGTTATTTTACCTCTTTAAAAAGAAATCCATAATTGTGAATACTCTGGAACATAGTTTATATTCAGAAGTGACAATAAGAAGCAATTGTCGACTACTAGGCGGAGTCTTTGCCAACATTGTATTTTGCGTGGTCAGAGTCTGTCTTAATAAAACGGATCTTCTATCCAGAAGATCCAGTGAAAAAATTGCGGTTTTATTAAAGTCAAAGTTGTACGATTTTCTAAAGATTTATGAATATTATAGAATAGCAGTGCAGTCACTGAAAGCTGCTTTAGCACCCTTCAAGGGTCAGATGAAGTGGATCATTCAGTGTCTCTAA
>Dlac_tert
TGTTCAGTCTGAAATAGAAAATAATGATGAACGCGGCGTAGCTTTGGTACGATGTGTTATAAAGAATGCATTCTCCGGAGATTACCGGTTAGTTTCCAATCTTCGATTTCAGTCTTCAACAAAAAAGAGAATATCTTCGGAATTATGTTCTTCGAGAGATTTTATTGCTAACGAACAACTTCTATTTGACTTCTTCAATGACATAAAGTCCGCGAGACCAGAATTGGTCACTCATGGAATTTATACAACGAATAGTTTCGAAGCAGTCAGGCAATATCGTCTTGTCATGCTTGCCAATCAATGTCAAAGATTTTTCATAGTTCGTGCTGACATCAAAAGTTGTTACGAATCTATCAATCACTCCATCTTAAGATGTATCTTTCTGAATTTGATTTCACAGATTAATTTGGACAAGGTCTGTCTCTTCAGAGATGTAAGAAGAAATCAAATGAATACGTTTCTTAATAATATCTATTTGAAACTCGGTAGTGAATATTATCACCAAGTGTGTGGAGTACCTCAAGGCTCTTGTATCTCACTCTTTCTCTGTAACATTTACATGCTCCATATACGCAAGAAAGAGCTCGCAGACTTCATCAATGATGAACATGTGATATTCCACCAATATGTGGATGATATTCTCTACATTACGTCCTCTTATGATAAGGCTGAATCTTTTTTAAAGAGAATAATTTCCGTATACCCAAAGTATGGCATGGAACTGAATGAATCGAAGATCCTGTGCTCATGGCTACAAGAAGATTTGCCTCGCACAATTCCTTGGTTGGGATACAACATTAATGAGTTGTGTGAAGTCACTTTCAAACCTCCGAGTTTTATAAAAAATTTATCAAGATTCTCCGGAGTTCCCAGAAATGCTAAAGACTCGTACAAGTTATTGAAAAGAAAGTTATTTTACCTCTTTAAAAAGAAATCCATAATTGTGAATACTCTGGAACATAGTTTATATTCAGAAGTGACAATAAGAAGCAATTGTCGACTACTAGGCGGAGTCTTTGCCAACATTGTATTTTGCGTGGTCAGAGTCTGTCTTAATAAAACGGATCTTCTATCTAGAAGATCCAGTGAAAAAATTGCAGTTTTATTAAAGTCAAAGTTGTACGATTTTCTAAAGATTTATGAATATTATAGAATAGCAGTGCAGTCACTGAAAGCTGCTTTAGCACCCTTCAAGGGTCAGATGAAGTGGATCATTC
>Dryu_tert_1
AAATTGGATTTTAATACATTTTTATTAAAGATATGTGATGAATTTTCTCTCTGTGAATTATCGATAAGATCAGAATTAAATTATAATTTTAAGCTTCATAACTTTCTTAAAGAAGTTAAATTCAAATTCAACGAGATTAAAAAACGTAGTCCTATTTATAAAGCATCACTTTTGTATACTGGTAAAGGTCAAAAAGTTCCGAATACAATTGAGCATTACGAAATATTTACATTTTTGAAAAAACAATTGAAAATGTTTAATCTAGATGAACTTTTCATGAATAGCTTTAACAAATCTATTTTTTTAAAGTTTTGCAAGCATTTAATAAGTATGAGTTATAAATCATACATTTCTCTTTCGGACATTTGCAATTCAATGAAAATTAATGCAAAATGGCGCGCTTATATTCTTTCAGAAGTTTATATTAGTGTCATCACTTATTTATTGTTTTATAATTTTATAGTTCCTGTTTTAAAACATAATTTTCACTGGTGTGAATCTCCAAGCGATTATTCTACAGTTGTTTACTTTACATTTTCAAACTGGCATGAATTTCAAAAAGCTGCAGCTTTATATTACATAAACAGAGGAATATTCAGAGGACCAATCAATAAAACATGCATTAAAGAACTAAAAGGATATAAAGTTGGTACTGTTAGATGCTTAGTTAAAAATATACAAACGCATGATTATCGATTGATTTCTAATTTAAAATTAAAACAATTGGATAATATCAAATCTTCAAGGAAAAAAGTGAAGATTGTTGACTTTAAATTATTGAATTTGCTGGAATTTTTTAAAAATTTGAAATTAAAAAAACCTGATTTACTTACAGATGATTTATATGCTCCTATAAGTTTTGAAGAAATTAAAAAATTTCGAATTCGAATGCAACAACTTGGAAAAAATAAATTTTTCATTGTTAGAGCAGATGTAAAGAATTGTTATGAATCATTGCGCCATCAAGATTTGCGATCAATGTTTTCAGATTTAATTTCAAAGACGAAAGATCCAGAAATTTTTTTAAAAAAAGCTTTATTGAAGTCAGAATTTTATGAATTTCTTGATCATATCTACGTGAAATTTGGTAGTAGTTATTACCAGCAAATCCGTGGAATACCACAAGGATCGCATTTATCTTCTTATCTTTGCGGAATTTATATGTTGCATATTAAAAAGAAAGCACTATTTGATTTTGCATTGAACGAAGAGATTATATTTCATCAATACGTTGATGATGTTTTATTTATAAGTTATTCTCAAGAAACAGCTGAATCTTTTTTAAAGAGACTTTTAGCAGTCTATCCGAAGTATGGCTTGGAATTGAATAATTCGAAAATCATTTGTTCTTGGCTGCAGTCGAACTTACCACCAATTATACCCTGGCTTGGATATAATCTCAGTGATTCGTGTGAAGTGACATTAAAAGTCAACAATCAATTGAAAACTTTGTCGAGATTTGCGGGAATTCCTCGAAATGCAAAAAATTCTCTTAATAATTTAAAATTTAAATTGTCATATGCTTTGAAATGGCGAGCAATTATAGCTAATAACATCAACGACAAATCTTCTAGTAAAGCGATAATTAAATGCAATTGTGAATTGTTAGGTAAGTTGTCTGCCTATATATTTCTTTGTCGAGTCCGAAATTGTCTAGAATCACGTGAGTTGTTGTCGGGGACTTATAGTCAAAAAATTGCCGATTTGTTAAAATCGTTTTTGTTCAATTACGTTGAAAAATATGAGTATTATGAGGTGGCATTAAAATCTTTGAAGAAAACTTTGCAGCCTTTTAAAGGACAGATGAAATGGATTCTTCATTATTTATAG
>Dryu_tert_2
AGATATGTGATGAATTTTCTCTCTGTGAATTATCGATAAGATCAGAATTAAATTATAATTTTAAGCTTCATAACTTTCTTAAAGAAGTTAAATTCAAATGCAACGAGATTAAAAAACGTAGTCCTATTTATAAAACATCACTTTTGTATACTGGTAAAGGTCAAAAAGTTCCGAATACAATTGAGCATTACGAAATATTTACATTTTTGAAAAAACAATTGAAAATGTTTAATCTAGATGAACTTTTCATGAATAGCTTTAACAAATCTATTTTTTTAAAGTTTTGCAAGCATTTAATAAGTATGAGTTATAAATCATACATTTCTCTTTCGGACATTTGCAATTCAATGAAAATTAATGCAAAATGGCGCGCTTATATTCTTTCAGAAGTTTATATTAGTGTCATCACTTATTTATTGTTTTATAATTTTATAGTTCCTGTTTTAAAACATAATTTTCACTGGTGTGAATCTCCAAGCGATTATTCTACAGTTGTTTACTTTACATTTTCAAACTGGCATGAATTTCAAAAAGCTGCAGCTTTATTCTATCCGAAGTATGGCTTGGAATTGAATAATTCGAAAATCATTTGTTCTTGGCTGCAGTCGAACTTACCACCAATTATACCCTGGCTTGGATATAATCTCAGTGATTCGTGTGAAGTGACATTAAAAGTCAACAATCAATTGAAAACTTTGTCGAGATTTGCGGGAATTCCTCGAAATGCAAAAAATTCTCTTAATAATTTAAAATTTAAATTGTCATATGCTTTGAAATGGCGAGCAATTATAGCTAATAACATCAACGACAAATCTTCTAGTAAAGCGATAATTAAATGCAATTGTGAATTGTTAGGTAAGTTGTCTGCCTATATATTTCTTTGTCGAGTCCGAAATTGTCTAGAATCACGTGAGTTGTTGTCGGGGACTTATAGTCAAAAAATTGCCGATTTGTTAAAATCGTTTTTGTTCAATTACGTTGAAAAATATGAGTATTATGAGGTGGTATTAAAATCTTTGAAGAAAACTTTGCAGCCTTTTAAAGGACAGATGAAATGGATTCTTCATTATTTATAG
>Dryu_tert_3
GATATGTGATGAATTTTCTCTCTGTGAATTATCGATAAGATCAGAATTAAATTATAATTTTAAGCTTCATAACTTTCTTAAAGAAGTTAAATTCAAATGCAACGAGATTAAAAAACGTAGTCCTATTTATAAAACATCACTTTTGTATACTGGTAAAGGTCAAAAAGTTCCGAATACAATTGAGCATTACGAAATATTTACATTTTTGAAAAAACAATTGAAAATGTTTAATCTAGATGAACTTTTCATGAATAGCTTTAACAAATCTATTTTTTTAAAGTTTTGCAAGCATTTAATAAGTATGAGTTATAAATCATACATTTCTCTTTCGGACATTTGCAATTCAATGAAAATTAATGCAAAATGGCGCGCTTATATTCTTTCAGAAGTTTATATTAGTGTCATCACTTATTTATTGTTTTATAATTTTATAGTTCCTGTTTTAAAACATAATTTTCACTGGTGTGAATCTCCAAGCGATTATTCTACAGTTGTTTACTTTACATTTTCAAACTGGCATGAATTTCAAAAAGCTGCAGCTTTATATTACATAAACAGAGGAATATTCAGAGGACCAATCAATAAAACATGCATTAAAGAACTAAAAGGATATAAAGTTGGTACTGTTAGATGCTTAGTTAAAAATATACAAACGCATGATTATCGATTGATTTCTAATTTAAAATTAAAACAATTGGATAATATCAAATCTTCAAGGAAAAAAGTGAAGATTGTTGACTTTAAATTATTGAATTTGCTGGAATTTTTTAAAAATTTGAAATTAAAAAAACCTGATTTACTTACAGATGATTTATATGCTCCTATAAGTTTTGAAGAAATTAAAAAATTTCGAATTCGAATGCAACAACTTGGAAAAAATAAATTTTTCATTGTTAGAGCAGATGTAAAGAATTGTTATGAATCATTGCGCCATCAAGATTTGCGATCAATGTTTTCAGATTTAATTTCAAAGTCTATCCGAAGTATGGCTTGGAATTGAATAATTCGAAAATCATTTGTTCTTGGCTGCAGTCGAACTTACCACCAATTATACCCTGGCTTGGATATAATCTCAGTGATTCGTGTGAAGTGACATTAAAAGTCAACAATCAATTGAAAACTTTGTCGAGATTTGCGGGAATTCCTCGAAATGCAAAAAATTCTCTTAATAATTTAAAATTTAAATTGTCATATGCTTTGAAATGGCGAGCAATTATAGCTAATAACATCAACGACAAATCTTCTAGTAAAGCGATAATTAAATGCAATTGTGAATTGTTAGGTAAGTTGTCTGCCTATATATTTCTTTGTCGAGTCCGAAATTGTCTAGAATCACGTGAGTTGTTGTCGGGGACTTATAGTCAAAAAATTGCCGATTTGTTAAAATCGTTTTTGTTCAATTACGTTGAAAAATATGAGTATTATGAGGTGGTATTAAAATCTTTGAAGAAAACTTTGCAGCCTTTTAAAGGACAGATGAAATGGATTCTTCATTATTTATAG
>Dryu_tert_4
TCATATGTTCTTGGCTGCAGTCGAACTTACCACCAATTATACCCTGGCTTGGATATAATCTCAGTGATTCGTGTGAAGTGACATTAAAAGTCAACAATCAATTGAAAACTTTGTCGAGATTTGCGGGAATTCCTCGAAATGCAAAAAATTCTCTTAATAATTTAAAATTTAAATTGTCATATGCTTTGAAATGGCGAGCAATTATAGCTAATAACATCAACGACAAATCTTCTAGTAAAGCGATAATTAAATGCAATTGTGAATTGTTAGGTAAGTTGTCTGCCTATATATTTCTTTGTCGAGTCCGAAATTGTCTAGAATCACGTGAGTTGTTGTCGGGGACTTATAGTCAAAAAATTGCCGATTTGTTAAAATCGTTTTTGTTCAATTACGTTGAAAAATATGAGTATTATGAGGTGGTATTAAAATCTTTGAAGAAAACTTTGCAGCCTTTTAAAGGACAGATGAAATGGATTCTTCATTATTTATAG
>Dryu_tert_5
AGATATGTGATGAATTTTCTCTCTGTGAATTATCGATAAGATCAGAATTAAATTATAATTTTAAGCTTCATAACTTTCTTAAAGAAGTTAAATTCAAATGCAACGAGATTAAAAAACGTAGTCCTATTTATAAAACATCACTTTTGTATACTGGTAAAGGTCAAAAAGTTCCGAATACAATTGAGCATTACGAAATATTTACATTTTTGAAAAAACAATTGAAAATGTTTAATCTAGATGAACTTTTCATGAATAGCTTTAACAAATCTATTTTTTTAAAATTACAATTATTAGTGCAACAATTATTAAATAGATCGGGAAACTTTAATTAAGTTTATTTAAATAATGATTTTGGCAAACATTGTCAGTAAGAACATTCTTACATCTAGCAATCACTTTGCAAGCATTTAATAAGTATGAGTTATAAATCATACATTTCTCTTTCGGACATTTGCAATTCAATGAAAATTAATGCAAAATGGCGCGCTTATATTCTTTCAGAAGTTTATATTAGTGTCATCACTTATTTATTGTTTTATAATTTTATAGTTCCTGTTTTAAAACATAATTTTCACTGGTGTGAATCTCCAAGCGATTATTCTACAGTTGTTTACTTTACATTTTCAAACTGGCATGAATTTCAAAAAGCTGCAGCTTTATACGAAAGATCCAGAAATTTTTTTAAAAAAAGCTTTATTGAAGTCAGAATTTTATGAATTTCTTGATCATATCTACTTGAAATTTGGTAGTAGTTATTACCAGCAAATCCGTGGAATACCACAAGGATCGCATTTATCTTCTTATCTTTGCGGAATTTATATGTTGCATATTAAAAAGAAAGCACTGTTTGATTTTGCATTGAACGAAGAGATTATATTTCATCAATACGTTGATGATGTTTTATTTATAAGTTATTCTCAAGAAACAGCTGAATCTTTTTTAAAGAGACTTTTAGCAGTCTATCCGAAGTATGGCTTGGAATTGAATAATTCGAAAATCATTTGTTCTTGGCTGCAGTCGAACTTACCACCAATTATACCCTGGCTTGGATATAATCTCAGTGATTCGTGTGAAGTGACATTAAAAGTCAACAATCAATTGAAAACTTTGTCGAGATTTGCGGGAATTCCTCGAAATGCAAAAAATTCTCTTAATAATTTAAAATTTAAATTGTCATATGCTTTGAAATGGCGAGCAATTATAGCTAATAACATCAACGACAAATCTTCTAGTAAAGCGATAATTAAATGCAATTGTGAATTGTTAGGTAAGTTGTCTGCCTATATATTTCTTTGTCGAGTCCGAAATTGTCTAGAATCACGTGAGTTGTTGTCGGGGACTTATAGTCAAAAAATTGCCGATTTGTTAAAATCGTTTTTGTTCAATTACGTTGAAAAATATGAGTATTATGAGGTGGTATTAAAATCTTTGAAGAAAACTTTGCAGCCTTTTAAAGGACAGATGAAATGGATTCTTCATTATTTATAG
>Dryu_tert_6
AGATATGTGATGAATTTTCTCTCTGTGAATTATCGATAAGATCAGAATTAAATTATAATTTTAAGCTTCATAACTTTCTTAAAGAAGTTAAATTCAAATGCAACGAGATTAAAAAACGTAGTCCTATTTATAAAACATCACTTTTGTATACTGGTAAAGGTCAAAAAGTTCCGAATACAATTGAGCATTACGAAATATTTACATTTTTGAAAAAACAATTGAAAATGTTTAATCTAGATGAACTTTTCATGAATAGCTTTAACAAATCTATTTTTTTAAAATTACAATTATTAGTGCAACAATTATNAAATAGATCGGGAAACTTTAATTAAGTTTATTTAAATAATGATTTTGGCAAACATTGTCAGTAAGAACATTCTTACATCTAGCAATCACTTTGCAAGCATTTAATAAGTATGAGTTATAAATCATACATTTCTCTTTCGGACATTTGCAATTCAATGAAAATTAATGCAAAATGGCGCGCTTATATTCTTTCAGAAGTTTATATTAGTGTCATCACTTATTTATTGTTTTATAATTTTATAGTTCCTGTTTTAAAACATAATTTTCACTGGTGTGAATCTCCAAGCGATTATTCTACAGTTGTTTACTTTACATTTTCAAACTGGCATGAATTTCAAAAAGCTGCAGCTTTATATTACATAAACAGAGGAATATTCAGAGGACCAATCAATAAAACATGCATTAAAGAACTAAAAGGATATAAAGTTGGTACTGTTAGATGCTTAGTTAAAAATATACAAACGCATGATTATCGATTGATTTCTAATTTAAAATTAAAACAATTGGATAATATCAAATCTTCAAGGAAAAAAGTGAAGATTGTTGACTTTAAATTATTGAATTTGCTGGAATTTTTTAAAAATTTGAAATTAAAAAAACCTGATTTACTTACAGATGATTTATATGCTCCTATAAGTTTTGAAGAAATTAAAAAATTTCGAATTCGAATGCAACAACTTGGAAAAAATAAATTTTTCATTGTTAGAGCAGATGTAAAGAATTGTTATGAATCATTGCGCCATCAAGATTTGCGATCAATGTTTTCAGATTTAATTTCAAAGACGAAAGATCCAGAAATTTTTTTAAAAAAAGCTTTATTGAAGTCAGAATTTTATGAATTTCTTGATCATATCTACGTGAAATTTGGTAGTAGTTATTACCAGCAAATCCGTGGAATACCACAAGGATCGCATTTATCTTCTTATCTTTGCGGAATTTATATGTTGCATATTAAAAAGAAAGCACTATTTGATTTTGCATTGAACGAAGAGATTATATTTCATCAATACGTTGATGATGTTTTATTTATAAGTTATTCTCAAGAAACAGCTGAATCTTTTTTAAAGAGACTTTTAGCAGTCTATCCGAAGTATGGCTTGGAATTGAATAATTCGAAAATCATTTGTTCTTGGCTGCAGTCGAACTTACCACCAATTATACCCTGGCTTGGATATAATCTCAGTGATTCGTGTGAAGTGACATTAAAAGTCAACAATCAATTGAAAACTTTGTCGAGATTTGCGGGAATTCCTCGAAATGCAAAAAATTCTCTTAATAATTTAAAATTTAAATTGTCATATGCTTTGAAATGGCGAGCAATTATAGCTAATAACATCAACGACAAATCTTCTAGTAAAGCGATAATTAAATGCAATTGTGAATTGTTAGGTAAGTTGTCTGCCTATATATTTCTTTGTCGAGTCCGAAATTGTCTAGAATCACGTGAGTTGTTGTCGGGGACTTATAGTCAAAAAATTGCCGATTTGTTAAAATCGTTTTTGTTCAATTACGTTGAAAAATATGAGTATTATGAGGTGGTATTAAAATCTTTGAAGAAAACTTTGCAGCCTTTTAAAGGACAGATGAAATGGATTCTTCATTATTTATAG
>Dryu_tert_7
AGATATGTGATGAATTTTCTCTCTGTGAATTATCGATAAGATCAGAATTAAATTATAATTTTAAGCTTCATAACTTTCTTAAAGAAGTTAAATTCAAATGCAACGAGATTAAAAAACGTAGTCCTATTTATAAAACATCACTTTTGTATACTGGTAAAGGTCAAAAAGTTCCGAATACAATTGAGCATTACGAAATATTTACATTTTTGAAAAAACAATTGAAAATGTTTAATCTAGATGAACTTTTCATGAATAGCTTTAACAAATCTATTTTTTTAAAATTACAATTATTAGTGCAACAATTATTAAATAGATCGGGAAACTTTAATTAAGTTTATTTAAATAATGATTTTGGCAAACATTGTCAGTAAGAACATTCTTACATCTAGCAATCACTTTGCAAGCATTTAATAAGTATGAGTTATAAATCATACATTTCTCTTTCGGACATTTGCAATTCAATGAAAATTAATGCAAAATGGCGCGCTTATATTCTTTCAGAAGTTTATATTAGTGTCATCACTTATTTATTGTTTTATAATTTTATAGTTCCTGTTTTAAAACATAATTTTCACTGGTGTGAATCTCCAAGCGATTATTCTACAGTTGTTTACTTTACATTTTCAAACTGGCATGAATTTCAAAAAGCTGCAGCTTTATATTACATAAACAGAGGAATATTCAGAGGACCAATCAATAAAACATGCATTAAAGAACTAAAAGGATATAAAGTTGGTACTGTTAGATGCTTAGTTAAAAATATACAAACGCATGATTATCGATTGATTTCTAATTTAAAATTAAAACAATTGGATAATATCAAATCTTCAAGGAAAAAAGTGAAGATTGTTGACTTTAAATTATTGAATTTGCTGGAATTTTTTAAAAATTTGAAATTAAAAAAACCTGATTTACTTACAGATGATTTATATGCTCCTATAAGTTTTGAAAAAAATTAAAAAATTTCGAATTCGAATGCAACAACTTGGAAAAAAATAAATTTTTCATTGTTAGAGCAGATGTAAAGAATTGTTATGAATCATTGCGCCATCAAGATCTGCGATCAATGTTTTCAGATTTAATTTCACAGTCTATCCGAAGTATGGCTTGGAATTGAATAATTCGAAAATCATTTGTTCTTGGCTGCAGTCGAACTTACCACCAATTATACCCTGGCTTGGATATAATCTCAGTGATTCGTGTGAAGTGACATTAAAAGTCAACAATCAATTGAAAACTTTGTCGAGATTTGCGGGAATTCCTCGAAATGCAAAAAATTCTCTTAATAATTTAAAATTTAAATTGTCATATGCTTTGAAATGGCGAGCAATTATAGCTAATAACATCAACGACAAATCTTCTAGTAAAGCGATAATTAAATGCAATTGTGAATTGTTAGGTAAGTTGTCTGCCTATATATTTCTTTGTCGAGTCCGAAATTGTCTAGAATCACGTGAGTTGTTGTCGGGGACTTATAGTCAAAAAATTGCCGATTTGTTAAAATCGTTTTTGTTCAATTACGTTGAAAAATATGAGTATTATGAGGTGGTATTAAAATCTTTGAAGAAAACTTTGCAGCCTTTTAAAGGACAGATGAAATGGATTCTTCATTATTTATAG
>Dryu_tert_8
AGATATGTGATGAATTTTCTCTCTGTGAATTATCGATAAGATCAGAATTAAATTATAATTTTAAGCTTCATAACTTTCTTAAAGAAGTTAAATTCAAATGCAACGAGATTAAAAAACGTAGTCCTATTTATAAAACATCACTTTTGTATACTGGTAAAGGTCAAAAAGTTCCGAATACAATTGAGCATTACGAAATATTTACATTTTTGAAAAAACAATTGAAAATGTTTAATCTAGATGAACTTTTCATGAATAGCTTTAACAAATCTATTTTTTTAAAACTTTATCAGATGGATTACAATTATTAGTGCAACAATTATTAAATAGATCGGGAAACTTTAATTAAGTTTATTTAAATAATGATTTTGGCAAACATTGTCAGTAAGAACATTCTTACATCTAGCAATCACTTTGCAAGCATTTAATAAGTATGAGTTATAAATCATACATTTCTCTTTCGGACATTTGCAATTCAATGAAAATTAATGCAAAATGGCGCGCTTATATTCTTTCAGAAGTTTATATTAGTGTCATCACTTATTTATTGTTTTATAATTTTATAGTTCCTGTTTTAAAACATAATTTTCACTGGTGTGAATCTCCAAGCGATTATTCTACAGTTGTTTACTTTACATTTTCAAACTGGCATGAATTTCAAAAAGCTGCAGCTTTATATTACATAAACAGAGGAATATTCAGAGGACCAATCAATAAAACATGCATTAAAGAACTAAAAGGATATAAAGTTGGTACTGTTAGATGCTTAGTTAAAAATATACAAACGCATGATTATCGATTGATTTCTAATTTAAAATTAAAACAATTGGATAATATCAAATCTTCAAGGAAAAAAGTGAAGATTGTTGACTTTAAATTATTGAATTTGCTGGAATTTTTTAAAAATTTGAAATTAAAAAAACCTGATTTACTTACAGATGATTTATATGCTCCTATAAGTTTTGAAGAAATTAAAAAATTTCGAATTCGAATGCAACAACTTGGAAAAAATAAATTTTTCATTGTTAGAGCAGATGTAAAGAATTGTTATGAATCATTGCGCCATCAAGATTTGCGATCAATGTTTTCAGATTTAATTTCAAAGACGAAAGATCCAGAAATTTTTTTAAAAAAAGCTTTATTGAAGTCAGAATTTTATGAATTTCTTGATCATATCTACGTGAAATTTGGTAGTAGTTATTACCAGCAAATCCGTGGAATACCACAAGGATCGCATTTATCTTCTTATCTTTGCGGAATTTATATGTTGCATATTAAAAAGAAAGCACTATTTGATTTTGCATTGAACGAAGAGATTATATTTCATCAATACGTTGATGATGTTTTATTTATAAGTTATTCTCAAGAAACAGCTGAATCTTTTTTAAAGAGACTTTTAGCAGTCTATCCGAAGTATGGCTTGGAATTGAATAATTCGAAAATCATTTGTTCTTGGCTGCAGTCGAACTTACCACCAATTATACCCTGGCTTGGATATAATCTCAGTGATTCGTGTGAAGTGACATTAAAAGTCAACAATCAATTGAAAACTTTGTCGAGATTTGCGGGAATTCCTCGAAATGCAAAAAATTCTCTTAATAATTTAAAATTTAAATTGTCATATGCTTTGAAATGGCGAGCAATTATAGCTAATAACATCAACGACAAATCTTCTAGTAAAGCGATAATTAAATGCAATTGTGAATTGTTAGGTAAGTTGTCTGCCTATATATTTCTTTGTCGAGTCCGAAATTGTCTAGAATCACGTGAGTTGTTGTCGGGGACTTATAGTCAAAAAATTGCCGATTTGTTAAAATCGTTTTTGTTCAATTACGTTGAAAAATATGAGTATTATGAGGTGGTATTAAAATCTTTGAAGAAAACTTTGCAGCCTTTTAAAGGACAGATGAAATGGATTCTTCATTATTTATAG
>Dryu_tert_9
AGATATGTGATGAATTTTCTCTCTGTGAATTATCGATAAGATCAGAATTAAATTATAATTTTAAGCTTCATAACTTTCTTAAAGAAGTTAAATTCAAATTCAACGAGATTAAAAAACGTAGTCCTATTTATAAAGCATCACTTTTGTATACTGGTAAAGGTCAAAAAGTTCCGAATACAATTGAGCATTACGAAATATTTACATTTTTGAAAAAACAATTGAAAATGTTTAATCTAGATGAACTTTTCATGAATAGCTTTAACAAATCTATTTTTTTAAAATCGGGAAACTTTAATTAAGTTTATTTAAATAATGATTTTGGCAAACATTGTCAGTAAGAACATTCTTACATCTAGCAATCACTTTGCAAGCATTTAATAAGTATGAGTTATAAATCATACATTTCTCTTTCGGACATTTGCAATTCAATGAAAATTAATGCAAAATGGCGCGCTTATATTCTTTCAGAAGTTTATATTAGTGTCATCACTTATTTATTGTTTTATAATTTTATAGTTCCTGTTTTAAAACATAATTTTCACTGGTGTGAATCTCCAAGCGATTATTCTACAGTTGTTTACTTTACATTTTCAAACTGGCATGAATTTCAAAAAGCTGCAGCTTTATATTACATAAACAGAGGAATATTCAGAGGACCAATCAATAAAACATGCATTAAAGAACTAAAAGGATATAAAGTTGGTACTGTTAGATGCTTAGTTAAAAATATACAAACGCATGATTATCGATTGATTTCTAATTTAAAATTAAAACAATTGGATAATATCAAATCTTCAAGGAAAAAAGTGAAGATTGTTGACTTTAAATTATTGAATTTGCTGGAATTTTTTAAAAATTTGAAATTAAAAAAACCTGATTTACTTACAGATGATTTATATGCTCCTATAAGTTTTGAAGAAATTAAAAAATTTCGAATTCGAATGCAACAACTTGGAAAAAATAAATTTTTCATTGTTAGAGCAGATGTAAAGAATTGTTATGAATCATTGCGCCATCAAGATTTGCGATCAATGTTTTCAGATTTAATTTCAAAGACGAAAGATCCAGAAATTTTTTTAAAAAAAGCTTTATTGAAGTCAGAATTTTATGAATTTCTTGATCATATCTACGTGAAATTTGGTAGTAGTTATTACCAGCAAATCCGTGGAATACCACAAGGATCGCATTTATCTTCTTATCTTTGCGGAATTTATATGTTGCATATTAAAAAGAAAGCACTATTTGATTTTGCATTGAACGAAGAGATTATATTTCATCAATACGTTGATGATGTTTTATTTATAAGTTATTCTCAAGAAACAGCTGAATCTTTTTTAAAGAGACTTTTAGCAGTCTATCCGAAGTATGGCTTGGAATTGAATAATTCGAAAATCATTTGTTCTTGGCTGCAGTCGAACTTACCACCAATTATACCCTGGCTTGGATATAATCTCAGTGATTCGTGTGAAGTGACATTAAAAGTCAACAATCAATTGAAAACTTTGTCGAGATTTGCGGGAATTCCTCGAAATGCAAAAAATTCTCTTAATAATTTAAAATTTAAATTGTCATATGCTTTGAAATGGCGAGCAATTATAGCTAATAACATCAACGACAAATCTTCTAGTAAAGCGATAATTAAATGCAATTGTGAATTGTTAGGTAAGTTGTCTGCCTATATATTTCTTTGTCGAGTCCGAAATTGTCTAGAATCACGTGAGTTGTTGTCGGGGACTTATAGTCAAAAAATTGCCGATTTGTTAAAATCGTTTTTGTTCAATTACGTTGAAAAATATGAGTATTATGAGGTGGCATTAAAATCTTTGAAGAAAACTTTGCAGCCTTTTAAAGGACAGATGAAATGGATTCTTCATTATTTATAG
>Dtah_tert_1
GGGCCCGACGTCGCATGCTCCCGGCCGCCATGGCGGCCGCGGGAATTCGATTTGAAAGAAATGGCTTCGAAAAATTGGATTTTAGTACCCTTTTATTAAAGATATGTGATGAATTTTCTCTCTGTAAATTATCGATAAGATCAGAATTAAATTACAATTTTAAGCTTCACGAATTTCTTAAAGAAATTAAATTCAAATGCAACGAGATTAAAAAACGTAGTCCTATTTATAAAACATCACTTTTATATGCCGGTAAAGGTCAACAAGTTCCTAATTCAATTGAGCATTACGAAATATTTACATTTTTGAAAAAACAATTGAAAATGTTTAATATAGATGAACTTTTCATGAATAGCTTTAACAAATCTATTTTTTTTAAGTTTTGTAAGCATTTAATAAGTATGAGTTATAAATCATACATTTCTCTTTCTGACATTTGCAACTCGATGAAAATTAATGCAAAATGGCCAGCTTGTATTCTTTCAGAGGTTTATATTAATGTCATCACTTATTTATTGTTTTATGATTTTATAATTCCTGTTTTAAAACATAATTTTCATTGGTGTGAGTCTCCAATCGATTATTCTACAGTTGTATACTTCACATTTTCAAACTGGCATGAATTTCAAAAAGCCGCAGCTTTATATTATATCAACAGAGGAATATTTAGAGGGCCAATCAATGAAACACTTATTAAAGAACTAAAAGGATATAAAATTGGTACTGTTAGATGCTTAGTAAAAAATTTACAAACGCGCGATTATCGATTGATTTCTAATTTAAAATTAAAACAATCGGATAATAGAAGGCCTTCAAGCAAAAAAGTAAAGATTGTTGACTCTAAATTATTGAAATTGCTGGAATTTTTTAAAAATTTGAAATTAAAAAAACCCGATTTACTCACAGATGATTTATATACTCCTATAAGTTTTGAAGAAATTAAAAAATTTCGCATTAGAATGCAAAAACTCGGAAAAAATAAATTTTTTATTGTCAGAGCGGATGTAAAGAATTGCTATGAATCATTGCGCCATCAAGATTTGCGATCAATGTTTTCAGATTTAATTTCAAAGACGAAAGATCCAGAAATTTTATTAAAAAAAGCTTTATTGAAGTCAGAATTTTATGAATTTCTTGATCATATCTACGTGAAATTTGGCAGTAATTATTATCAGCAAATCCGTGGAATACCGCAAGGATCGCATTTATCCTCTTATCTTTGCGGAATTTATATGCTGCATATTAAAAAGAAAGCACTTTTTGATTTTACATTGAATGAAGAGATTATATTTCATCAATATGTTGATGATGTTTTATTTATTAGTTACTCTCAAGAAATTGCTGAGTCTTTTTTAAAGAGACTTTTAGCAGTTTATCCGAAGTATGGCTTGGAATTGAATAATTCGAAAATCATTTGTTCTTGGCTGCAGTCGAACTTACCACCAATTATACCATGGCTTGGATATAATCTCAGTGATTCGTGTGAAGTAACATTAAAAGTCAACAATCAATTGAAAACTTTATCGAGATTTGCAGGAATTCCTCGAAATGCAAAAAATTCTCTTAATAATTTGAAATTTAAATTGTCATATGCTTTGAAATGGCGAGCAATTATAGCTAATAACGTCAACGACAAATCTTCTAGTAAAGCGATAATTAAATGCAATTGTGAATTGTTAGGTAAGTTGTCTGCCTATATATTTCTTTGTCGAGTCCGAAATTGTCTCGAATCACGTGAGTTGTTGTCGGGGACTTATAGTCAAAAAATTGCCGATTTGTTAAAAGCGTTTTTGTTCAATTATGTTGAAAAATATGAGTATTATGAGGTGGCATTAAAATCTTTGAAGAAAACTTTGCAGCCTTTTAAAGGACAAATGAAATGGATTCTTCATAATCACTAGTGAATTCGCGGCCGCCTGCAGGTCGACCATATGGGAGAGCTCCCAACGCGTTGGATGCATAGCTTGAGTATTCTAT
>Dtah_tert_2
TGAAAGAAATGGCTTCGAAAAATTGGATTTTAATTAATGCAAAATGGCCAGCTTGTATTCTTTCAGAGGTTTATATTAATGTCATCACTTATTTATTGTTTTATGATTTTATAATTCCTGTTTTAAAACATAATTTTCATTGGTGTGAGTCTCCAATCGATTATTCTACAGTTGTATACTTCACATTTTCAAACTGGCATGAATTTCAAAAAGCCGCAGCTTTATATTATATCAACAGAGGAATATTTAGAGGGCCAATCAATGAAACACTTATTAAAGAACTAAAAGGATATAAAATTGGTACTGTTAGATGCTTAGTAAAAAATTTACAAACGCGCGATTATCGATTGATTTCTAATTTAAAATTAAAACAATCGGATAATAGAAGGCCTTCAAGCAAAAAAGTAAAGATTGTTGACTCTAAATTATTGAAATTGCTGGAATTTTTTAAAAATTTGAAATTAAAAAAACCCGATTTACTCACAGATGATTTATATACTCCTATAAGTTTTGAAGAAATTAAAAAATTTCGCATTAGAATGCAAAAACTCGGAAAAAATAAATTTTTTATTGTCAGAGCGGATGTAAAGAATTGCTATGAATCATTGCGCCATCAAGATTTGCGATCAATGTTTTCAGATTTAATTTCAAAGACGAAAGATCCAGAAATTTTATTAAAAAAAGCTTTATTGAAGTCAGAATTTTATGAATTTCTTGATCATATCTACGTGAAATTTGGCAGTAATTATTATCAGCAAATCCGTGGAATACCGCAAGGATCGCATTTATCCTCTTATCTTTGCGGAATTTATATGCTGCATATTAAAAAGAAAGCACTTTTTGATTTTACATTGAATGAAGAGATTATATTTCATCAATATGTTGATGATGTTTTATTTATTAGTTACTCTCAAGAAATTGCTGAGTCTTTTTTAAAGAGACTTTTAGCAGTTTATCCGAAGTATGGCTTGGAATTGAATAATTCGAAAATCATTTGTTCTTGGCTGCAGTCGAACTTACCACCAATTATACCATGGCTTGGATATAATCTCAGTGATTCGTGTGAAGTAACATTAAAAGTCAACAATCAATTGAAAACTTTATCGAGATTTGCAGGAATTCCTCGAAATGCAAAAAATTCTCTTAATAATTTGAAATTTAAATTGTCATATGCTTTGAAATGGCGAGCAATTATAGCTAATAACGTCAACGACAAATCTTCTAGTAAAGCGATAATTAAATGCAATTGTGAATTGTTAGGTAAGTTGTCTGCCTATATATTTCTTTGTCGAGTCCGAAATTGTCTCGAATCACGTGAGTTGTTGTCGGGGACTTATAGTCAAAAAATTGCCGATTTGTTAAAAGCGTTTTTGTTCAATTATGTTGAAAAATATGAGTATTATGAGGTGGCATTAAAATCTTTGAAGAAAACTTTGCAGCCTTTTAAAGGACAAATGAAATGGATTCTTCAT
>Dtah_tert_3
TGAAAGAAATGGCTTCGAAAAATTGGATTTTAATTATATCAACAGAGGAATATTTAGAGGGCCAATCAATGAAACACTTATTAAAGAACTAAAAGGATATAAAATTGGTACTGTTAGATGCTTAGTAAAAAATTTACAAACGCGCGATTATCGATTGATTTCTAATTTAAAATTAAAACAATCGGATAATAGAAGGCCTTCAAGCAAAAAAGTAAAGATTGTTGACTCTAAATTATTGAAATTGCTGGAATTTTTTAAAAATTTGAAATTAAAAAAACCCGATTTACTCACAGATGATTTATATACTCCTATAAGTTTTGAAGAAATTAAAAAATTTCGCATTAGAATGCAAAAACTCGGAAAAAATAAATTTTTTATTGTCAGAGCGGATGTAAAGAATTGCTATGAATCATTGCGCCATCAAGATTTGCGATCAATGTTTTCAGATTTAATTTCAAAGACGAAAGATCCAGAAATTTTATTAAAAAAAGCTTTATTGAAGTCAGAATTTTATGAATTTCTTGATCATATCTACGTGAAATTTGGCAGTAATTATTATCAGCAAATCCGTGGAATACCGCAAGGATCGCATTTATCCTCTTATCTTTGCGGAATTTATATGCTGCATATTAAAAAGAAAGCACTTTTTGATTTTACATTGAATGAAGAGATTATATTTCATCAATATGTTGATGATGTTTTATTTATTAGTTACTCTCAAGAAATTGCTGAGTCTTTTTTAAAGAGACTTTTAGCAGTTTATCCGAAGTATGGCTTGGAATTGAATAATTCGAAAATCATTTGTTCTTGGCTGCAGTCGAACTTACCACCAATTATACCATGGCTTGGATATAATCTCAGTGATTCGTGTGAAGTAACATTAAAAGTCAACAATCAATTGAAAACTTTATCGAGATTTGCAGGAATTCCTCGAAATGCAAAAAATTCTCTTAATAATTTGAAATTTAAATTGTCATATGCTTTGAAATGGCGAGCAATTATAGCTAATAACGTCAACGACAAATCTTCTAGTAAAGCGATAATTAAATGCAATTGTGAATTGTTAGGTAAGTTGTCTGCCTATATATTTCTTTGTCGAGTCCGAAATTGTCTCGAATCACGTGAGTTGTTGTCGGGGACTTATAGTCAAAAAATTGCCGATTTGTTAAAAGCGTTTTTGTTCAATTATGTTGAAAAATATGAGTATTATGAGGTGGCATTAAAATCTTTGAAGAAAACTTTGCAGCCTTTTAAAGGACAAATGAAATGGATTCTTCAT
>Dtah_tert_4
TGAAAGAAATGGCTTCGAAAAATTGGATTTTAGTACCCTTTTATTAAAGATATGTGATGAATTTTCTCTCTGTAAATTATCGATAAGATCAGAATTAAATTACAATTTTAAGCTTCACGAATTTCTTAAAGAAATTAAATTCAAATGCAACGAGATTAAAAAACGTAGTCCTATTTATAAAACATCACTTTTATATGCCGGTAAAGGTCAACAAGTTCCTAATTCAATTGAGCATTACGAAATATTTACATTTTTGAAAAAACAATTGAAAATGTTTAATATAGATGAACTTTTCATGAATAGCTTTAACAAATCTATTTTTTTTAAGTTTTGTAAGCATTTAATAAGTATGAGTTATAAATCATACATTTCTCTTTCTGACATTTGCAACTCGATGAAAATTAATGCAAAATGGCCAGCTTGTATTCTTTCAGAGGTTTATATTAATGTCATCACTTATTTATTGTTTTATGATTTTATAATTCCTGTTTTAAAACATAATTTTCATTGGTGTGAGTCTCCAATCGATTATTCTACAGTTGTATACTTCACATTTTCAAACTGGCATGAATTTCAAAAAGCCGCAGCTTTATATTATATCAACAGAGGAATATTTAGAGGGCCAATCAATGAAACACTTATTAAAGAACTAAAAGGATATAAAATTGGTACTGTTAGATGCTTAGTAAAAAATTTACAAACGCGCGATTATCGATTGATTTCTAATTTAAAATTAAAACAATCGGATAATAGAAGGCCTTCAAGCAAAAAAGTAAAGATTGTTGACTCTAAATTATTGAAATTGCTGGAATTTTTTAAAAATTTGAAATTAAAAGTAATATTAATTACGTGACATTCCCTAATGATTTATTTTTTCACGAGAAACCCGATTTACTCACAGATGATTTATATACTCCTATAAGTTTTGAAGAAATTAAAAAATTTCGCATTAGAATGCAAAAACTCGGAAAAAATAAATTTTTTATTGTCAGAGCGGATGTAAAGAATTGCTATGAATCATTGCGCCATCAAGATTTGCGATCAATGTTTTCAGATTTAATTTCAAAGACGAAAGATCCAGAAATTTTATTAAAAAAAGCTTTATTGAAGTCAGAATTTTATGAATTTCTTGATCATATCTACGTGAAATTTGGCAGTAATTATTATCAGCAAATCCGTGGAATACCGCAAGGATCGCATTTATCCTCTTATCTTTGCGGAATTTATATGCTGCATATTAAAAAGAAAGCACTTTTTGATTTTACATTGAATGAAGAGATTATATTTCATCAATATGTTGATGATGTTTTATTTATTAGTTACTCTCAAGAAATTGCTGAGTCTTTTTTAAAGAGACTTTTAGCAGTTTATCCGAAGTATGGCTTGGAATTGAATAATTCGAAAATCATTTGTTCTTGGCTGCAGTCGAACTTACCACCAATTATACCATGGCTTGGATATAATCTCAGTGATTCGTGTGAAGTAACATTAAAAGTCAACAATCAATTGAAAACTTTATCGAGATTTGCAGGAATTCCTCGAAATGCAAAAAATTCTCTTAATAATTTGAAATTTAAATTGTCATATGCTTTGAAATGGCGAGCAATTATAGCTAATAACGTCAACGACAAATCTTCTAGTAAAGCGATAATTAAATGCAATTGTGAATTGTTAGGTAAGTTGTCTGCCTATATATTTCTTTGTCGAGTCCGAAATTGTCTCGAATCACGTGAGTTGTTGTCGGGGACTTATAGTCAAAAAATTGCCGATTTGTTAAAAGCGTTTTTGTTCAATTATGTTGAAAAATATGAGTATTATGAGGTGGCATTAAAATCTTTGAAGAAAACTTTGCAGCCTTTTAAAGGACAAATGAAATGGATTCTTCAT
>Dtah_tert_5
GAAAGAAATGGCTTCGAAAAATTGGATTTTAATTAATGCAAAATGGCCAGCTTGTATTCTTTCAGAGGTTTATATTAATGTCATCACTTATTTATTGTTTTATGATTTTATAATTCCTGTTTTAAAACATAATTTTCATTGGTGTGAGTCTCCAATCGATTATTCTACAGTTGTATACTTCACATTTTCAAACTGGCATGAATTTCAAAAAGCCGCAGCTTTATATTATATCAACAGAGGAATATTTAGAGGGCCAATCAATGAAACACTTATTAAAGAACTAAAAGGATATAAAATTGGTACTGTTAGATGCTTAGTAAAAAATTTACAAACGCGCGATTATCGATTGATTTCTAATTTAAAATTAAAACAATCGGATAATAGAAGGCCTTCAAGCAAAAAAGTAAAGATTGTTGACTCTAAATTATTGAAATTGCTGGAATTTTTTAAAAATTTGAAATTAAAAAAACCCGATTTACTCACAGATGATTTATATACTCCTATAAGTTTTGAAGAAATTAAAAAATTTCGCATTAGAATGCAAAAACTCGGAAAAAATAAATTTTTTATTGTCAGAGCGGATGTAAAGAATTGCTATGAATCATTGCGCCATCAAGATTTGCGATCAATGTTTTCAGATTTAATTTCAAAGTTTATCCGAAGTATGGCTTGGAATTGAATAATTCGAAAATCATTTGTTCTTGGCTGCAGTCGAACTTACCACCAATTATACCATGGCTTGGATATAATCTCAGTGATTCGTGTGAAGTAACATTAAAAGTCAACAATCAATTGAAAACTTTATCGAGATTTGCAGGAATTCCTCGAAATGCAAAAAATTCTCTTAATAATTTGAAATTTAAATTGTCATATGCTTTGAAATGGCGAGCAATTATAGCTAATAACGTCAACGACAAATCTTCTAGTAAAGCGATAATTAAATGCAATTGTGAATTGTTAGGTAAGTTGTCTGCCTATATATTTCTTTGTCGAGTCCGAAATTGTCTCGAATCACGTGAGTTGTTGTCGGGGACTTATAGTCAAAAAATTGCCGATTTGTTAAAAGCGTTTTTGTTCAATTATGTTGAAAAATATGAGTATTATGAGGTGGCATTAAAATCTTTGAAGAAAACTTTGCAGCCTTTTAAAGGACAAATGAAATGGATTCTTCAT
>Dtah_tert_6
TTTATCCGAAGTATGGCTTGGAATTGAATAATTCGAAAATCATTTGTTCTTGGCTGCAGTCGAACTTACCACCAATTATACCATGGCTTGGATATAATCTCAGTGATTCGTGTGAAGTAACATTAAAAGTCAACAATCAATTGAAAACTTTATCGAGATTTGCAGGAATTCCTCGAAATGCAAAAAATTCTCTTAATAATTTGAAATTTAAATTGTCATATGCTTTGAAATGGCGAGCAATTATAGCTAATAACGTCAACGACAAATCTTCTAGTAAAGCGATAATTAAATGCAATTGTGAATTGTTAGGTAAGTTGTCTGCCTATATATTTCTTTGTCGAGTCCGAAATTGTCTCGAATCACGTGAGTTGTTGTCGGGGACTTATAGTCAAAAAATTGCCGATTTGTTAAAAGCGTTTTTGTTCAATTATGTTGAAAAATATGAGTATTATGAGGTGGCATTAAAATCTTTGAAGAAAACTTTGCAGCCTTTTAAAGGACAAATGAAATGGATTCTTCAT
>Dtah_tert_7
ATTAATGCAAAATGGCCAGCTTGTATTCTTTCAGAGGTTTATATTAATGTCATCACTTATTTATTGTTTTATGATTTTATAATTCCTGTTTTAAAACATAATTTTCATTGGTGTGAGTCTCCAATCGATTATTCTACAGTTGTATACTTCACATTTTCAAACTGGCATGAATTTCAAAAAGCCGCAGCTTTATATTATATCAACAGAGGAATATTTAGAGGGCCAATCAATGAAACACTTATTAAAGAACTAAAAGGATATAAAATTGGTACTGTTAGATGCTTAGTAAAAAATTTACAAACGCGCGATTATCGATTGATTTCTAATTTAAAATTAAAACAATCGGATAATAGAAGGCCTTCAAGCAAAAAAGTAAAGATTGTTGACTCTAAATTATTGAAATTGCTGGAATTTTTTAAAAATTTGAAATTAAAAGTAATATTAATTACGTGACATTCCCTAATGATTTATTTTTTCACGAGAAACCCGATTTACTCACAGATGATTTATATACTCCTATAAGTTTTGAAGAAATTAAAAAATTTCGCATTAGAATGCAAAAACTCGGAAAAAATAAATTTTTTATTGTCAGAGCGGATGTAAAGAATTGCTATGAATCATTGCGCCATCAAGATTTGCGATCAATGTTTTCAGATTTAATTTCAAAGACGAAAGATCCAGAAATTTTATTAAAAAAAGCTTTATTGAAGTCAGAATTTTATGAATTTCTTGATCATATCTACGTGAAATTTGGCAGTAATTATTATCAGCAAATCCGTGGAATACCGCAAGGATCGCATTTATCCTCTTATCTTTGCGGAATTTATATGCTGCATATTAAAAAGAAAGCACTTTTTGATTTTACATTGAATGAAGAGATTATATTTCATCAATATGTTGATGATGTTTTATTTATTAGTTACTCTCAAGAAATTGCTGAGTCTTTTTTAAAGAGACTTTTAGCAGTTTATCCGAAGTATGGCTTGGGGTTGAGTGGTTCGAGAGTCATTTGTTCTTGGCTGCAGTCGAACTTACCACCAATTATACCATGGCTTGGATATAATCTCAGTGATTCGTGTGAAGTAACATTAAAAGTCAACAATCAATTGAAAACTTTATCGAGATTTGCAGGAATTCCTCGAAATGCAAAAAATTCTCTTAATAATTTGAAATTTAAATTGTCATATGCTTTGAAATGGCGAGCAATTATAGCTAATAACGTCAACGACAAATCTTCTAGTAAAGCGATAATTAAATGCAATTGTGAATTGTTAGGTAAGTTGTCTGCCTATATATTTCTTTGTCGAGTCCGAAATTGTCTCGAATCACGTGAGTTGTTGTCGGGGACTTATAGTCAAAAAATTGCCGATTTGTTAAAAGCGTTTTTGTTCAATTATGTTGAAAAATATGAGTATTATGAGGTGGCATTAAAATCTTTGAAGAAAACTTTGCAGCCTTTTAAAGGACAAATGAAATGGATTCTTCAT
>Dtah_tert_8
TGAAAGAAATGGCTTCGAAAAATTGGATTTTAGTACCCTTTTATTAAAGATATGTGATGAATTTTCTCTCTGTAAATTATCGATAAGATCAGAATTAAATTACAATTTTAAGCTTCACGAATTTCTTAAAGAAATTAAATTCAAATGCAACGAGATTAAAAAACGTAGTCCTATTTATAAAACATCACTTTTATATGCCGGTAAAGGTCAACAAGTTCCTAATTCAATTGAGCATTACGAAATATTTACATTTTTGAAAAAACAATTGAAAATGTTTAATATAGATGAACTTTTCATGAATAGCTTTAACAAATCTATTTTTTTTAAGTTTTGTAAGCATTTAATAAGTATGAGTTATAAATCATACATTTCTCTTTCTGACATTTGCAACTCGATGAAAATTAATGCAAAATGGCCAGCTTGTATTCTTTCAGAGGTTTATATTAATGTCATCACTTATTTATTGTTTTATGATTTTATAATTCCTGTTTTAAAACATAATTTTCATTGGTGTGAGTCTCCAATCGATTATTCTACAGTTGTATACTTCACATTTTCAAACTGGCATGAATTTCAAAAAGCCGCAGCTTTATATTATATCAACAGAGGAATATTTAGAGGGCCAATCAATGAAACACTTATTAAAGAACTAAAAGGATATAAAATTGGTACTGTTAGATGCTTAGTAAAAAATTTACAAACGCGCGATTATCGATTGATTTCTAATTTAAAATTAAAACAATCGGATAATAGAAGGCCTTCAAGCAAAAAAGTAAAGATTGTTGACTCTAAATTATTGAAATTGCTGGAATTTTTTAAAAATTTGAAATTAAAAGTAATATTAATTACGTGACATTCCCTAATGATTTATTTTTTCACGAGAAACCCGATTTACTCACAGATGATTTATATACTCCTATAAGTTTTGAAGAAATTAAAAAATTTCGCATTAGAATGCAAAAACTCGGAAAAAATAAATTTTTTATTGTCAGAGCGGATGTAAAGAATTGCTATGAATCATTGCGCCATCAAGATTTGCGATCAATGTTTTCAGATTTAATTTCAAAGTTTATCCGAAGTATGGCTTGGAATTGAATAATTCGAAAATCATTTGTTCTTGGCTGCAGTCGAACTTACCACCAATTATACCATGGCTTGGATATAATCTCAGTGATTCGTGTGAAGTAACATTAAAAGTCAACAATCAATTGAAAACTTTATCGAGATTTGCAGGAATTCCTCGAAATGCAAAAAATTCTCTTAATAATTTGAAATTTAAATTGTCATATGCTTTGAAATGGCGAGCAATTATAGCTAATAACGTCAACGACAAATCTTCTAGTAAAGCGATAATTAAATGCAATTGTGAATTGTTAGGTAAGTTGTCTGCCTATATATTTCTTTGTCGAGTCCGAAATTGTCTCGAATCACGTGAGTTGTTGTCGGGGACTTATAGTCAAAAAATTGCCGATTTGTTAAAAGCGTTTTTGTTCAATTATGTTGAAAAATATGAGTATTATGAGGTGGCATTAAAATCTTTGAAGAAAACTTTGCAGCCTTTTAAAGGACAAATGAAATGGATTCTTCAT
>Dtah_tert_9
TGAAAGAAATGGCTTCGAAAAATTGGATTTTAGTACCCTTTTATTAAAGATATGTGATGAATTTTCTCTCTGTAAATTATCGATAAGATCAGAATTAAATTACAATTTTAAGCTTCACGAATTTCTTAAAGAAATTAAATTCAAATGCAACGAGATTAAAAAACGTAGTCCTATTTATAAAACATCACTTTTATATGCCGGTAAAGGTCAACAAGTTCCTAATTCAATTGAGCATTACGAAATATTTACATTTTTGAAAAAACAATTGAAAATGTTTAATATAGATGAACTTTTCATGAATAGCTTTAACAAATCTATTTTTTTTAAGTTTTGTAAGCATTTAATAAGTATGAGTTATAAATCATACATTTCTCTTTCTGACATTTGCAACTCGATGAAAATTAATGCAAAATGGCCAGCTTGTATTCTTTCAGAGGTTTATATTAATGTCATCACTTATTTATTGTTTTATGATTTTATAATTCCTGTTTTAAAACATAATTTTCATTGGTGTGAGTCTCCAATCGATTATTCTACAGTTGTATACTTCACATTTTCAAACTGGCATGAATTTCAAAAAGCCGCAGCTTTATTTTATCCGAAGTATGGCTTGGAATTGAATAATTCGAAAATCATTTGTTCTTGGCTGCAGTCGAACTTACCACCAATTATACCATGGCTTGGATATAATCTCAGTGATTCGTGTGAAGTAACATTAAAAGTCAACAATCAATTGAAAACTTTATCGAGATTTGCAGGAATTCCTCGAAATGCAAAAAATTCTCTTAATAATTTGAAATTTAAATTGTCATATGCTTTGAAATGGCGAGCAATTATAGCTAATAACGTCAACGACAAATCTTCTAGTAAAGCGATAATTAAATGCAATTGTGAATTGTTAGGTAAGTTGTCTGCCTATATATTTCTTTGTCGAGTCCGAAATTGTCTCGAATCACGTGAGTTGTTGTCGGGGACTTATAGTCAAAAAATTGCCGATTTGTTAAAAGCGTTTTTGTTCAATTATGTTGAAAAATATGAGTATTATGAGGTGGCATTAAAATCTTTGAAGAAAACTTTGCAGCCTTTTAAAGGACAAATGAAATGGATTCTTCAT
>Gtig_tert_1
GAGCGTCATGGTTTCAGAAAATCCGATTTTGATAAATTACTATTTGATCTTTGTGAGACATTTTCCGCCTGTCATATCACCGCTAAATCCGAATTAAATGATCAATTTAATTTTATTCAAATTCACAAAGATATAAAAAAATTATGTTTAAAAATTAAAAGCGAAAATCCGATACATAAAGAAATGGGATCATATGTCGATCAAGGCAAAATTGTGCCTCAATCAATCGAGCATTTTGAAGTGTTTGGGTTTATTAAGAAGAAATTGAATCAGCTGAATCTTGATTTGTATTTGCTATATAGTTGCAATAAATCAATTCTGATGAAATTTTGCAAACATTTAATCAGTATGGATTACAAATCATACATTTCCTTGTTTGATGTTTGTAAAACATTCAAGATTAGTGGAAATTATCAAAAACATCATATCCAAGAGCTTTATGTTCATTTAATTGTTTACTTAATATTCTATGATTTTATTGTTCCAGTTTTAAAACACAATTTTTATTGGTGTCAGTCGCCCATTGAGGATTCTTCCGTGATTTATTTTACCTATGCACACTGGCATGAATTTCTGAATCAGGCAGCTTTATACTATGTTTCAAGGGGTGTTTTAGCCGGTCCCATAGATCAAGATGAAATGAAGGAAATTTCAAAAGATAATATATCAAATATTCGATTTGTAATAAAAAATTCGAAAACGCGAGAATATCGTCTCGTTTCAAATTTAGGTGTCAAAAAATCTGATTTGAGAAGATTAACTAAAGTTCAATATAAAGCCGTCAATCCTAAAATTGTTAATTCCCTGGAATTTTTTAAAAATCTCAAATCAGACAAACCTGATCTTTTGACCGATGACTTGTATGCTCCAAATAGTTTTGAGGAAATTCGAAATTTTCGGATACGTATGCAATCTCTGGGTTGTGAGAAGTTTTACTTAGTTCGCGCCGATGTAAGAAATTGTTATGAGTCCTTACGACATTCACTGTTGCGATCAGTATTTTCCAATTTACTTTTTAAAACAAATGATACAAATATTTTATCAAAAAAGACAATTTTAACGAAGGAAATTACTGAATTCCTAAATCATTTATATGTGAAATTTGGGAATAATTATTACCGACAAATTTGTGGAGTTCCTCAAGGATCGCAAATTTCCTCATACCTATGTAGCATTTATATGCTTAACATTAAAAAGAAAGAACTTTGTGATTTTGCTTCCAACAAAGATATAATCTTCCATCAATATGTGGATGATGTTTTGTTCATCAGTCAATCGAAGAAGTACGCAGAATTGTTCTTGAAAAGAATATTGACAGTTTACCCAAAATACGGCTTGGAATTGAACAATTCTAAAATAATTTGTTCTTGGCAACAATCTGAATCTCTGTGCCGTATTCCGTGGCTGGGATATTATATAAACGAATTTTGCGAAGTCACTTTCAAATTAAATGATCCATCTAAAACTTTGTCGAGATATGCAGGGTTTCCTCAAAATGCAAAAGCATCTTTTAATTATTTAAAACTGAAATTGTCACACGCTTTCAAACGAAGATCAATTATAACCAATAATATTAACGATAAATTTTCCAAAGCGGCTACAATTAAACACAATTGCGAATTATTAGGGCGACTGTTTGCCTACATATTCTTCAATCGTGTCCGAGTCTGTCTAGAAGCAAGAGAACTGTTGTCGAGAACGTACGCTAAAAAAATTTCCGGTTACTTTTTGTCTTTAAATTAA
>Gtig_tert_2_(c42)
GAGCGTCATGGTTTCAGAAAATCCGATTTTGATAAATTACTATTTGATCTTTGTGAGACATTTTCCGCCTGTCATATCACCGCTAAATCCGAATTAAATGATCAATTTAATTTTATTCAAATTCACAAAGATATAAAAAAATTATGTTTAAAAATTAAAAGCGAAAATCCGATACATAAAGAAATGGGATCATATGTCGATCAAGGCAAAATTGTGCCTCAATCAATCGAGCATTTTGAAGTAATCGATAATCTGTGCTAGATTCAAATGTTATTATTTCTGTTTTTGAGGTGTTTGGGTTTATTAAGAAGAAATTGAATCAGCTGAATCTTGATTTGTATTTGCTATATAGTTGCAATAAATCAATTCTGATGAAATTTTGCAAACATTTAATCAGTATGGATTACAAATCATACATTTCCTTGTTTGATGTTTGTAAAACATTCAAGATTAGTGGAAATTATCTAAAACATCATATCCAAGAGCTTTATGTTCATTTAATTGTTTACTTAATATTCTATGATTTTATTGTTCCAGTTTTAAAACACAATTTTTATTGGTGTCAGTCGCCCATTGAGAATTCTTCCGTGATTTATTTTACCTATGCACACTGGCATGAATTTCTGAATCAGGCAGCTTTATATTATGTTTCAAGGGGTGTTTTTAACCGGTCCCATAGATCAAGATGAAATGAAGGAAATTTCAAAAGATAATATATCAAATATTCGATTTGTAATAAAAAATTCGAAAACGCGAGAATATCGTCTCGTTTCAAATTTAGGTGTCAAAAAATCTGATTTGAGAAGATTAACTAAAGTTCAATATAAAGCCGTCAATCCTAAAATTGTTAATTCCCTGGAATTTTTTAAAAATCTCAAATCAGACAAACCTGATCTTTTGACCGATGACTTGTATGCTCCAAATAGTTTTGAGGAAATTCGAAATTTTCGGATACGTATGCAATCTCTGGGTTGTGAGAAGTTTTACTTAGTTCGCGCCGATGTAAGAAATTGTTATGAGTCCTTACGACATTCACTGTTGCGATCAGTATTTTCCAATTTACTTTTTAAAAATCTCTGTGCCGTATTCCGTGGCTGGGATATTATATAAACGAATTTTGCGAAGTCACTTTCAAATTAAATGATCCATCTAAAACTTTGTCGAGATATGCAGGGTTTCCTCAAAATGCAAAAGCATCTTTTAATTATTTAAAACTGAAATTGTCACACGCTTTCAAACGAAGATCAATTATAACCAATAATATTAACGATAAATTTTCCAAAGCGGCTACAATTAAACACAATTGCGAATTATTAGGGCGACTGTTTGCCTACATATTCTTCAATCGTGTCCGAGTCTGTCTAGAAGCAAGAGAACTGTTGTCGAGAACGTACGCTAAAAAAATTTCCG
>Gtig_tert_3
CACAATTTTTATTGGTGTCAGTCGCCCATTGAGAATTCTTCCGTGATTTATTTTACCTATGCACACTGGCATGAATTTCTGAATCAGGCAGCTTTATATTATGTTTCAAGGGGTGTTTTAACCGGTCCCATAGATCAAGATGAAATGAAGGAAATTTCAAAAGATAATATATCAAATATTCGATTTGTAATAAAAAATTCGAAAACGCGAGAATATCGTCTCGTTTCAAATTTAGGTGTCAAAAAATCTGATTTGAGAAGATTAACTAAAGTTCAATATAAAGCCGTCAATCCTAAAATTGTTAATTCACTGGAATTTTTTAAAAATCTCAAATCAGACAAACCTGATCTTTTGACCGATGACTTGTATGCTCCAAATAGTTTTGAGGAAATTCGAAATTTTCGGATACGTATGCAATCTCTGGGTTGTGAGAAGTTTTACTTAGTTCGCGCCGATGTAAGAAATTGTTATGAGTCCTTACGACATTCACTGTTGCGATCAGTATTTTCCAATTTACTTTTTAAAACAAATGATACAAATATTTTATCAAAAAAGACAATTTTAACGAAGGAAATTACTGAATTCCTAAATCATTTATATGTGAAATTTGGGAATAATTATTACCGACAAATTTGTGGAGTTCCTCAAGGATCGCAAATTTCCTCATACCTATGTAGCATTTATATGCTTAACATTAAAAAGAAAGAACTTTGTGATTTTGCTTCCAACAAAGATATAATCTTCCATCAATATGTGGATGATGTTTTGTTCATCAGTCAATCGAAGAAGTACGCAGAATTGTTCTTGAAAAGAATATTGACAGGCATACTGATGATACTTTACAATTGAGCAACATTTTAATCGAATTTTAGTTTACCCAAAATACGGCTTGGAATTGAACAATTCTAAAATAATTTGTTCTTGGCAACAATCTGAATCTCTGTGCCGTATTCCGTGGCTGGGATATTATATAAACGAATTTTGCGAAGTCACTTTCAAATTAAATGATCCATCTAAAACTTTGTCGAGATATGCAGGGTTTCCTCAAAATGCAAAAGCATCTTTTAATTATTTAAAACTGAAATTGTCACACGCTTTCAAACGAAGATCAATTATAACCAATAATATTAACGATAAATTTTCCAAAGCGGCTACAATTAAACACAATTGCGAATTATTAGGGCGACTGTTTGCCTACATATTCTTCAATCGTGTCCGAGTCTGTCTAGAAGCAAGAGAACTGTTGTCGAGAACGTACGCTAAAAAAATTTCCGATT
>Gtig_tert_4
GAGCGTCATGGTTTCAGAAAATCGGATTTTGATAAATTACTATTTGATCTTTGTGATACATTTTCTGTCTGTCATATCACCGCTAAATCCGAATTAAATGATCAATTTAATTTTATTCAAATTCACAAAGAAATAAAAAAATCGTGTTTAAAAATTAAAAGCGAAAATCCGATACATAAAGAAATGGGATCGTATGTAGATCAAGGCAAAATTGTGCCTCAATCAATCGAGCATTTTGAAGTGTTTGGGTTTATTAAGAAGAAATTAAATCAGCTGAATCTTGATTTGTATTTGCTATATAGTTGCAATAAATCAATTCTGATGAAATTTTGCAAACATTTAATCAGTATGGATTACAAATCATACATTTCCTTGTTTGATGTTTGTAAAACATTCAAGATTAGTGGAAATTATCAAAAACATCATATCCAAGAGCTTTATGTTCATTTAATTGTTTACTTAATATTCTATGATTTTATTGTTCCACTTTTAAAACACAATTTTTATTGGTGTCAGTCGCCCATTGAGAATTCTTCCGTGATTTATTTTACCTATGCACACTGGCATGAATTTCTGAATCAGGCAGCTTTATACAAATGATACAAATATTTTATCAAAAAAGACAATTTTAACGAAGGAAATTACTGAATTCCTAAATCATTTATATGTGAAATTTGGGAATAATTATTACCGACAAATTTGTGGAGTTCCTCAAGGATCGCAAATTTCCTCATACCTATGTAGCATTTATATGCTTAACATTAAAAAGAAAGAACTTTGTGATTTTGCTTCCAACAAAGATATAATCTTCCATCAATATGTGGATGATGTTTTGTTCATCAGTCAATCGAAGAAGTACGCAGAATTGTTCTTGAAAAGAATATTGACAGTTTACCCAAAATACGGCTTGGAATTGAACAATTCTAAAATAATTTGTTCTTGGCAACAATCTGAATCTCTGTGCCGTATTCCGTGGCTGGGATATTATATAAACGAATTTTGCGAAGTCACTTTCAAATTAAATGATCCATCTAAAACTTTGTCGAGATATGCAGGGTTTCCTCAAAATGCAAAAGCATCTTTTAATTATTTAAAACTGAAATTGTCACACGCTTTCAAACGAAGATCAATTATAACCAATAATATTAACGATAAATTTTCCAAAGCGGCTACAATTAAACACAATTGCGAATTATTAGGGCGACTGTTTGCCTACATATTCTTCAATCGTGTCCGAGTCTGTCTAGAAGCAAGAGAACTGTTGTCGAGAACGTACGCTAAAAAAATTTCCGATT
>Gtig_tert_5
GAGCGTCATGGTTTCAGAAAATCCGATTTTGCACAATTTTTATTGGTGTCAGTCGCCCATTGAGAATTCTTCCGTGATTTATTTTACCTATGCACACTGGCATGAATTTCTGAATCAGGCAGCTTTATATTATGTTTCAAGGGGTGTTTTAACCGGTCCCATAGATCAAGATGAAATGAAGGAAATTTCAAAAGATAATATATCAAATATTCGATTTGTAATAAAAAATTCGAAAACGCGAGAATATCGTCTCGTTTCAAATTTAGGTGTCAAAAAATCTGATTTGAGAAGATTAACTAAAGTTCAATATAAAGCCGTCAATCCTAAAATTGTTAATTCACTGGAATTTTTTAAAAATCTCAAATCAGACAAACCTGATCTTTTGACCGATGACTTGTATGCTCCAAATAGTTTTGAGGAAATTCGAAATTTTCGGATACGTATGCAATCTCTGGGTTGTGAGAAGTTTTACTTAGTTCGCGCCGATGTAAGAAATTGTTATGAGTCCTTACGACATTCACTGTTGCGATCAGTATTTTCCAATTTACTTTTTAAAACAAATGATACAAATATTTTATCAAAAAAGACAATTTTAACGAAGGAAATTACTGAATTCCTAAATCATTTATATGTGAAATTTGGGAATAATTATTACCGACAAATTTGTGGAGTTCCTCAAGGATCGCAAATTTCCTCATACCTATGTAGCATTTATATGCTTAACATTAAAAAGAAAGAACTTTGTGATTTTGCTTCCAACAAAGATATAATCTTCCATCAATATGTGGATGATGTTTTGTTCATCAGTCAATCGAAGAAGTACGCAGAATTGTTCTTGAAAAGAATATTGACAGTTTACCCAAAAATACGGCTTGGAATTGAACAATTCTAAAATAATTTGTTCTTGGCAACAATCTGAATCTCTGTGCCGTATTCCGTGGCTGGGATATTATATAAACGAATTTTGCGAAGTCACTTTCAAATTAAATGATCCATCTAAAACTTTGTCGAGATATGCAGGGTTTCCTCAAAATGCAAAAGCATCTTTTAATTATTTAAAACTGAAATTGTCACACGCTTTCAAACGAAGATCAATTATAACCAATAATATTAACGATAAATTTTCCAAAGCGGCTACAATTAAACACAATTGCGAATTATTAGGGCGACTGTTTGCCTACATATTCTTCAATCGTGTCCGAGTCTGTCTAGAAGCAAGAGAACTGTTGTCGAGAACGTACGCTAAAAAAATTTCCGATT
>Gtig_tert_6
AGATTAGTGGAAATTATCAAAAACATCATATCCAAGAGCTTTATGTTCATTTAATTGTTTACTTAATATTCTATGATTTTATTGTTCCAGTTTTAAAACACAATTTTTATTGGTGTCAGTCGCCCATTGAGAATTCTTCCGTGATTTATTTTACCTATGCACACTGGCATGAATTTCTGAATCAGGCAGCTTTATATTATGTTTCAAGGGGTGTTTTAACCGGTCCCATAGATCAAGATGAAATGAAGGAAATTTCAAAAGATAATATATCAAATATTCGATTTGTAATAAAAAATTCGAAAACGCGAGAATATCGTCTCGTTTCAAATTTAGGTGTCAAAAAATCTGATTTGAGAAGATTAACTAAAGTTCAATATAAAGCCGTCAATCCTAAAATTGTTAATTCACTGGAATTTTTTAAAAATCTCAAATCAGACAAACCTGATCTTTTGACCGATGACTTGTATGCTCCAAATAGTTTTGAGGAAATTCGAAATTTTCGGATACGTATGCAATCTCTGGGTTGTGAGAAGTTTTACTTAGTTCGCGCCGATGTAAGAAATTGTTATGAGTCCNTTACGACATTCACTGTTGCGATCAGTATTTTCCAATTTACTTTTTAAAACAAATGATACAAATWTTTTTATCAAAAAAGACAATTTTAACGAAGAAAATTACTGAATTCCTAANTCATTTATATGTGAAAATTTGGGAATAATTATTACCGACAAATTTGTGGAGTTCCTCAAGGATCGCAAATTTCCTCATACCTATGTAGCATTTATATGCTTAACATTAAAAAGAAAGAACTTTGTGATTTTGCTTCCAACAAAGATATAATCTTCCATCAATATGTGGATGATGTTTTGTTCATCAGTCAATCGAAGAAAATCTCTGTGCCGTATTCCGTGGCTGGGATATTATATAAATGAATTTTGCGAAGTCACTTTCAAATTAAATGATCCATCTAAAACTTTGTCGAGATATGCAGGGTTTCCTCAAAATGCAAAAGCATCTTTTAATTATTTAAAACTGAAATTGTCACACGCTTTCAAACGAAGATCAATTATAACCAATAATATTAACGATAAATTTTCCAAAGCGGCTACAATTAAACACAATTGCGAATTATTAGGGCGACTGTTTGCCTACATATTCTTCAATCGTGTCCGAGTCTGTCTAGAAGCAAGAGAACTGTTGTCGAGAACGTACGCTAAAAAAATTTCCGATT
>Gtig_tert_7
GAGCGTCATGGTTTCAGAAAATCCGATTTTGATTATGTTTCAAGGGGTGTTTTAGCCGGTCCCATAGATCAAGATGAAATGAAGGAAATTTCAAAAGATAATATATCAAATATTCGATTTGTAATAAAAAATTCGAAAACGCGAGAATATCGTCTCGTTTCAAATTTAGGTGTCAAAAAATCTGATTTGAGAAGATTAACTAAAGTTCAATATAAAGCCGTCAATCCTAAAATTGTTAATTCACTGGAATTTTTTAAAAATCTCAAATCAGACAAACCTGATCTTTTGACCGATGACTTGTATGCTCCAAATAGTTTTGAGGAAATTCGAAATTTTCGGATACGTATGCAATCTCTGGGTTGTGAGAAGTTTTACTTAGTTCGCGCCGATGTAAGAAATTGTTATGAGTCCTTACGACATTCACTGTTGCGATCAGTATTTTCCAATTTACTTTTTAAAACAAATGATACAAATATTTTATCAAAAAAGACAATTTTAACGAAGGAAATTACTGAATTCCTAAATCATTTATATGTGAAATTTGGGAATAATTATTACCGACAAATTTGTGGAGTTCCTCAAGGATCGCAAATTTCCTCATACCTATGTAGCATTTATATGCTTAACATTAAAAAGAAAGAACTTTGTGATTTTGCTTCCAACAAAGATATAATCTTCCATCAATATGTGGATGATGTTTTGTTCATCAGTCAATCGAAGAAGTACGCAGAATTGTTCTTGAAAAGAATATTGACAGTTTACCCAAAATACGGCTTGGAATTGAACAATTCTAAAATAATTTGTTCTTGGCAACAATCTGAATCTCTGTGCCGTATTCCGTGGCTGGGATATTATATAAACGAATTTTGCGAAGTCACTTTCAAATTAAATGATCCATCTAAAACTTTGTCGAGATATGCAGGGTTTCCTCAAAATGCAAAAGCATCTTTTAATTATTTAAAACTGAAATTGTCACACGCTTTCAAACGAAGATCAATTATAACCAATAATATTAACGATAAATTTTCCAAAGCGGCTACAATTAAACACAATTGCGAATTATTAGGGCGACTGTTTGCCTACATATTCTTCAATCGTGTCCGAGTCTGTCTAGAAGCAAGAGAACTGTTGTCGAGAACGTACGCTAAAAAAATTTCCGGTTACTTTTTGTCTTTAAATTAA
>Gtig_tert_8
GAGCGTCATGGTTTCAGAAAATCGGATTTTGATAAATTACTATTTGATCTTTGTGATACATTTTCTGTCTGTCATATCACCGCTAAATCCGAATTAAATGATCAATTTAATTTTATTCAAATTCACAAAGAAATAAAAAAATCGTGTTTAAAAATTAAAAGCGAAAATCCGATACATAAAGAAATGGGATCGTATGTAGATCAAGGCAAAATTGTGCCTCAATCAATCGAGCATTTTGAAACAAATGATACAAATATTTTATCAAAAAAGACAATTTTAACGAAGGAAATTACTGAATTCCTAAATCATTTATATGTGAAATTTGGGAATAATTATTACCGACAAATTTGTGGAGTTCCTCAAGGATCGCAAATTTCCTCATACCTATGTAGCATTTATATGCTTAACATTAAAAAGAAAGAACTTTGTGATTTTGCTTCCAACAAAGATATAATCTTCCATCAATATGTGGATGATGTTTTGTTCATCAGTCAATCGAAGAAGTACGCAGAATTGTTCTTGAAAAGAATATTGACAGGCATACTGATGATACTTTACAATTGAGCAACATTTTAATCGAATTTTAGTTTACCCAAAATACGGCTTGGAATTGAACAATTCTAAAATAATTTGTTCTTGGCAACAATCTGAATCTCTGTGCCGTATTCCGTGGCTGGGATATTATATAAACGAATTTTGCGAAGTCACTTTCAAATTAAATGATCCATCTAAAACTTTGTCGAGATATGCAGGGTTTCCTCAAAATGCAAAAGCATCTTTTAATTATTTAAAACTGAAATTGTCACACGCTTTCAAACGAAGATCAATTATAACCAATAATATTAACGATAAATTTTCCAAAGCGGCTACAATTAAACACAATTGCGAATTATTAGGGCGACTGTTTGCCTACATATTCTTCAATCGTGTCCGAGTCTGTCTAGAAGCAAGAGAACTGTTGTCGAGAACGTACGCTAAAAAAATTTCCGATT
>Gtig_tert_9
GAGCGTCATGGTTTCAGAAAATCCGATTTTGATAAATTACTATTTGATCTTTGTGAGACATTTTCCGCCTGTCATATCACCGCTAAATCCGAATTAAATGATCAATTTAATTTTATTCAAATTCACAAAGATATAAAAAAATTATGTTTAAAAATTAAAAGCGAAAATCCGATACATAAAGAAATGGGATCATATGTCGATCAAGGCAAAATTGTGCCTCAATCAATCGAGCATTTTGAAGTGTTTGGGNTTATTAAGAAGAAATTGAATCAGCTGAATCTTGATTTGTATTTGCTATATAGTTGCAATAAATCAATTCTGATGAAATTTTGCAAACATTTAATCAGTATGGATTACAAATCATACATTTCCTTGTTTGATGTTTGTAAAACATTCAAGATTAGTGGAAATTATCTAAAACATCATATCCAAGAGCTTTATGTTCATTTAATTGTNTACTTAATATTCTATGATTTTATTGTTCCAGTNTTAAAACACAATTTTTATTGGTGTCAGTCGCCCATTGAGAATTCTTCCGTGATTTATTTTACCTATGCACACTGGCATGAATTTCTGAATCAGGCAGCTTTATAATCTCTGTGCCGTATTCCGTGGCTGGGATATTATATAAACGAATTTTGCGAAGTCACTTTCAAATTAAATGATCCATCTAAAACTTTGTCGAGATATGCAGGGTTTCCTCAAAATGCAAAAGCATCTTTTAATTATTTAAAACTGAAATTGTCACACGCTTTCAAACGAAGATCAATTATAACCAATAATATTAACGATAAATTTTCCAAAGCGGCTACAATTAAACACAATTGCGAATTATTAGGGCGACTGTTTGCCTACATATTCTTCAATCGTGTCCGAGTCTGTCTAGAAGCAAGAGAACTGTTGTCGAGAACGTACGCTAAAAAAATTTCCGATT
>Gtig_tert_10
TGAGAAGTCTTACTTAGTTCGCGCCGATGTAAGAAATTGTTATGAGTCCTTACGACATTCACTGTTGCGATCAGTATTTTCCAATTTACTTTTTAAAACAAATGATACAAATATTTTATCAAAAAAGACAATTTTAACGAAGGAAATTACTGAATTCCTAAATCATTTATATGTGAAATTTGGGAATAATTATTACCGACAAATTTGTGGAGTTCCTCAAGGATCGCAAATTTCCTCATACCTATGTAGCATTTATATGCTTAACATTAAAAAGAAAGAACTTTGTGATTTTGCTTCCAACAAAGATATAATCTTCCATCAATATGTGGATGATGTTTTGTTCATCAGTCAATCGAAGAAGTACGCAGAATTGTTCTTGAAAAGAATATTGACAGTTTACCCAAAATACGGCTTGGAATTGAACAATTCTAAAATAATTTGTTCTTGGCAACAATCTGAATCTCTGTGCCGTATTCCGTGGCTGGGATATTATATAAACGAATTTTGCGAAGTCACTTTCAAATTAAATGATCCATCTAAAACTTTGTCGAGATATGCAGGGTTTCCTCAAAATGCAAAAGCATCTTTTAATTATTTAAAACTGAAATTGTCACACGCTTTCAAACGAAGATCAATTATAACCAATAATATTAACGATAAATTTTCCAAAGCGGCTACAATTAAACACAATTGCGAATTATTAGGGCGACTGTTTGCCTACATATTCTTCAATCGTGTCCGAGTCTGTCTAGAAGCAAGAGAACTGTTGTCGAGAACGTACGCTAAAAAAATTTCCGATT
>Gtig_tert_11
ACAAATGATACAAATATTTTATCAAAAAAGACAATTTTAACGAAGGAAATTACTGAATTCCTAAATCATTTATATGTGAAATTTGGGAATAATTATTACCGACAAATTTGTGGAGTTCCTCAAGGATCGCAAATTTCCTCATACCTATGTAGCATTTATATGCTTAACATTAAAAAGAAAGAACTTTGTGATTTTGCTTCCAACAAAGATATAATCTTCCATCAATATGTGGATGATGTTTTGTTCATCAGTCAATCGAAGAATTTACCCAAAATACGGCTTGGAATTGAACAATTCTAAAATAATTTGTTCTTGGCAACAATCTGAATCTCTGTGCCGTATTCCGTGGCTGGGATATTATATAAACGAATTTTGCGAAGTCACTTTCAAATTAAATGATCCATCTAAAACTTTGTCGAGATATGCAGGGTTTCCTCAAAATGCAAAAGCATCTTTTAATTATTTAAAACTGAAATTGTCACACGCTTTCAAACGAAGATCAATTATAACCAATAATATTAACGATAAATTTTCCAAAGCGGCTACAATTAAACACAATTGCGAATTATTAGGGCGACTGTTTGCCTACATATTCTTCAATCGTGTCCGAGTCTGTCTAGAAGCAAGAGAACTGTTGTCGAGAACGTACGCTAAAAAAATTTCCGGTTACTTTTTGTCTTTAAATTAA
>Gtig_tert_12
GAGCGTCATGGTTTCAGAAAATCCGATTTTGATTATGTTTCAAGGGGTGTTTTAGCCGGTCCCATAGATCAAGATGAAATGAAGGAAATTTCAAAAGATAATATATCAAATATTCGATTTGTAATAAAAAATTCGAAAACGCGAGAATATCGTCTCGTTTCAAATTTAGGTGTCAAAAAATCTGATTTGAGAAGATTAACTAAAGTTCAATATAAAGCCGTCAATCCTAAAATTGTTAATTCCCTGGAATTTTTTAAAAATCTCAAATCAGACAAACCTGATCTTTTGACCGATGACTTGTATGCTCCAAATAGTTTTGAGGAAATTCGAAATTTTCGGATACGTATGCAATCTCTGGGTTGTGAGAAGTTTTACTTAGTTCGCGCCGATGTAAGAAATTGTTATGAGTCCTTACGACATTCACTGTTGCGATCAGTATTTTCCAATTTACTTTTTAAACTTTGTCGAGATATGCAGGGTTTCCTCAAAATGCAAAAGCATCTTTTAATTATTTAAAACTGAAATTGTCACACGCTTTCAAACGAAGATCAATTATAACCAATAATATTAACGATAAATTTTCCAAAGCGGCTACAATTAAACACAATTGCGAATTATTAGGGCGACTGTTTGCCTACATATTCTTCAATCGTGTCCGAGTCTGTCTAGAAGCAAGAGAACTGTTGTCGAGAACGTACGCTAAAAAAATTTCCGATT
>Gtig_tert_13
GAGCGTCATGGTTTCAGAAAATCCGATTTTGCACAATTTTTATTGGTGTCAGTCGCCCATTGAGAATTCTTCCGTGATTTATTTTACCTATGCACACTGGCATGAATTTCTGAATCAGGCAGCTTTATCTTTGTCGAGATATGCAGGGTTTCCTCAAAATGCAAAAGCATCTTTTAATTATTTAAAACTGAAATTGTCACACGCTTTCAAACGAAGATCAATTATAACCAATAATATTAACGATAAATTTTCCAAAGCGGCTACAATTAAACACAATTGCGAATTATTAGGGCGACTGTTTGCCTACATATTCTTCAATCGTGTCCGAGTCTGTCTAGAAGCAAGAGAACTGTTGTCGAGAACGTACGCTAAAAAAAATTTC
>Pfel_tert_1
ATGAATATAAAAATTGAAAGGCATGGTTTTAAGAAACTAGACTTAGAAAAGTTAACTGATATTCTTGTCTCAGAATTTAATCTCAGTGGTATAATTACGGAATTCGAGCTGCAACAACAATTTAATTTTAAAAACCTAATAAATGACATCGACATTAAATGTATCGAGTTCTTGAGGATGTCTCCGATCCACAAAGTGGACTCGGGTATTCACGTCAACGGTGATAAAATGCCGTCACATGTTGAACATTACGAGGTTTTTATCCTATTGAAGAAGAAGTTGAAGGTGCTTAATATTACTCAATATTTGCCGGGTAATGAAGCCGTTATTTATCGATTTTGCAAATATTTTATAAGCATGCAGTACAAAGGATTTATTTTGCTCTCCGATGTCTGCTCGGCAATGAAGATTGAAGCCAACTATGCAAAGTATAAAATAACGGAATTTTATGTATATGCAGTGACATATCACATCTTCTACAACTTTGTCGTACCGGTGCTTAAGCACAATTTTTACTGGTGTCAGTCGTCGATTGAGTCAGACTCGGTCGTGTATTTCACCTATTCCAATTGGCACATCTTCTTGAAGCAAGTCAGTCAACGCTTCATACGACGAAAAATCTTCAGTGGCCCCGTAGATCCGTCAACGCTAGCTGATAATCCCGATCGTGGAATCGCGCTTGTCAGATTCGTCATTAAAAAAATAAACTCCAGTGATTATCGGCTTATTTCCAATCTCGGATTTCAGTCGGTGCAGAAAAATAAAGGAGGTACAGACATCTGCTCCTCACACAAATTTCTCGAAAATGAGAAAACTCTTTTTCGATTTTTTAATGACTTAAAAGGCTTGAGACCGGAATTGGTAACCCATGGGATATGTACGGTCAGTAGTTTTGAGAATATACGGATATACCGACAGAAGATGGTTAACAATGGATGTCGGAGATTTTTTATAGTTCGGGCCGACATAAAGAGTTGTTATGAGTCGATAGACCAAACTATTCTAAGATGTGTTTTTATCAATTTGATTTCCCAGCAACAATACGGCGGTCAGGACCTCCTGGCACAGAGAGATCTTCGAAGGAAGCAATTGAACGCATTCCTGAATAATATATATCTCAAGCTTGGCAATGAGTATTTCCACCAAGGTCACGGGATTCCCCAAGGATCCTGTATTTCTCTCTTTCTCTGCAATATCTACATGCTCCATATTCGGAAGAAAGAATTGTCAGACTTTATAAACGATGAAAATGGAATATTCCACCAATATGTCGATGACATTATATACATCACCACCTCGAAAACAGTGGCGGAGTCCTTCTTGGAGAGGATTAATTCTGTGTATCTAAAATATGGAATGGAATTGAATGACTCTAAGATACTTTGCTCTTGGCGACAGACAGACGGTCCTAGGACAATTCCATGGTTAGGGTACAACTTCAACGAGTTCTGTGAGGTTACCTTGAAGTCCTCAGGACTTCCACGAAACCTTTCACGTTTTTCGGGAATTCCGAGGAGTGCTAAAGATTCTTACATATACCTAAAGAGAAAATTGTTCTTCGTGTCCAAGAGGCGGTCCATCATAGTAAACACGCTCCAAGACAGTCAGTATTCTGAGGCCACAATCAGGAACAATTGTCGATTGCTCGGTGTCATTTTTGCGAGTGTATTATTTGGCTTGTCGCGAGTTTGTCTCGATAAAACAGATCTCTTTTCTAGACGGTCCAGTGAGAAGATCGCAGTGTTGTTAAAGTCGAAGATATTCAATTATCTAAAGAAGTACGAATATTACAAGCTGGCAGTCAAATCCTTGAATGCAGCACTGTCACCCTTCAAGGGTCAAATGAAGTTTCTCATTTTGTGCCTCTAA
>Pfel_tert_2
TGAAAGGCATGGTTTTAAGAAACTAGACTTAGAAAAGTTAACTGATATTCTTGTCTCTGAATTTAATCTCAGTGGTATAATTACGGAATTCGAGCTGCAACAACAATTTAATTTTAAAAACCTATTAAATGACATCGACATTAAATGTATCGACTTGCGGATGTCTCCGATCCACAAAGTGGCTTCGGGTATTCACGTCAACGGTGATAAAATGCCGTCACATGTTGAACATTACGAGGTTTTTATCCTATTGAAGAAGACGTTAAAGGCGCTTAATATTACTCAATATTTACCGGGCTTCATACGAAGAAAAATCTTCAGTGGCCCCGTAGATCCGTCAACGCTAGCTGATAATCCCGATCGTGGAATCGCGCTTGTCAGATTCGTCATTAAAAAAATAAACTCCAGTGATTATCGGCTTATTTCCAATCTCGGATTTCAGTCGGTGCAGAAAAATAAAGGAGGCACAGACATCTGTTCCTCGCACAAATTTCTCGAAAATGAGAAAACTCTTTTTCGATTTTTTAATGACCTAAAAGGCTTGAGACCGGAATTGGTAACCCATGGGATATGTACGGTCAGTAGTTTTGAGAATATAAGGATATACCGGCAGAAGATGGTTAATAATGGATGTCGAAGATTTTTTATAGTTCGGGCGGACATAAAGAGTTGTTATGAGTCGATAGACCAATCTATTCTAAGATGTGTTTTTATCAATTTGATTTCCCAGCAACAATACGGCGGTCAGGACCTCCTGATACAGAGAGATCTTCGAAGGAAGCAACTGAACACATTCCTGAATAATATATATCTCAAGCTTGGCAATGAGTATTTCCACCAAGGTCACGGGATTCCCCAAGGATCCTGCATTTCTCTCTTTCTCTGCAATATCTACATGCTCCATATTCGGAAGAAAGAATTGTCTGACTTTATAAACGATGAAAATGGAATATTCCACCAATATGTCGATGACATTATATACATCACCACTTCGAAAACAGTGGCGGAGTCCTTCTTAAAGAGGATTAATTCTGTGTATCTAAAATATGGAATGGAATTGAATGACTCTAAGATACTTTGCTCTTGGCGACAGACAGACGGTCCTAGGATAATTCCATGGCTAGGGTACAACTTCAACGAGTTCTGTGAGGTTACCTTGAAGTCCTCAGGACTTCCACGAAACCTTTCACGTTTTTCGGGAATTCCGAGGAGTGCTAAAGATTCTTACATATACCTAAAGAGAAAATTGTTCTTCGTGTCCAAGAGGCGGTCCATCATAGTAAACACGCTCCAAGACAGTCTGTATTCCGAGGCCACGATCAGGAACAATTGTCGATTGCTCGGTGTCATTTTTGCGAGTGTATTATTTGGCTTGTCGCGAGTTTGTCTCGATAAAGCAGATCTCTTTTCTAGACGGTCCAGTGAGAAAATCGCAGTGTTGTTGAAGTCGAAGATATTCAATTATCTCAAGAAGTACGAATATTATAAGCTGGCAGTCAAATCCTTGAATGCAGCACTGACACCCTTCAAGGGTCAAAT
>Pfel_tert
TGAAAGGCATGGTTTTAAGAAACTAGACTTAGAAAAGTTAACTGATATTCTTGTCTCAGAATTTAATCTCAGTGGTATAATTACGGAATTCGAGCTGCAACAACAATTTAATTTTAAAAACCTAATAAATGACATCGACATTAAATGTATCGAGTTCTTGAGGATGTCTCCGATCCACAAAGTGGACTCGGGTATTCACGTCAACGGTGATAAAATGCCGTCACATGTTGAACATTACGAGGTTTTTATCCTATTGAAGAAGAAGTTGAAGGTGCTTAATATTACTCAATATTTGCCGGGTAATGAAGCCGTTATTTATCGATTTTGCAAATATTTTATAAGCATGCAGTACAAAGGATTTATTTTGCTCTCCGATGTCTGCTCGGCAATGAAGATTGAAGCCAACTATGCAAAGTATAAAATAACGGAATTTTATGTATATGCAGTGACATATCACATCTTCTACAACTTTGTCGTACCGGTGCTTAAGCACAATTTTTACTGGTGTCAGTCGTCGATTGAGTCAGACTCGGTCGTGTATTTCACCTATTCCAATTGGCACATCTTCTTGAAGCAAGTCAGTCAACGCTTCATACGACGAAAAATCTTCAGTGGCCCCGTAGATCCGTCAACGCTAGCTGATAATCCCGATCGTGGAATCGCGCTTGTCAGATTCGTCATTAAAAAAATAAACTCCAGTGATTATCGGCTTATTTCCAATCTCGGATTTCAGTCGGTGCAGAAAAATAAAGGAGGTACAGACATCTGCTCCTCACACAAATTTCTCGAAAATGAGAAAACTCTTTTTCGATTTTTTAATGACTTAAAAGGCTTGAGACCGGAATTGGTAACCCATGGGATATGTACGGTCAGTAGTTTTGAGAATATAAGGTTATACCGACAGAAGATGGTTAATAATGGATGTCGGAGGTTCAACAATACGGCGGTCAGGACCTCCTGGCACAGAGAGATCTTCGAAGGAAGCAATTGAACGCATTCCTGAATAATATATATCTCAAGCTTGGCAATGAGTATTTCCATCAAGGTCACGGGATTCCCCAAGGATCCTGTATTTCTCTCTTTCTCTGCAATATCTACATGCTCCATATTCGGAAGAAAGAATTGTCAGACTTTATTAACGATGAAAATGGAATATTCCACCAATATGTCGATGACATTATATACATCACCACTTCGAAAACAGTGGCGGAGTCCTTCTTGGAGAGGATTAATTCTGTGTATCTAAAATATGGAATGGAATTGAATGACTCTAAGATACTTTGCTCTTGGCGACAGACAGACGGTGTTAGGAAAATTCCTTGGCTAGGGTACAACTTCAACGAGTTCTGTGAGGTTACCTTGAAGTGCTCTGGACTTCCACGAAACCTTTCACGTTTTTCGGGAATTCCGAGGAGTGCCAAAGATTCGTGCATATACCTAAAGAGAAAATTGTTCTTCGTGTCCAAGAGGCGGTCCATCATAGTAAACACTCTCCAAGACAGTCTGTATTCCGAGGCAATTGTCGATTGCTCGGCGTCATTTTTGCGGACGGTCCAGTGAGAAGATCGCGGGTAAACTGTTCGTCGTAGTTGAACAACGTCACCAAATTGATTAGTGTTGCTGAAGTTGAAGATATTCAATTATCTCAAGAAGTATGAATATTACAAGCTAGCAGTCAAATCCTTGAATGCAGCACTGACACCCTTCAAGGGTCAAATGAAGTTTCTCATTTTGTGCCTCT
>Pfel_tert
TGAAAGGCATGGTTTTAAGAAACTAGACTTAGAAAAGTTAACTGATATTCTTGTCTCAGAATTTAATCTCAGTGGTATAATTACGGAATTCGAGCTGCAACAACAATTTAATTTTAAAAACCTAATAAATGACATCGACATTAAATGTATCGAGTTCTTGAGGATGTCTCCGATCCACAAAGTGGACTCGGGTATTCACGTCAACGGTGATAAAATGCCGTCACATGTTGAACATTACGAGGTTTTTATCCTATTGAAGAAGAAGTTGAAGGTGCTTAATATTACTCAATATTTGCCGGGTAATGAAGCCGTTATTTATCGATTTTGCAAATATTTTATAAGCATGCAGTACAAAGGATTTATTTTGCTCTCCGATGTCTGCTCGGCAATGAAGATTGAAGCCAACTATGCAAAGTATAAAATAACGGAATTTTATGTATATGCAGTGACATATCACATCTTCTACAACTTTGTCGTACCGGTGCTTAAGCACAATTTTTACTGGTGTCAGTCGTCGATTGAGTCAGACTCGGTCGTGTATTTCACCTATTCCAATTGGCACATCTTCTTGAAGCAAGTCAGTCAACCAACAATACGGCGGTCAGGACCTCCTGGCACAGAGAGATCTTCGAAGGAAGCAATTGAACGCATTCCTGAATAATATATATCTCAAGCTTGGCAATGAGTATTTCCACCAAGGTCACGGGATTCCCCAAGGATCCTGTATTTCTCTCTTTCTCTGCAATATCTACATGCTCCATATTCGGAAGAAAGAATTGTCAGACTTTATAAACGATGAAAATGGAATATTCCACCAATATGTCGATGACATTATATACATCACCACCTCGAAAACAGTGGCGGAGTCCTTCTTGGAGAGGATTAATTCTGGTGAGTGTATCTAAAATATGGAATGGAATTGAATGACTCTAAGATACTTTGCTCTTGGCGACAGACAGACGGTCCTAGGACAATTCCATGGTTAGGGTACAACTTCAACGAGTTCTGTGAGGTTACCTTGAAGTCCTCAGGACTTCCACGAAACCTTTCACGTTTTTCGGGAATTCCGAGGAGTGCTAAAGATTCTTACATATACCTAAAGAGAAAATTGTTCTTCGTGTCCAAGAGGCGGTCCATCATAGTAAACACGCTCCAAGACAGTCAGTATTCCGAGGCCACGATCAGGAACAATTGTCGATTGCTCGGTGTCATTTTTGCGAGTGTATTATTTGGCTTGTCGCGAGTTTGTCTCGATAAAACAGATCTCTTTTCTAGACGGTCCAGTGAGAAGATCGCAGTGTTGTTAAAGTCGAAGATATTCAATTATCTAAAGAAGTACGAATATTACAAGCTGGCAGTCAAATCCTTGAATGCAGCACTGTCACCCTTCAAGGGTCAAATGAAGTTTCTCATTTTGTGCCTCT
>Pfel_tert_5
TGAAAGGCATGGTTTTAAGAAACTAGACTTAGAAAAGTTAACTGATATTCTTGTCTCAGAATTTAATCTCAGTGGTATAATTACGGAATTCGAGCTGCAACAACAATTTAATTTTAAAAACCTAATAAATGACATCGACATTAAATGTATCGAGTTCTTGAGGATGTCTCCGATCCACAAAGTGGACTCGGGTATTCACGTCAACGGTGATAAAATGCCGTCACATGTTGAACATTACGAGGTTTTTATCCTATTGAAGAAGAAGTTGAAGGTGCTTAATATTACTCAATATTTGCCGGGTAATGAAGCCGTTATTTATCGATTTTGCAAATATTTTATAAGCATGCAGTACAAAGGATTTATTTTGCTCTCCGATGTCTGCTCGGCAATGAAGATTGAAGCCAACTATGCAAAGTATAAAATAACGGAATTTTATGTATATGCAGTGACATATCACATCTTCTACAACTTTGTCGTACCGGTGCTTAAGCACAATTTTTACTGGTGTCAGTCGTCGATTGAGTCAGACTCGGTCGTGTATTTCACCTATTCCAATTGGCACATCTTCTTGAAGCAAGTCAGTCAACCAACAATACGGCGGTCAGGACCTCCTGGCACAGAGAGATCTTCGAAGGAAGCAATTGAACGCATTCCTGAATAATATATATCTCAAGCTTGGCAATGAGTATTTCCACCAAGGTCACGGGATTCCCCAAGGATCCTGTATTTCTCTCTTTCTCTGCAATATCTACATGCTCCATATTCGGAAGAAAGAATTGTCAGACTTTATAAACGATGAAAATGGAATATTCCACCAATATGTCGATGACATTATATACATCACCACCTCGAAAACAGTGGCGGAGTCCTTCTTGGAGAGGATTAATTCTGTGTATCTAAAATATGGAATGGAATTGAATGACTCTAAGATACTTTGCTCTTGGCGACAGACAGACCTTTCACGTTTTTCGGGAATTCCGAGGAGTGCTAAAGATTCTTACATATACCTAAAGAGAAAATTGTTCTTCGTGTCCAAGAGGCGGTCCATCATAGTAAACACGCTCCAAGACAGTCAGTATTCCGAGGCCACGATCAGGAACAATTGTCGATTGCTCGGTGTCATTTTTGCGAGTGTATTATTTGGCTTGTCGCGAGTTTGTCTCGATAAAACAGATCTCTTTTCTAGACGGTCCAGTGAGAAGATCGCAGTGTTGTTAAAGTCGAAGATATTCAATTATCTAAAGAAGTACGAATATTACAAGCTGGCAGTCAAATCCTTGAATGCAGCACTGTCACCCTTCAAGGGTCAAATGAAGTTTCTCATTTTGTGCCTCT
>Pfel_tert_6
TGAAAGGCATGGTTTTAAGAAACTAGACTTAGAAAAGTTAACTGATATTCTTGTCTCAGAATTTAATCTCAGTGGTATAATTACGGAATTCGAGCTGCAACAACAATTTAATTTTAAAAACCTAATAAATGACATCGACATTAAATGTATCGAGTTCTTGAGGATGTCTCCGATCCACAAAGTGGACTCGGGTATTCACGTCAACGGTGATAAAATGCCGTCACATGTTGAACATTACGAGGTTTTTATCCTATTGAAGAAGAAGTTGAAGGTGCTTAATATTACTCAATATTTGCCGGGTAATGAAGCCGTTATTTATCGATTTTGCAAATATTTTATAAGCATGCAGTACAAAGGATTTATTTTGCTCTCCGATGTCTGCTCGGCAATGAAGATTGAAGCCAACTATGCAAAGTATAAAATAACGGAATTTTATGTATATGCAGTGACATATCACATCTTCTACAACTTTGTCGTACCGGTGCTTAAGCACAATTTTTACTGGTGTCAGTCGTCGATTGAGTCAGACTCGGTCGTGTATTTCACCTATTCCAATTGGCACATCTTCTTGAAGCAAGTCAGTCAACCAACAATACGGCGGTCAGGACCTCCTGGCACAGAGAGATCTTCGAAGGAAGCAATTGAACGCATTCCTGAATAATATATATCTCAAGCTTGGCAATGAGTATTTCCACCAAGGTCACGGGATTCCCCAAGGATCCTGTATTTCTCTCTTTCTCTGCAATATCTACATGCTCCATATTCGGAAGAAAGAATTGTCAGACTTTATAAACGATGAAAATGGAATATTCCACCAATATGTCGATGACATTATATACATCACCACCTCGAAAACAGTGGCGGAGTCCTTCTTGGAGAGGATTAATTCTGTGTATCTAAAATATGGAATGGAATTGAATGACTCTAAGATACTTTGCTCTTGGCGACAGACAGACGGTCCTAGGACAATTCCATGGTTAGGGTACAACTTCAACGAGTTCTGTGAGGTTACCTTGAAGTCCTCAGGACTTCCACGAAACCTTTCACGTTTTTCGGGAATTCCGAGGAGTGCTAAAGATTCTTACATATACCTAAAGAGAAAATTGTTCTTCGTGTCCAAGAGGCGGTCCATCATAGTAAACACGCTCCAAGACAGTCAGTATTCCGAGGCCACGATCAGGAACAATTGTCGATTGCTCGGTGTCATTTTTGCGAGTGTATTATTTGGCTTGTCGCGAGTTTGTCTCGATAAAACAGATCTCTTTTCTAGACGGTCCAGTGAGAAGATCGCAGTGTTGTTAAAGTCGAAGATATTCAATTATCTAAAGAAGTACGAATATTACAAGCTGGCAGTCAAATCCTTGAATGCAGCACTGTCACCCTTCAAGGGTCAAATGAAGTTTCTCATTTTGTGCCTCT
>Pnig_tert_1
ATGAATTTTAAAATTGAAAGGCATGGTTATAAAAAATTAGATTTTGGTGTATTTAAAAATATTCTGCGTTCTGAGTTAAATCTAAACGATATAATTTCAGAATATGAGCTTGATTCCGTGTTCAACTTTAAAAATAAAATAAATGAAATAGATATTCAATGTTCTGAATTTTTAAAGATGGCACCGATGCATAAGGTTTTCAGGAGCAATTGTGATATTGGTGACAAAATGCCTCAGCCTGTGGAGCATTATGAAGTTTTCAACTTTTTAAAAAAGAAGTTAAAAATACTGAATTTGGCTCAATATTTACCGAAGAATGAAGGAATTATTTATCGATTCTGCAAATATTTAGTCAGCATGCAATACAAAGGCTATATCCTTCTTTCTGATATTTGCTCGTCGATGAAGGTTAATGCGAACTATGAGCTATATAAAATAACGGAGTTCTATGTGTACGCAGTCACATATCGCATCTTCTATAACTTCGTCGTGCCGATCCTCAAACACAATTTCTACTGGTGTCAATCGTCTCTTGAAGCAGATACTGTTGTTTACTTTGCGTATTCTAATTGGCACCTCTTTCTGAAACAAGTCGGTCAGCGCTTCATTCAACGAAAAATTTTCAATGGACCTGTAGATCCATCATCCCTGGCTGAAAATCCTAATATTGGTGTAGGACTCGTCAGATTGGTTATTAAAAATGTCGCTCTGAGTGATTATCGGCTAATTTCCAACCTGAGGTCTCAGTCAACGAAAATAAATAAAGCCGTCACTGAAATATGTTCTTCGAACAAATTTCTTGAAAACGAAAAAACACTTTTTCAGTTTTTCAATAACTTAAAAGGCCTGAGACCAGAGTTGGTAACCCACGGTATCTGCACGATGAGTAGTTTCGAGAATATCAGCAGATATCGACAAAAGATGATAACCAATGGACATCGGAAATTTTACATAGTGCGTGCAGACGTCAAGAGTTGTTACGAGTCAATTGATCACTCTATTCTAAGATGTGTTTTTCTCAATTTAATATCGCAGCAACAGTATGGTGGTCAAGACATCCTGGAGCAAATAAACTTACGGAGGGTCCAAATGAACATATTTTTAAATAACATTTATCTAAAGATTGGCAACGAATACTTCCGTCAAGTTCACGGCATTCCTCAGGGGTCGTGTATTTCTCTCTTCCTCTGTAACATCTACATGCTTCATATTCGGAAAAAAGAATTATCAGATTTTATTCACGATGAAGACGGCATCTTCCAGCAGTATGTTGATGATGTTCTTTACATCACCACTTCGCAAACAGTGGCGGAATCTTTCTTGAGAACGATTAAGAGCGCCTATCCGAAGTATGGAATGGAGTTAAATAGTGCTAAGATTGTTTGTTCTTGGCTGCAGACAGATATCCCCCGGACTATTCCTTGGCTCGGATATAACTTCAATGAGTCGTGTGAAGTCACATTAAAGTCCCCCCAGTTTCCAAGAAATCTTTCGCGATTTGCGGGAACTCCTAGAAACGCAAGAGATTCTTATAGATTTTTAAAGAGAAAATTATTTTTCCTCCTTAAAAGGAAGTCAATTATCGAGAATACTTTAAATGACAGTCTATATAACGTAGTTACAATCAGAAGTAATTGTCGATCCCTGGGTGCCATATTTGGAAGTGTATTATTTGGTCTGATGAGAGCATGTCTGGATAAGGAAGGTTGGTTCTCAAGACGTTCCAGTGAAAAGATCGCCGGTAATATTTTGAAAATATTGCAATGCTTTATGAATGGCTTTTTTTGA
>Pnig_tert_2
GTGACAAAATGCCTCAGCCTGTGGAGCATTATGAAGTCTTCAACTTTTTAAAAAAGAAGTTAAAAATACTGGATTTGACTCAATATTTACCGAAGAATGAAGGAATTATTTATCGATTCTGCAAATATTTAGTCAGCATGCAGTACAAAGGCTATATCCTTCTTTCTGACATTTGCTCGACTATGAAGGTTAATGCGAACTATGAGCTATATAAAATAACGGAGTTCTATGTGTACGCAGTCACATATCGCATCTTCTATAACTTCGTCGTGCCGATCCTCAAACACAATTTCTACTGGTGTCAATCGTCCCTTGAAGCAGATACTGTTGTTTACTTTGCGTATTCTAATTGGCACTTCTTTCTGAAGCAAGTCGGTCACCGCTTCATTCAACGAAAAATTTTCAGTGGACCTGTAGATCCATCATCCCTGGCTGAAAAGCCTAATATCGGTGTAGGACTTGTCAGATTGGTTATTAAAAATGTCGCTCTAAGTGATTATCGGCTAATTTCCAACCTGAGGTCTCAGTCAACGAAAATAAATAAAGCAGTCACTGAAATATGTTCTTCGAACAAATTTCTTGAAAACGAAAAAACACTTTTTCAGTTTTTCAATAACCTAAAAGGCCTGAGACCAGAGTTGGTAACCCACGGTATCTGCACGATGAGTAGTTTCGAGAATATCAGGAGATATCGACAAAAGATGATAACCAATGGACATCGGAAATTTTACATAGTGCGTGCAGACGTCAAGAGTTGTTACGAGTCAATTGACCACTCTATTCTAAGATGTGTTTTTCTCAATTTAATATCGCAGCAACAGTATGGTGGTCAAGACATCCTGGAGCAAATAAACTTACGGAGGGTCCAAATGAACATATTTTTAAATAACATTTATCTAAAGATTGGCAACGAATACTTCCGTCAAGTTCACGGCATCCCTCAGGGGTCGTGTATTTCTCTCTTCCTCTGTAACATCTACATGCTTCATATTCGGAAGAAAGAATTATCAGATTTTATTCACGATGAAGACGGTATCTTCCAGCAGTATGTTGATGATGTTCTTTACATCACCACTTCGCAAACAGTGGCGGAATCTTTCTTGAGAACGATTAAGAGCGCCTATCCGAAGTATGGAATGGAATTAAATAGTGCTAAGATTGTTTGTTCTTGGCTGCAGACAGGCCTTGGTCACTTTTAAAAGAGAATGAAGATTTTCGATCATTCATAAAATACACATAAAAGTATAATAATTATATGAAAGTTTCTGAAATGTCTCACTCCCAACTCTCTAAACCGAATTTCCCTAATACATACAAGCTGCTCCTTCTGAATACAAGTTCTAGATATCCCCCGGACTATTCCTTGGCTCGGATATAACTTCAATGAGTCGTGTGAAGTCACATTAAAGTCCCCCCAGTTTCCAAGAAATCTTTCGCGATTTGC
>Pnig_tert_3
GTGACAAAATGCCTCAGCCTGTGGAGCATTGTGAAGTTTTCAACTTTTTAAAAAAGAAGTTAAAAATACTGAATTTGGCTCAATATTTACCGAAGAATGAAGGAATTATTTATCGATTCTGCAAATATTTAGTCAGCATGCAATACAAAGGCTATATCCTTCTTTCTGATATTTGCTCGTCGATGAAGGTTAATGCGAACTATGAGCTATATAAAATAACGGAGTTCTATGTGTACGCAGTCACATATCGCATCTTCTATAACTTCGTCGTGCCGATCCTCAAACACAATTTCTACTGGTGTCAATCGTCTCTTGAAGCAGATACTGTTGTTTACTTTGCGTATTCTAATTGGCACCTCTTTCTGAAACAAGTCGGTCAGCGCTTCATTCAACGAAAAATTTTCAATGGACCTGTAGATCCATCATCCCTGGCTGAAAATCCTAATATTGGTGTAGGACTCGTCAGATTGGTTATTAAAAATGTCGCTCTGAGTGATTATCGGCTAATTTCCAACCTGAGGTCTCAGTCAACGAAAATAAATAAAGCCGTCACTGAAATATGTTCTTCGAACAAATTTCTTGAAAACGAAAAAACACTTTTTCAGTTTTTCAATAACTTAAAAGGCCTGAGACCAGAGTTGGTAACCCACGGTATCTGCACGATGAGTAGTTTCGAGAATATCAGCAGATATCGACAAAAGATGATAACCAATGGACATCGGAAATTTTACATAGTGCGTGCAGACGTCAAGAGTTGTTACGAGTCAATTGATCACTCTATTCTAAGATGTGTTTTTCTCAATTTAATATCGCAGATTGGCAACGAATACTTCCGTCAAGTTCACGGCATTCCTCAGGGGTCGTGTATTTCTCTCTTCCTCTGTAACATCTACATGCTTCATATTCGGAAAAAAGAATTATCAGATTTTATTCACGATGAAGACGGCATCTTCCAGCAGTATGTTGATGATGTTCTTTACATCACCACTTCGCAAACAGTGGCGGAATCTTTCTTGAGAACGATTAAGAGCGCCTATCCGAAGTATGGAATGGAGTTAAATAGTGCTAAGATTGTTTGTTCTTGGCTGCAGACAGATATCCCCCGGACTATTCCTTGGCTCGGATATAACTTCAATGAGTCGTGTGAAGTCACATTAAAGTCCCCCCAGTTTCCAAGAAATCTTTCGCGATTTGC
>Pnig_tert_4
GTGACAAAATGCCTCAGCCTGTGGAGCATTATGAAGTTTTCAACTTTTTAAAAAAGAAGTTAAAAATACTGAATTTGGCTCAATATTTACCGAAGAATGAAGGAATTATTTATCGATTCTGCAAATATTTAGTCAGCATGCAATACAAAGGCTATATCCTTCTTTCTGATATTTGCTCGTCGATGAAGGTTAATGCGAACTATGAGCTATATAAAATAACGGAGTTCTATGTGTACGCAGTCACATATCGCATCTTCTATAACTTCGTCGTGCCGATCCTCAAACACAATTTCTACTGGTGTCAATCGTCTCTTGAAGCAGATACTGTTGTTTACTTTGCGTATTCTAATTGGCACCTCTTTCTGAAACAAGTCGGTCAGCACTTGTCACGATTATTACAGGCTTCATTCAACGAAAAATTTTCAATGGACCTGTAGATCCATCATCCCTGGCTGAAAATCCTAATATTGGTGTAGGACTCGTCAGATTGGTTATTAAAAATGTCGCTCTGAGTGATTATCGGCTAATTTCCAACCTGAGGTCTCAGTCAACGAAAATAAATAAAGCCGTCACTGAAATATGTTCTTCGAACAAATTTCTTGAAAACGAAAAAACACTTTTTCAGTTTTTCAATAACTTAAAAGGCCTGAGACCAGAGTTGGTAACCCACGGTATCTGCACGATGAGTAGTTTCGAGAATATCAGCAGATATCGACAAAAGATGATAACCAATGGACATCGGAAATTTTACATAGTGCGTGCAGACGTCAAGAGTTGTTACGAGTCAATTGATCACTCTATTCTAAGATGTGTTTTTCTCAATTTAATATCGCAGCAACAGTATGGTGGTCAAGACATCCTGGAGCAAATAAACTTACGGAGGGTCCAAATGAACATATTTTTAAATAACATTTATCTAAAGATTGGCAACGAATACTTCCGTCAAGTTCACGGCATTCCTCAGGGGTCGTGTATTTCTCTCTTCCTCTGTAACATCTACATGCTTCATATTCGGAAAAAAGAATTATCAGATTTTATTCACGATGAAGACGGCATCTTCCAGCAGTATGTTGATGATGTTCTTTACATCACCACTTCGCAAACAGTGGCGGAATCTTTCTTGAGAACGATTAAGAGCGCCTATCCGAAGTATGGAATGGAGTTAAATAGTGCTAAGATTGTTTGTTCTTGGCTGCAGACAGATATCCCCCGGACTATTCCTTGGCTCGGATATAACTTCAATGAGTCGTGTGAAGTCACATTAAAGTCCCCCCAGTTTCCAAGAAATCTTTCGCGATTTGC
>Pnig_tert_5
TGACAAAATGCCTCAGCCTGTGGAGCATTATGAAGTCTTCAACTTTTTAAAAAAGAAGTTAAAAATACTGGATTTGACTCAATATTTACCGAAGAATGAAGGAATTATTTATCGATTCTGCAAATATTTAGTCAGCATGCAATACAAAGGCTATATCCTTCTTTCTGACATTTGCTCGTCGATGAAGGTTAATGCGAACTATGAGCTATATAAAATAACGGAGTTCTATGTGTACGCAGTCACATATCGCATCTTCTATAACTTCGTCGTGCCGATCCTCAAACACAATTTCTACTGGTGTCAATCGTCCCTTGAAGCAGATACTGTTGTTTACTTTGCGTATTCTAATTGGCACTTCTTTCTGAAGCAAGTCGGTCACCAGACCAGAGTTGGTAACCCACGGTATCTGCACGATGAGTAGTTTCGAGAATATCAGGAGATATCGACAAAAGATGATAACCAATGGACATCGGAAATTTTACATAGTGCGTGCAGACGTCAAGAGTTGTTACGAGTCAATTGACCACTCTATTCTAAGATGTGTTTTTCTCAATTTAATATCGCAGCAACAGTATGGTGGTCAAGACATCCTGGAGCAAATAAACTTACGGAGGGTCCAAATGAACATATTTTTAAATAACATTTATCTAAAGATTGGCAACGAATACTTCCGTCAAGTTCACGGCATCCCTCAGGGGTCGTGTATTTCTCTCTTCCTCTGTAACATCTACATGCTTCATATTCGGAAGAAAGAATTATCAGATTTTATTCACGATGAAGACGGTATCTTCCAGCAGTATGTTGATGATGTTCTTTACATCACCACTTCGCAAACAGTGGCGGAATCTTTCTTGAGAACGATTAAGAGCGCCTATCCGAAGTATGGAATGGAATTAAATAGTGCTAAGATTGTTTGTTCTTGGCTGCAGA
>Sluc_tert_1
TCGAGAGAAATGGTTTCATGAAATTGAATCTTGAAACTGCCTTGTTAAAATTGTGTGATAAATTTTGTATTTTCAAATTAACAGTTCGATCAGAATTGAATTATAATTTCAAATTTGATGAAAAATATAAAGCCATCAAAACCAAGTGTAAAGAAGTTAAAAGATGTTGCCCGATTTACAAATCCTCACATTCGTATTCAGGTAAAGGGAAGATAGTTCCAAATTCTATTGATCACTATCAAGTATTTTCATTTCTCAAGAGTCAATTAAAATGTTTGAATCTCGACGATATTTTTATAAATAGTTTCAACAAATCTATATTTTATAACCATTGTAAATATCTGATAAGTATGGCCTACAAAGCTTATTTATCTCTTTCGGATGTGTGCAAATCAATGAAGATTAATAGCACTTGTAATAGCTATACAATACATGAATTATACATCTATATCATGACTTATATCTTGTTCTATGATTTCGTTATTCCTATTCTGAAGCTCAATTTTCACTGGTGTGAATCACCAGCTAATTATTCCACAGTAGTGTATTTCACTCTTTCTCAATGGCACAAATTTCAGAAGGCCTCCGCTTCTTATTATATAAATCGAGGAATATTTAGTGGTCCGATTAGCAAAGAAAGAATAAAAGAAATTAAAAATTATAATGTTGGAACGGCCAGATGTCTGGTAAAAAATTTAGAAACTCGCGATTATAGACTTATTTCGAATTTGAAACCTAAGCAATCGCATCAAGTGAAATATTCTAGAAAAAAGTCCAAAATTGTTGATTTGAAATTATTGAATTTGCTCGAACTTTTCAAATCATTAAAACTGAAGAAACCTGAATTGATTACAGACGATTTATATGCACCCAATAGTTATGAGGAAATAAGAAAATATCGGGATCGAATGAATTCTGTTGAAAAGAATAAGTTTTATATAGTTAGAGCTGATGTGAAAAATTGCTACGAGTCACTACGCCATCAGGATTTGCGGTCTATTTTTTCTGATTTGATTTCTAAGACAAAAGATCACGAAATTAAGTCTAAAAAGTCATCCTTAAAATCTGAGTTTTATGATTTCCTTGACAATATTTACGTAAAGTTCGGTTCTAATTTTTATCATCAAACATGTGGAATACCACAGGGATCACATTTGTCTTCCTATTTATGCGGTATATATATGCTTCATATCAAAAGGAAAGCGCTTTCAGATTTTATAAACAAAGATAATGTTTTATTTCTTCAATACGTTGATGATGTTTTGTTCATCAGTCTTTCACAAACCGAAGCTGAATCTTTCCTAAAACGGCTTCTTGCAGTTTATCCAAAATATGGCTTGGAATTAAATAATTCTAAAATAATTTGTTCTTGGGAAATTCCAGAAACTCCATCATTTATTCCGTGGCTCGGGTACAATCTGAACGATTCGTGTGAAGTAACATTAAAAGTCAACAATCAATTGAAAACTTTATCGAGATTTGCAGGATTCCCACAAAATGCGCAAAATTCTCTTAATTATTTGAAATTAAAACTGTCATATACCTTTCAAAGGAGGGCAATTATAGCTAATAGCATTCACGACAATTGCTGTAGCGAAGAAATAATTAATTTCAATTGCGAATCATTAGGTAGACTGTCTGCATATATATTCCTTTGTAGAGCCCGAGCCTGTCTAGAGCCCCATGAATTATTATCGGGAACATCTAGTCAAAAAATTGCTGGTCTGTTGAAGGCATTTCTGTACAATTACATTGAGAACTATAAATTGTATGAGTTGGCATTGAAATCTTTGAAGGAAACTCTGCATCCTTATAAGGGTCAAATGAAATGGATTCTTCA
>Slug_tert_2
TCGAGAGAAATGGTTTCATGAAATTGAATCTTGAAACTGCCTTGTTAAAATTGTGTGATAAATTTTGTATTTTCAAATTAACAGTTCGATCAGAATTGAATTATAATTTCAAATTTGATGAAAAATATAAAGCCATCAAAACCAAGTGTAAAGAAGTTAAAAGATGTTGCCCGATTTACAAATCCTCACATTCGTATTCAGGTAAAGGGAAGATAGTTCCAAATTCTATTGATCACTATCAAGTATTTTCATTTCTCAAGAGTCAATTAAAATGTTTGAATCTCGACGATATTTTTATAAATAGTTTCAACAAATCTATATTTTATAACCATTGTAAATATCTGATAAGTATGGCCTACAAAGCTTATTTATCTCTTTCGGATGTGTGCAAATCAATGAAGATTAATAGCACTTGTAATAGCTATACAATACATGAATTATACATCTATATCATGACTTATATCTTGTTCTATGATTTCGTTATTCCTATTCTGAAGCTCAATTTTCACTGGTGTGAATCACCAGCTAATTATTCCACAGTAGTGTATTTCACTCTTTCTCAATGGCACAAATTTCAGAAGGCCTCCGCTTCTTTTTATCCAAAATATGGCTTGGAATTAAATAATTCTAAAATAATTTGTTCTTGGGAAATTCCAGAAACTCCATCATTTATTCCGTGGCTCGGGTACAATCTGAACGATTCGTGTGAAGTAACATTAAAAGTCAACAATCAATTGAAAACTTTATCGAGATTTGCAGGATTCCCACAAAATGCGCAAAATTCTCTTAATTATTTGAAATTAAAACTGTCATATACCTTTCAAAGGAGGGCAATTATAGCTAATAGCATTCACGACAATTGCTGTAGCGAAGAAATAATTAATTTCAATTGCGAATCATTAGGTAGACTGTCTGCATATATATTCCTTTGTAGAGCCCGAGCCTGTCTAGAGCCCCATGAATTATTATCGGGAACATCTAGTCAAAAAATTGCTGGTCTGTTGAAGGCATTTCTGTACAATTACATTGAGAACTATAAATTGTATGAGTTGGCATTGAAATCTTTGAAGGAAACTCTGCATCCTTATAAGGGTCAAATGAAATGGATTCTTCA
>Slug_tert_3
TCGAGAGAAATGGTTTCATGAAATTGAATCTTGAAACTGCCTTGTTAAAATTGTGTGATAAATTTTGTATTTTCAAATTAACAGTTCGATCAGAATTGAATTATAATTTCAAATTTGATGAAAAATATAAAGCCATCAAAACCAAGTGTAAAGAAGTTAAAAGATGTTGCCCGATTTACAAATCCTCACATTCGTATTCAGGTAAAGGGAAGATAGTTCCAAATTCTATTGATCACTATCAAGTATTTTCATTTCTCAAGAGTCAATTAAAATGTTTGAATCTCGACGATATTTTTATAAATAGTTTCAACAAATCTATATTTTATAACCATTGTAAATATCTGATAAGTATGGCCTACAAAGCTTATTTATCTCTTTCGGATGTGTGCAAATCAATGAAGATTAATAGCACTTGTAATAGCTATACAATACATGAATTATACATCTATATCATGACTTATATCTTGTTCTATGATTTCGTTATTCCTATTCTGAAGCTCAATTTTCACTGGTGTGAATCACCAGCTAATTATTCCACAGTAGTGTATTTCACTCTTTCTCAATGGCACAAATTTCAGAAGGCCTCCGCTTCTTATTATATAAATCGAGGAATATTTAGTGGTCCGATTAGCAAAGAAAGAATAAAAGAAATTAAAAATTATAATGTTGGAACGGCCAGATGTCTGGTAAAAAATTTAGAAACTCGCGATTATAGACTTATTTCGAATTTGAAACCTAAGCAATCGCATCAAGTGAAATATTCTAGAAAAAAGTCCAAAATTGTTGATTTGAAATTATTGAATTTGCTCGAACTTTTCAAATCATTAAAACTGAAGAAACCTGAATTGATTACAGACGATTTATATGCACCCAATAGTTATGAGGAAATAAGAAAATATCGGGATCGAATGAATTCTGTTGAAAAGAATAAGTTTTATATAGTTAGAGCTGATGTGAAAAATTGCTACGAGTCACTACGCCATCAGGATTTGCGGTCTATTTTTTCTGATTTGATTTCTAAGTTTATCCAAAATATGGCTTGGAATTAAATAATTCTAAAATAATTTGTTCTTGGGAAATTCCAGAAACTCCATCATTTATTCCGTGGCTCGGGTACAATCTGAACGATTCGTGTGAAGTAACATTAAAAGTCAACAATCAATTGAAAACTTTATCGAGATTTGCAGGATTCCCACAAAATGCGCAAAATTCTCTTAATTATTTGAAATTAAAACTGTCATATACCTTTCAAAGGAGGGCAATTATAGCTAATAGCATTCACGACAATTGCTGTAGCGAAGAAATAATTAATTTCAATTGCGAATCATTAGGTAGACTGTCTGCATATATATTCCTTTGTAGAGCCCGAGCCTGTCTAGAGCCCCATGAATTATTATCGGGAACATCTAGTCAAAAAATTGCTGGTCTGTTGAAGGCATTTCTGTACAATTACATTGAGAACTATAAATTGTATGAGTTGGCATTGAAATCTTTGAAGGAAACTCTGCATCCTTATAAGGGTCAAATGAAATGGATTCTTCA
>Slug_tert_4
TCGAGAGAAATGGTTTCATGAAATTGAATCTTGAAACTGCCTTGTTAAAATTGTGTGATAAATTTTGTATTTTCAAATTAACAGTTCGATCAGAATTGAATTATAATTTCAAATTTGATGAAAAATATAAAGCCATCAAAACCAAGTGTAAAGAAGTTAAAAGATGTTGCCCGATTTACAAATCCTCACATTCGTATTCAGGTAAAGGGAAGATAGTTCCAAATTCTATTGATCACTATCAAGTATTTTCATTTCTCAAGAGTCAATTAAAATGTTTGAATCTCGACGATATTTTTATAAATAGTTTCAACAAATCTATATTTTATAACCATTGTAAATATCTGATAAGTATGGCCTACAAAGCTTATTTATCTCTTTCGGATGTGTGCAAATCAATGAAGATTAATAGCACTTGTAATAGCTATACAATACATGAATTATACATCTATATCATGACTTATATCTTGTTCTATGATTTCGTTATTCCTATTCTGAAGCTCAATTTTCACTGGTGTGAATCACCAGCTAATTATTCCACAGTAGTGTATTTCACTCTTTCTCAATGGCACAAATTTCAGAAGGCCTCCGCTTCTTAAAGAAAGACGATTTATATGCACCCAATAGTTATGAGGAAATAAGAAAATATCGGGATCGAATGAATTCTGTTGAAAAGAATAAGTTTTATATAGTTAGAGCTGATGTGAAAAATTGCTACGAGTCACTACGCCATCAGGATTTGCGGTCTATTTTTTCTGATTTGATTTCTAAGTTTATCCAAAATATGGCTTGGAATTAAATAATTCTAAAATAATTTGTTCTTGGGAAATTCCAGAAACTCCATCATTTATTCCGTGGCTCGGGTACAATCTGAACGATTCGTGTGAAGTAACATTAAAAGTCAACAATCAATTGAAAACTTTATCGAGATTTGCAGGATTCCCACAAAATGCGCAAAATTCTCTTAATTATTTGAAATTAAAACTGTCATATACCTTTCAAAGGAGGGCAATTATAGCTAATAGCATTCACGACAATTGCTGTAGCGAAGAAATAATTAATTTCAATTGCGAATCATTAGGTAGACTGTCTGCATATATATTCCTTTGTAGAGCCCGAGCCTGTCTAGAGCCCCATGAATTATTATCGGGAACATCTAGTCAAAAAATTGCTGGTCTGTTGAAGGCATTTCTGTACAATTACATTGAGAACTATAAATTGTATGAGTTGGCATTGAAATCTTTGAAGGAAACTCTGCATCCTTATAAGGGTCAAATGAAATGGATTCTTCA
>Slug_tert_5
TCGAGAGAAATGGTTTCATGAAATTGAATCTTGAAACTGCCTTGTTAAAATTGTGTGATAAATTTTGTATTTTCAAATTAACAGTTCGATCAGAATTGAATTATAATTTCAAATTTGATGAAAAATATAAAGCCATCAAAACCAAGTGTAAAGAAGTTAAAAGATGTTGCCCGATTTACAAATCCTCACATTCGTATTCAGGTAAAGGGAAGATAGTTCCAAATTCTATTGATCACTATCAAGTATTTTCATTTCTCAAGAGTCAATTAAAATGTTTGAATCTCGACGATATTTTTATAAATAGTTTCAACAAATCTATATTTTATAACCATTGTAAATATCTGATAAGTATGGCCTACAAAGCTTATTTATCTCTTTCGGATGTGTGCAAATCAATGAAGCACTTGTAATAGCTATACAATACATGAATTATACATCTATATCATGACTTATATCTTGTTCTATGATTTCGTTATTCCTATTCTGAAGCTCAATTTTCACTGGTGTGAATCACCAGCTAATTATTCCACAGTAGTGTATTTCACTCTTTCTCAATGGCACAAATTTCAGAAGGCCTCCGCTTCTTACAAAAGATCACGAAATTAAGTCTAAAAAGTCATCCTTAAAATCTGAGTTTTATGATTTCCTTGACAATATTTACGTAAAGTTCGGTTCTAATTTTTATCATCAAACATGTGGAATACCACAGGGATCACATTTGTCTTCCTATTTATGCGGTATATATATGCTTCATATCAAAAGGAAAGCGCTTTCAGATTTTATAAACAAAGATAATGTTTTATTTCTTCAATACGTTGATGATGTTTTGTTCATCAGTCTTTCACAAACCGAAGCTGAATCTTTCCTAAAACGGCTTCTTGCAGTTTATCCAAAATATGGCTTGGAATTAAATAATTCTAAAATAATTTGTTCTTGGGAAATTCCAGAAACTCCATCATTTATTCCGTGGCTCGGGTACAATCTGAACGATTCGTGTGAAGTAACATTAAAAGTCAACAATCAATTGAAAACTTTATCGAGATTTGCAGGATTCCCACAAAATGCGCAAAATTCTCTTAATTATTTGAAATTAAAACTGTCATATACCTTTCAAAGGAGGGCAATTATAGCTAATAGCATTCACGACAATTGCTGTAGCGAAGAAATAATTAATTTCAATTGCGAATCATTAGGTAGACTGTCTGCATATATATTCCTTTGTAGAGCCCGAGCCTGTCTAGAGCCCCATGAATTATTATCGGGAACATCTAGTCAAAAAATTGCTGGTCTGTTGAAGGCATTTCTGTACAATTACATTGAGAACTATAAATTGTATGAGTTGGCATTGAAATCTTTGAAGGAAACTCTGCATCCTTATAAGGGTCAAATGAAATGGATTCTTCA
>Smed_tert_1
AAAATTGAGAGAAATGGTTTTATGAAATTAGATCTTGGAACTGCTTTGTTAAAATTGTGTGAGAAATTTTGTATTTATGAATTGACAGTTCGATCAGAATTGAATAATAATTTCGAATTTGATGAAAAATATAAAACTATCAAAAACAAGTGTAGTGAAATTAAAAAACGTAGCCCGATTTACAAATCGTCAAATTCTTATTCAGGCGAAGGAAAGATAGTTCCAGATTCTATTAATCATTATCAAGTTTTTGCATTTCTCAAGAGTCAATTAAAATGTCTGAATCTCGGCGATATTTTTCTAAATAGTTTGAACACATCTATATTTTTTAACTATTGTAAATATTTGATAAGTATGGCCTACAAAGCTTATTTATCCCTTTCGGACGTATGCAAGTCAATGAAGATTAATAGCAAATGTAATACTTATACGTTACACGAACTATACATTTATATTATGTCTTATATCTTGTTCTATGAGTTTGTTATTCCCATTTTGAAGCAAAATTTTCACTGGTGCGAATCTCCAGCTAATTCTTCCTCAGTAGTGTATTTCACGCTCTCACAATGGCATGAGTTTCAGAAAGCCTCAGCTTCATATTACATAAACCGGGGAATATTTAGTGGCCCGATTAGCACAGAAAGAATAAAAGAAATTAAAAATTATAATGTTGGAACTGCTCGATGTCTTGTAAAAAGTTTAGAAACTCGTGATTATAGACTTATTTCAAATTTGAAAACTAAACAATCGCATCTTACAAAATATTCTAGAAAAAAGTCCAAGATTGTTGATTTCAAATCATTAAAGTTGCTCGAACTTTTCAAATCATTAAAACTTAAGAAACCTGAATTGATTACAGACGATTTATATGCACCCGATAGTTATGAGGAAATAAGAAAATATCGTGATCGAATGAATTCTGTTAAACAAAATAAGTTTTATATAGTTAGAGCTGATATGAAAAATTGCTATGAGTCATTACGCCATCAAGATTTGCGCTCTATTTTTTCTGATTTGATTTCGAAGACTAAAGATCCCGAAATTAAGTCCAAAAAATTTTCCTTAAAATCAGAGTTTTATGATTTCCTTGAGAATATTTATGTGAAGTTCGGTTCTAACTATTATCATCAAATATGCGGAATACCTCAGGGATCGCAACTGTCTTCCTATTTATGCGGTATATATATGCTTCATATCAAAAGGAAAGCGTTTTCAGATTTTTCAACGAAAGATAATGCATTACTTCTTCAATATGTTGATGATGTTTTATTCATCAGTCTTTCACAAACTGAAGCTGAATGTTTCCTAAAACGACTTCTTACAGTTTATCCAAAATACGGCTTGGAGTTAAATAATTCAAAAATCATTTGTTCTTGGAAAAATCCAGAATCTCCATCTGTTATTCCGTGGCTCGGATACAATCTGAACGATTCGTGTGAAGTAACATTAAAAGTCAACAATCAATTGAAAACTTTATCGAGATTTGCAGGATTTCCACAAAATGCGCAAAAATCTCTTAATTATTTGAAATTAAAACTGTCATATGCCTTTAAAAGGAGGGCAATTATAGCTAATAGCATCCATGACAATTGCTGTAGTGAAGAAATAATTAATTACAATTGCGAATTATTAGGCAGACTGTCTGCGTATATATTCCTTTGTAGAGTCCGAGCCTGTCTAGAGCCCCATGAATTATTATCGGGAACATCTAGTCAAAAAATTGCTGGTTTGTTGAAGGCATTTCTGTTCAATTATATTGAGAACTATAAATTGTATGAGGTAGCGTTGAAATCTTTGAAGAAGACTCTGCTTCCTTACAAGGGTCAAATGAAATGGATTCTCCATTATTTATGTAAATTGAGTTCATAA
>Smed_tert_2
AAAATTGAGAGAAATGGTTTTATGAAATTAGATCTTGGAACTGCTTTGTTAAAATTGTGTGAGAAATTTTGTATTTATGAATTGACAGTTCGATCAGAATTGAATAATAATTTCGAATTTGATGAAAAATATAAAACTATCAAAAACAAGTGTAGTGAAATTAAAAAACGTAGCCCGATTTACAAATCGTCAAATTCTTATTCAGGCGAAGGAAAGATAGTTCCAGATTCTATTAATCATTATCAACAAAATTTTCACTGGTGCGAATCTCCAGCTAATTCTTCCTCAGTAGTGTATTTCACGCTCTCACAATGGCATGAGTTTCAGAAAGCCTCAGCTTCATATTACATAAACCGGGGAATATTTAGTGGCCCGATTAGCACAGAAAGAATAAAAGAAATTAAAAATTATAATGTTGGAACTGCTCGATGTCTTGTAAAAAGTTTAGAAACTCGTGATTATAGACTTATTTCAAATTTGAAAACTAAACAATCGCATCTTACAAAATATTCTAGAAAAAAGTCCAAGATTGTTGATTTCAAATCATTAAAGTTGCTCGAACTTTTCAAATCATTAAAACTTAAGAAACCTGAATTGATTACAGACGATTTATATGCACCCGATAGTTATGAGGAAATAAGAAAATATCGTGATCGAATGAATTCTGTTAAACAAAATAAGTTTTATATAGTTAGAGCTGATATGAAAAATTGCTATGAGTCATTACGCCATCAAGATTTGCGCTCTATTTTTTCTGATTTGATTTCGAAGACTAAAGATCCCGAAATTAAGTCCAAAAAATTTTCCTTAAAATCAGAGTTTTATGATTTCCTTGAGAATATTTATGTGAAGTTCGGTTCTAACTATTATCATCAAATATGCGGAATACCTCAGGGATCGCAACTGTCTTCCTATTTATGCGGTATATATATGCTTCATATCAAAAGGAAAGCGTTTTCAGATTTTTCAACGAAAGATAATGCATTACTTCTTCAATATGTTGATGATGTTTTATTCATCAGTCTTTCACAAACTGAAGCTGAATGTTTCCTAAAACGACTTCTTACAGTTTATCCAAAATACGGCTTGGAGTTAAATAATTCAAAAATCATTTGTTCTTGGAAAAATCCAGAATCTCCATCTGTTATTCCGTGGCTCGGATACAATCTGAACGATTCGTGTGAAGTAACATTAAAAGTCAACAATCAATTGAAAACTTTATCGAGATTTGCAGGATTTCCACAAAATGCGCAAAAATCTCTTAATTATTTGAAATTAAAACTGTCATATGCCTTTAAAAGGAGGGCAATTATAGCTAATAGCATCCATGACAATTGCTGTAGTGAAGAAATAATTAATTACAATTGCGAATTATTAGGCAGACTGTCTGCGTATATATTCCTTTGTAGAGTCCGAGCCTGTCTAGAGCCCCATGAATTATTATCGGGAACATCTAGTCAAAAAATTGCTGGTTTGTTGAAGGCATTTCTGTTCAATTATATTGAGAACTATAAATTGTATGAGGTAGCGTTGAAATCTTTGAAGAAGACTCTGCTTCCTTACAAGGGTCAAATGAAATGGATTCTCCATTATTTATGTAAATTGAGTTCATAA
>Smed_tert_3
AAAATTGAGAGAAATGGTTTTATGAAATTAGATCTTGGAACTGCTTTGTTAAAATTGTGTGAGAAATTTTGTATTTATGAATTGACAGTTCGATCAGAATTGAATAATAATTTCGAATTTGATGAAAAATATAAAACTATCAAAAACAAGTGTAGTGAAATTAAAAAACGTAGCCCGATTTACAAATCGTCAAATTCTTATTCAGGCGAAGGAAAGATAGTTCCAGATTCTATTAATCATTATCAAGTTTTTGCATTTCTCAAGAGTCAATTAAAATGTCTGAATCTCGGCGATATTTTTCTAAATAGTTTGAACACATCTATATTTTTTAACTATTGTAAATATTTGATAAGTATGGCCTACAAAGCTTATTTATCCCTTTCGGACGTATGCAAGTCAATGAAGATTAATAGCAAATGTAATACTTATACGTTACACGAACTATACATTTATATTATGTCTTATATCTTGTTCTATGAGTTTGTTATTCCCATTTTGAAGCAAAATTTTCACTGGTGCGAATCTCCAGCTAATTCTTCCTCAGTAGTGTATTTCACGCTCTCACAATGGCATGAGTTTCAGAAAGCCTCAGCTTCATATTACATAAACCGGGGAATATTTAGTGGCCCGATTAGCACAGAAAGAATAAAAGAAATTAAAAATTATAATGTTGGAACTGCTCGATGTCTTGTAAAAAGTTTAGAAACTCGTGATTATAGACTTATTTCAAATTTGAAAACTAAACAATCGCATCTTACAAAATATTCTAGAAAAAAGTCCAAGATTGTTGATTTCAAATCATTAAAGTTGCTCGAACTTTTCAAATCATTAAAACTTAAGAAACCTGAATTGATTACAGACGATTTATATGCACCCGATAGTTATGAGGAAATAAGAAAATATCGTGATCGAATGAATTCTGTTAAACAAAATAAGTTTTATATAGTTAGAGCTGATATGAAAAATTGCTATGAGTCATTACGCCATCAAGATTTGCGCTCTATTTTTTCTGATTTGATTTCGATCCAAAATACGGCTTGGAGTTAAATAATTCAAAAATCATTTGTTCTTGGAAAAATCCAGAATCTCCATCTGTTATTCCGTGGCTCGGATACAATCTGAACGATTCGTGTGAAGTAACATTAAAAGTCAACAATCAATTGAAAACTTTATCGAGATTTGCAGGATTTCCACAAAATGCGCAAAAATCTCTTAATTATTTGAAATTAAAACTGTCATATGCCTTTAAAAGGAGGGCAATTATAGCTAATAGCATCCATGACAATTGCTGTAGTGAAGAAATAATTAATTACAATTGCGAATTATTAGGCAGACTGTCTGCGTATATATTCCTTTGTAGAGTCCGAGCCTGTCTAGAGCCCCATGAATTATTATCGGGAACATCTAGTCAAAAAATTGCTGGTTTGTTGAAGGCATTTCTGTTCAATTATATTGAGAACTATAAATTGTATGAGGTAGCGTTGAAATCTTTGAAGAAGACTCTGCTTCCTTACAAGGGTCAAATGAAATGGATTCTCCATTATTTATGTAAATTGAGTTCATAA
>Smed_tert_4
AAAATTGAGAGAAATGGTTTTATGAAATTAGATCTTGGAACTGCTTTGTTAAAATTGTGTGAGAAATTTTGTATTTATGAATTGACAGTTCGATCAGAATTGAATAATAATTTCGAATTTGATGAAAAATATAAAACTATCAAAAACAAGTGTAGTGAAATTAAAAAACGTAGCCCGATTTACAAATCGTCAAATTCTTATTCAGGCGAAGGAAAGATAGTTCCAGATTCTATTAATCATTATCAACAAAATTTTCACTGGTGCGAATCTCCAGCTAATTCTTCCTCAGTAGTGTATTTCACGCTCTCACAATGGCATGAGTTTCAGAAAGCCTCAGCTTCATATTACATAAACCGGGGAATATTTAGTGGCCCGATTAGCACAGAAAGAATAAAAGAAATTAAAAATTATAATGTTGGAACTGCTCGATGTCTTGTAAAAAGTTTAGAAACTCGTGATTATAGACTTATTTCAAATTTGAAAACTAAACAATCGCATCTTACAAAATATTCTAGAAAAAAGTCCAAGATTGTTGATTTCAAATCATTAAAGTTGCTCGAACTTTTCAAATCATTAAAACTTAAGAAACCTGAATTGATTACAGACGATTTATATGCACCCGATAGTTATGAGGAAATAAGAAAATATCGTGATCGAATGAATTCTGTTAAACAAAATAAGTTTTATATAGTTAGAGCTGATATGAAAAATTGCTATGAGTCATTACGCCATCAAGATTTGCGCTCTATTTTTTCTGATTTGATTTCGATCCAAAATACGGCTTGGAGTTAAATAATTCAAAAATCATTTGTTCTTGGAAAAATCCAGAATCTCCATCTGTTATTCCGTGGCTCGGATACAATCTGAACGATTCGTGTGAAGTAACATTAAAAGTCAACAATCAATTGAAAACTTTATCGAGATTTGCAGGATTTCCACAAAATGCGCAAAAATCTCTTAATTATTTGAAATTAAAACTGTCATATGCCTTTAAAAGGAGGGCAATTATAGCTAATAGCATCCATGACAATTGCTGTAGTGAAGAAATAATTAATTACAATTGCGAATTATTAGGCAGACTGTCTGCGTATATATTCCTTTGTAGAGTCCGAGCCTGTCTAGAGCCCCATGAATTATTATCGGGAACATCTAGTCAAAAAATTGCTGGTTTGTTGAAGGCATTTCTGTTCAATTATATTGAGAACTATAAATTGTATGAGGTAGCGTTGAAATCTTTGAAGAAGACTCTGCTTCCTTACAAGGGTCAAATGAAATGGATTCTCCATTATTTATGTAAATTGAGTTCATAA
