# Supplementary material for: The protein subunit of telomerase displays patterns of dynamic evolution and conservation across different metazoan taxa
Source: BMC Evol Biol. 2017 Apr 26;17:107. doi: 10.1186/s12862-017-0949-4 (PMC5405514; doi:10.1186/s12862-017-0949-4)
Supplement: Supplementary file 20 — TERT alternatively spliced variants and respective features in triclad planarians. (XLSX 47 kb) [file 12862_2017_949_MOESM20_ESM.xlsx]

## Sheet: Sheet1
Additional file 20 table S5 - TERT AS variants and respective features in triclad planarians
AS variants	mRNA (bp)	Amino acid length	Stop codon at AA position	Exon deletion	Intron retention	TRBD	RT
Girardia tigrina
Gtig_TERT_1	1743	580	NA	NA	NA	NA	NA
Gtig_TERT_2	1410	86	87	None	Insertion exon 3 (50bp)	Absent	Absent
Gtig_TERT_3	1277	282	283	1 to 6	Insertion exon 12 (49)	Absent	Present
Gtig_TERT_4	1295	199	200	8 to 10	None	Present	Absent
Gtig_TERT_5	1260	20	21	2 to 6	None	Absent	Absent
Gtig_TERT_6	1231	206	207	1 to 5, 11	None	Partial	Partial
Gtig_TERT_7	1182	393	NA	2 to 7	None	Absent	Present
Gtig_TERT_8	992	187	188	4 to 10, 13	None	Absent	Partial
Gtig_TERT_9	934	197	198	8 to 13	None	Present	Absent
Gtig_TERT_10	800	266	NA	1 to 9	None	Absent	Partial
Gtig_TERT_11	688	99	100	1 to 10, 13	None	Absent	Partial
Gtig_TERT_12	717	171	172	2 to 7, 11 to 14	None	Absent	Partial
Gtig_TERT_13	382	127	NA	2 to 6, 8 to 14	None	Absent	Absent
Dugesia japonica
Djap_TERT_1	1833	610	NA	NA	NA	NA	NA
Djap_TERT_2	1319	193	194	8 to 10	None	Present	Absent
Djap_TERT_3	1171	115	116	3 to 7	Insertion exon 10 (9bp)	Absent	Partial
Djap_TERT_4	1836	12	13	None	Insertion exon 2 (43bp)	Absent	Absent
Dugesia ryukyuensis
Dryu_TERT_1	2157	610	NA	NA	NA	NA	NA
Dryu_TERT_2	1076	357	358	8 to 12	None	Present	Partial
Dryu_TERT_3	1613	332	333	11 to 12	None	Present	Partial
Dryu_TERT_4	491	162	163	1 to 13	None	Absent	Absent
Dryu_TERT_5	1490	109	110	8 to 10	Insertion exon 4 (114bp)	Absent	Absent
Dryu_TERT_6	1916	109	110	None	Insertion exon 4 (114bp)	Absent	Absent
Dryu_TERT_7	1620	109	110	11 to 12	Insertion exon 4 (114bp)	Absent	Absent
Dryu_TERT_8	1930	101	102	None	Insertion exon 4 (128bp)	Absent	Absent
Dryu_TERT_9	1883	98	99	None	Insertion exon 4 (81bp)	Absent	Absent
Dugesia benazzi
Dben_TERT_1	1647	548	NA	NA	NA	NA	NA
Dben_TERT_2	909	302	303	8 to 12	None	Present	Absent
Dben_TERT_3	1334	279	280	11 to 12	None	Present	Absent
Dben_TERT_4	774	257	258	5 to 6, 8 to 12	None	Present	Partial
Dben_TERT_5	1207	133	134	8 to 10	None	Present	Absent
Dugesia tahitensis
Dtah_TERT_1	1977	633	NA	NA	NA	NA	NA
Dtah_TERT_2	1472	490	491	2 to 5	None	Absent	Present
Dtah_TERT_3	1279	426	427	2 to 7	None	Absent	Present
Dtah_TERT_4	1887	283	284	None	Insertion exon 8 (47bp)	Present	Absent
Dtah_TERT_5	1173	225	226	2 to 5, 11 to 12	None	Partial	Partial
Dtah_TERT_6	521	173	174	2 to 12	None	Absent	Absent
Dtah_TERT_7	1487	150	151	2 to 5	Insertion exon 8 (47bp)	Partial	Absent
Dtah_TERT_8	1589	283	284	11 to 12	Insertion exon 8 (47bp)	Present	Absent
Dtah_TERT_9	1116	373	374	8 to 12	None	Present	Absent
Schmidtea lugubris
Slug_TERT_1	1840	607	NA	NA	NA	NA	NA
Slug_TERT_2	1114	374	375	8 to 12	None	Present	Absent
Slug_TERT_3	1542	348	349	11 to 12	Splice site mutation (exon 12, 1bp)	Present	Partial
Slug_TERT_4	1289	197	198	8, 11 to 12	None	Present	Absent
Slug_TERT_5	1404	135	136	8 to 10	Splice site mutation (exon 6, 8bp)	Present	Absent
Schmidtea mediterranea
Smed_TERT_1	1869	616	NA	NA	NA	NA	NA
Smed_TERT_2	1612	537	538	4 to 6	None	Absent	Present
Smed_TERT_3	1565	348	349	11 to 12	None	Present	Absent
Smed_TERT_4	1310	263	264	4 to 6, 11 to 12	None	Absent	Absent
Polycelis felina
Pfel_TERT_1	1869	622	NA	NA	NA	NA	NA
Pfel_TERT_2	1539	512	513	5 to 7	None	Absent	Present
Pfel_TERT_3	1741	329	330	10	Splice site mutation (exon 10- 1bp, exon 15-77bp)	Present	Partial
Pfel_TERT_4	1424	219	220	8 to 10	Splice site mutation (exon 10, 1bp); Insertion exon 12 (5bp)	Present	Absent
Pfel_TERT_5	1335	219	220	8 to 10, 14	Splice site mutation (exon 10, 1bp)	Present	Absent
Pfel_TERT_6	1419	219	220	8 to 10	Splice site mutation (exon 10, 1bp)	Present	Absent
Polycelis nigra
Pnig_TERT_1	1788	595	NA	NA	NA	NA	NA
Pnig_TERT_2	1444	398	399	None	Insertion intron 13 (162bp)	Present	Partial
Pnig_TERT_3	1195	398	399	11	None	Present	Present
Pnig_TERT_4	1348	144	145	None	Insertion exon 7 (20bp)	Present	Absent
Pnig_TERT_5	1014	139	140	8, 14	Insertion exon 8 (1bp)	Present	Absent
Dendrocoelum lacteum
Dlac_TERT_1	1869	623	NA	NA	NA	NA	NA
Dlac_TERT_2	1265	405	406	2 to 7	None	Absent	Present
Procerodes plebeja
Pple_TERT_1	1715	572	NA	NA	NA	NA	NA
