# Supplementary material for: The protein subunit of telomerase displays patterns of dynamic evolution and conservation across different metazoan taxa
Source: BMC Evol Biol. 2017 Apr 26;17:107. doi: 10.1186/s12862-017-0949-4 (PMC5405514; doi:10.1186/s12862-017-0949-4)
Supplement: Supplementary file 23 — Multiple sequence alignment of the DAT and GQ motifs in unicellular relatives of metazoans. (FASTA 737 bytes) [file 12862_2017_949_MOESM23_ESM.fasta]

>Homo_sapiens
PSFRQVSCLKELVARVLQRLC-ERGAKNVLAFGFALL---DGARGGPPEAFTTSVRSYLPNTVTDALRGSGAWGL------LLRRV---------GDDVLVHLLARCALFVLVAPSCAYQVCGPPL
>Capsaspora_owczarzaki
ADFSQSCTQEELLNRLLELLFREHQPSHVLAPGYRKMRNNDKVLGTVNSLY--GVENYFPNTTLNYLK-TLPWEL------LLARM---------GDSVVLHLLLSASVFVRLNNGCYMQVSGAP-
>Giardia_intestinalis_1
MEVPLSLLDKNISKAIFILLPGEIEQASLLSFIHQI-----KAPGNP------STFGYCVSLIYKELKGLASWLTEAAFISLLRRLGFYSAYLNYGHEALLELFKHPIVLASIISGKRLLLSEPQS
>Giardia_intestinalis_2
MDFPLSLLDANVSKAIFILLQGEPEQASLWSLILQL-----RTPGQG------SSFASCASLIYKDLKGLSSWITEAAFIPFLRRLGFCSLYLNYGHDVLLELFKYPIVLTSTVSGKRVLLSEPQM
>Giardia_lamblia
MDFPLSLLDANVSKAIFILLQGEPEQASLWSLILQL-----RTPGQG------SSFASCASLIYKDLKGLSSWITEAAFIPFLRRLGFCSLYLSYGHDVLLELFKYPIVLTSTVSGKRVLLSEPQM
