# Supplementary material for: The protein subunit of telomerase displays patterns of dynamic evolution and conservation across different metazoan taxa
Source: BMC Evol Biol. 2017 Apr 26;17:107. doi: 10.1186/s12862-017-0949-4 (PMC5405514; doi:10.1186/s12862-017-0949-4)
Supplement: Supplementary file 24 — Multiple sequence alignment of the CP motif in unicellular relatives of metazoans. (FASTA 264 bytes) [file 12862_2017_949_MOESM24_ESM.fasta]

>Homo_sapiens
LGNHAQCPYGVLLKTHCPLRAAVT--PAAG
>Capsaspora_owczarzaki
LHAHRRLSYGAMLQRLCPVPEHVQLIPAKS
>Cryptosporidium_hominis
LLNIRNTSPVDFLGQICPIEP-IR--DSDL
>Cryptosporidium_parvum
LLNIRNTSPVNFLDQICPIEP-IK--DSDL
>Cryptosporidium_muris
LENSRDISTLRLLAQICPISSEIS--KLKL
