# Supplementary material for: The protein subunit of telomerase displays patterns of dynamic evolution and conservation across different metazoan taxa
Source: BMC Evol Biol. 2017 Apr 26;17:107. doi: 10.1186/s12862-017-0949-4 (PMC5405514; doi:10.1186/s12862-017-0949-4)
Supplement: Supplementary file 25 — Multiple sequence alignment of the QFP and T motifs in unicellular relatives of metazoans. (FASTA 4 kb) [file 12862_2017_949_MOESM25_ESM.fasta]

>Homo_sapiens
PR-RLVQLLRQHSSPWQVYGFVRACLRRL---VPP------------GLWG-----SRHNERRFL-RNTKKFISLGKHAKLSLQELTWKMSVRDCAWLR------RSP--GVGCVPAAEH-------------------------RLREEILAKFLHWLMSVYVVELLRSFFY-VTETTFQKNRL--------FFYRKSVWSK----LQSIGIRQHLKRVQLRE
>Capsaspora_owczarzaki
PRPHYRELINSFSTYAQVSAYLEAVTSTL---LPK------------NAWG-----SAANEAKFR-SHLALFVRLRRFDKIALQTMLDGIQVSAIPWLAPPNQLAKSPVGPFHCSGPTDL-------------------------AKRTGMLASVIQWLFDDILIPLIRMHFY-VTESGPHRNRI--------FYYRQAVWRS----ITKLSMQPLLSSMLQHV
>Theileria_parva_strain_Muguga
------------VPFSNVYKYIKSIVEQT---VTP------------ELLC-----GNSNYLKFL-KVCYSLITLNKGENLSMSEVMKGFKIKDCVW--------TGR--GYHSMGQT---------------------------RTILDYLCRIIFFVLQYLIVPALGRFMY-ITESGFSMYRI--------HYIRNEDWSK----MVNRARNDYLNNGKV-I
>Theileria_annulata_strain_Ankara
------------VTFHNVYKYVKSIVEQT---ITP------------ELLC-----GKSNYLNFL-KVCYSLITLNKGENLSMSEVMKGFKIKDCVW--------IKR--GYHSMGQT---------------------------RTILDYLCRIIFFILQYLIIPALGRFMY-ITECGFSMYRI--------HYIRVEDWFK----MLNGAGNDYLKNGKLCI
>Babesia_bovis
-------------ATKSIVAFVHLVIDSV---VPV------------DLLG-----CLHNFLRFK-QVCHSLVVLNKGERLDMSQVMYGFRASGCSW------YLSKP--SRLTKGQT---------------------------DTILCHLSRLVFFLLEHLVIPLLQRHFY-VTESNFSMYRL--------HYFSKLRWHQ----MVLEANAGYISDVGIQV
>Cryptosporidium_hominis
-------------SSTRVVNFLRLYLIKV---LPK------------NILG-----TFKNFKTFINKKIPIIVNLHIRETFKIQHAMNGIEVSN--WVNRI---LEEK--SYQFIKESKNLINSNQRSKKVPNNKTRSSIKKSLISLGKTYLARNMYFLIVYLVFPILRRHFY-ATEIE-GSNKV--------RYFRHPVWIK----IVRQADKWYLESILKGI
>Cryptosporidium_parvum
-------------SSTRVVNFLRLYLIKV---LPK------------NILG-----TFKNFKTFINKKIPIIVNLHIRETFKIQHAMNGIEVSN--WVNRI---LEEK--SYQFIKESKNLINSNQRSKKVPNNKTRSSIKKSLISLGKTYLARNIYFLIVYLVFPILRRHFY-ATEIE-GSNKV--------RYFRHPVWIK----IVRQADKWYLESILKGI
>Cryptosporidium_muris
-------------SNTNVIKFLRYILKMI---VPR------------ELFG-----TKSNFKYFLNKKLPVIVNLHSRETLKVHQIMSKIKISN--WVRRIYTKYEEK--IKKNIQDNKK--GNNQYKKRY----------RSMVTIAKRYLARIIYFIITSIIVPIIRRHFY-VTDIE-GSSKL--------CYFRYPTWIK----IVRIADLHFKKSSM--I
>Leishmania_braziliensis
-------------PVCVVVSYLRTLLSTLRW-APRK------GAKEGPFWGITAAGSEHVLDALM-RAVQGWLIAGRHAVVPVSRFLDGVPVAQVPWLNGF--Y-TSP--STSSSAATSSAARHARHERS---------------RVQQRVWLQFVLFLTQDILPFLVRASFT-VTWSSKNTHTL--------LFFSVAVWRR----LVRHEVRRTQSFGATRP
>Leishmania_infantum
-------------PVDVVVSYLRTLLSTLRW-APLK------EAKNRSFWGRDAAGSERVLDALM-GAVRNWLIAGRHAIVPVSRFLDGVPVAQVPWLNGF--YTTTP--SLPFSAATSSAARHARRERS---------------HVQQRVWLQFVLFLTQDILPFLLRASFT-ITWSSKNTHKL--------LFFPAFVWRR----LIRREVRRTRSCGAPRS
>Leishmania_major_strain_Friedlin
-------------PVDVVVSYLRTLLSTLRW-APLK------ETDNGSFWGRDAAGSERVLDALM-RAVRGWLIAGRHAVFPVSRFLDGVPVAQVPWLNGF--YTTAP--SLPFPAATSSAARHARRERS---------------HVQQRVWLQFALFLTQDILPFLLRASFT-ITWSSKNTHKL--------LFFPAVVWRR----LVRREVRRTRSCGAPRS
>Trypanosoma_brucei_brucei
-------------PEPVVASYLETLFNMMWWRVPPRFVGGAVTADRVKFWGE----EGTVLTRLR-EVTVDWLCCGRHEVFLLSHFLDGVPVSRIPWLRGF--YTKEP----------------ARKRRS---------------MIQQRVFLQLVLFLYQCVVPFLIRRSFH-VACTSKSPYIF--------FFIPRAVWVR----LTRREMRRVCIRRVKRM
>Trypanosoma_cruzi_1
-------------PETIMTSYLRSLLGGIWWRAPQ-------ATERVSFWG-----EALVLERLC-AITLSWLQCGRHENFPLSHFLHQMPVAKLPWLRGF--YTRGS----------------GRRRRS---------------MIQQRVLLQFFFFLFQHVVPFLVRSSFH-VTWSSKKPNAF--------LFIPKSVWIR----LVSRELRQVCLRRRRRT
>Trypanosoma_cruzi_2
-------------PETIMTSYLHSLLGGIWWRAPQ-------ATERVNFWG-----EALVLERLC-AITLSWLQCGRHENFPLSHFLHQIPVAKLPWLRGF--YTRGS----------------GRRRRS---------------MIQQRVLLQFFFFLFQHVVPFLVRSSFH-VTWSSKKPNAF--------LFIPKSVWIR----LVSRELRQVCLRRRRRT
>Giardia_intestinalis_1
-------------SLHKITLYLMLYCKSI---GAF------------SILG------KHNVRTFH-SHLFRFISQPMNGFLTLRELTSGLSSREFLI-------------PATTVSRIEE-------------------------EVRQHLLAYFIVYLMDFVILPAIYQSFSAVPMHTELSSRIEKANSMIPALLSRSLWTSYKNYLVDSTARLEIAATYELV
>Giardia_intestinalis_2
-------------SVHKITLYLMLYCKSI---GAF------------SILG------KRNARIFH-SHLFRFISQPMNGFMTLQELTSSISTKEFLL-------------PATTVSKAEG-------------------------EVRHHLLAYFVVYLMDFVILPALYQSFSAVSMHTELSNRIETANSMVPALLSRSLWVSYKNYLIKSSARLEIAATYGFV
>Giardia_lamblia
-------------SVHKITLYLMLYCKSI---SAF------------SILG------KRNARTFH-SHLFRFISQPMNGFMTLQELTSSISTKEFLL-------------PATTVSKAEG-------------------------EVRHHLLAYFVVYLMDFVILPALYQSFSAVSMHTELSNRIETANSMVPALLSRSLWVSYKNYLIKSSARLEIAATYEFV
