# Supplementary material for: The protein subunit of telomerase displays patterns of dynamic evolution and conservation across different metazoan taxa
Source: BMC Evol Biol. 2017 Apr 26;17:107. doi: 10.1186/s12862-017-0949-4 (PMC5405514; doi:10.1186/s12862-017-0949-4)
Supplement: Supplementary file 26 — Multiple sequence alignment of the motifs 1 and 2 in unicellular relatives of metazoans. (FASTA 2 kb) [file 12862_2017_949_MOESM26_ESM.fasta]

>Homo_sapiens
EVRQHREARPALLTS--RLRFIPKPDG-LRPIVNMDYVVGARTF-----------------------------------------------RREKRAE
>Capsaspora_owczarzaki
KEAKSILSKRMFGFS--YLRLLPKAKG-VRPIINMGRKPSAAEV---------------------------------------SQYLMRGHPGKPRL-
>Theileria_parva_strain_Muguga
-----IRSDSCNEFP--KLRFVPKQSG-MRPILNCNAPSGCKEF---------------------------------------FDNLATKYNHKFKPY
>Theileria_annulata_strain_Ankara
C----IRSDSCYEFP--KLRFIPKQSG-MRPILNCNTPAGCREY---------------------------------------FDNLITKYKHKFKPH
>Babesia_bovis
DRVPPADFSDPL-----RIRWIPKVSG-MRPILNCNY-----------------------------------------------------FKVNRGSV
>Cryptosporidium_hominis
SKLIDKNSEFSENIP--KIRWIPKSKG-LRPLINLSKVGSGQIL---------------------------------------QQNLERDHTCEEKKK
>Cryptosporidium_parvum
SKLIDKNSEFSENIP--KIRWVPKSKG-LRPLINLSKVGSGQIL---------------------------------------QQNLERDHTCEEKKK
>Cryptosporidium_muris
CNYSEIDISCVDNIP--RLRWIPKIRG-LRPILNLSRAGSGIYL---------------------------------------LKNLNETNLEDNKKQ
>Leishmania_braziliensis
ANLSTHSGGASCLYA--GVRFRPDGRK-LRPIAVVRSAPLRSLKEMARGSPSPYSYSHSIARLLCRLGCSDTDGQLPAATATLLRRVRARSRRNHRTG
>Leishmania_infantum
ATLATRGGGASCLYA--SVRFRPDRRK-LRPIAVVRSASLRSLKEMARGSPSPYSHASAIVRLLCRLGCSDTDGQLPAATATLLRRVQARSRHNHHTG
>Leishmania_major_strain_Friedlin
ATLATRGGGASCLYA--GVRFRPDRRK-LRPIAVVRSASLRSLKEMARGSPSPYSHASAIARLLRRLGCSDTDGQLPAATATLLRRVQARSRHNRRAG
>Trypanosoma_brucei_brucei
DVCKLRDSSSPLLYS--DVRFLVDGSK-LRPIARPRFGWQRSLLKAADGVGSST---------------------LASALAKAGKYLATDGKAMWPS-
>Trypanosoma_cruzi_1
DAVPAVTTAPPLLYS--SIRFLLDQRK-LRPIARVRFANARWLLKMADGLCSPA---------------------TPSVCNVSGRAVASTNRTKRSSA
>Trypanosoma_cruzi_2
DAVPAGTTAAPLLYS--SIRFLLDQRK-LRPIARVRFANARWLLKMADGLCSPA---------------------TPSVCNFSGRAVASTTQTKRSSA
>Giardia_intestinalis_1
KTENPVESTFWKHVSPGRLSFIYKPSGKVRPLCNFSFCSQQHRT------------------------------------------------------
>Giardia_intestinalis_2
TNEDAVNRIFWKQVSPGRLSFVYKSNGRVRPLCNFSFCSRRHRV------------------------------------------------------
>Giardia_lamblia
TNEDAVNRIFWKQVSPGRLSFVYKSNGRVRPLCNFSFCSRRHRV------------------------------------------------------
