# Supplementary material for: The protein subunit of telomerase displays patterns of dynamic evolution and conservation across different metazoan taxa
Source: BMC Evol Biol. 2017 Apr 26;17:107. doi: 10.1186/s12862-017-0949-4 (PMC5405514; doi:10.1186/s12862-017-0949-4)
Supplement: Supplementary file 27 — Multiple sequence alignment of the A motif in unicellular relatives of metazoans. (FASTA 998 bytes) [file 12862_2017_949_MOESM27_ESM.fasta]

>Homo_sapiens
PPPELYFVKVDVTGAYDTIPQDRLTEVIASIIKP
>Capsaspora_owczarzaki
RQSEIYFVSLDIQSAFDTVNHDKLLAVMDGVLQ-
>Theileria_parva_strain_Muguga
SDVKFYYFVADLSKCYERIPHDKLMEVLRELPL-
>Theileria_annulata_strain_Ankara
SDIKFYYFVADLSKCYERIPHDKLMEVLKNIPL-
>Babesia_bovis
GIVTIYIILADLSRCYERIDHKRLMLHLEKIRFR
>Cryptosporidium_hominis
SHVKIYIIKADLVNCFENINKSKIFEFLDVISLP
>Cryptosporidium_parvum
SHVKIYIIKADLVNCFENINKSKIFEFLDVISLP
>Cryptosporidium_muris
LLPKVYMVKADLNNCYENINQNKIIEILEGISLP
>Leishmania_braziliensis
AMQTVTLVRSDASRCYDNLPQERVLAAVASLVK-
>Leishmania_infantum
FAPYVTLVRSDASRCYDNLPQERVLAAVASLVK-
>Leishmania_major_strain_Friedlin
FAPYVTLVRSDASRCYDNLPQERVLAAVASLVK-
>Trypanosoma_brucei_brucei
DATAVTMVRGDAARCYDHLPQEAVVNIMRGLVT-
>Trypanosoma_cruzi_1
SSAVVTMVRGDAARCYDCLPQEAVMNTVRRLLP-
>Trypanosoma_cruzi_2
SSAVVTMVRGDAARCYDCLPQEAVMNTVRRLLP-
>Giardia_intestinalis_1
PEAQVYMIATDMITAFESVSVPRLLYYISQYIII
>Giardia_intestinalis_2
PEAQIYMVTTDMITAFESVSVPRLLYYISHYIVT
>Giardia_lamblia
PEAQIYMVTTDMITAFESVSVPRLLYYISHYIVT
