# Supplementary material for: The protein subunit of telomerase displays patterns of dynamic evolution and conservation across different metazoan taxa
Source: BMC Evol Biol. 2017 Apr 26;17:107. doi: 10.1186/s12862-017-0949-4 (PMC5405514; doi:10.1186/s12862-017-0949-4)
Supplement: Supplementary file 28 — Multiple sequence alignment of the B′ motif in unicellular relatives of metazoans. (FASTA 1 kb) [file 12862_2017_949_MOESM28_ESM.fasta]

>Homo_sapiens
KSYVQCQGIPQGSILSTLLCSLCYGD-MENKLF-----------AG
>Capsaspora_owczarzaki
RFYRQRAGISQGSLLSTLLCSYYYGH-IESQIL---PPL-------
>Theileria_parva_strain_Muguga
RYIKLNRGIPQGCCISPFLSNIYLSS-LDKSLEFKPNITFTGNDTP
>Theileria_annulata_strain_Ankara
QYIKLDRGIPQGCCISPFLSSMYLAS-LDKSLSFRPNITDMGNETS
>Babesia_bovis
ASIHNGVGIPQGCCISPLLCSLYLSQ-GD-------FNADVMNLTH
>Cryptosporidium_hominis
SLFKQDFGIPQGSSISYILCCLYYNF-LD-------LNPEIQNLLG
>Cryptosporidium_parvum
SLFKQDFGIPQGSSISYILCCLYYNF-LD-------LNPEIQNLLG
>Cryptosporidium_muris
HVVQQNRGIPQGSVLSHLLCSLYYGR-LDNQMD-------VLKLLN
>Leishmania_braziliensis
SLFEQRVGIVQGSPVAMLLCDYLFADVVDTALS---CILSE-----
>Leishmania_infantum
NLLEQRVGILQGSPVAMLLCDRLFSDVVDTALS---GILSE-----
>Leishmania_major_strain_Friedlin
SLFEQRVGILQGSPVAMLLCDRLFSDVVDTALS---GILSE-----
>Trypanosoma_brucei_brucei
KMYIQRMGINQGSAVAMLLCDQLLER-VDAALS---SILSE-----
>Trypanosoma_cruzi_1
RLYSQGVGITQGSAVAMLLCDILLET-VDHSLS---NILSQ-----
>Trypanosoma_cruzi_2
RLYSQGVGITQGSAVAMLLCDILLET-VDHSLS---NILSQ-----
>Giardia_intestinalis_1
SVYRLTSGIPQGSVVSTVLFNCYSSL-LHVQLL---NTGIV-----
>Giardia_intestinalis_2
GVYRLTSGIPQGSVVSTVLFNCYSSL-LHVQLL---NTGIV-----
>Giardia_lamblia
GVYRLTSGIPQGSVVSTVLFNCYSSL-LHVQLL---NTGIV-----
