# Supplementary material for: The protein subunit of telomerase displays patterns of dynamic evolution and conservation across different metazoan taxa
Source: BMC Evol Biol. 2017 Apr 26;17:107. doi: 10.1186/s12862-017-0949-4 (PMC5405514; doi:10.1186/s12862-017-0949-4)
Supplement: Supplementary file 29 — Multiple sequence alignment of the C and D motifs in unicellular relatives of metazoans. (FASTA 1 kb) [file 12862_2017_949_MOESM29_ESM.fasta]

>Homo_sapiens
LLLRLVDDFLLVTPHLTHAKTFLRTLVRGVPEYGC------VVNLRKTVV
>Capsaspora_owczarzaki
VLLRFVDDFLLVTTDYEYAVSFITAMYTKLSEYGA------AINPDKTLI
>Theileria_parva_strain_Muguga
LLVRWIDDFLFVSTNPDDVNDLAKLLCY--NNFDA------AINTKKVVT
>Theileria_annulata_strain_Ankara
LLVRWIDDFLFVSTNPDDVNSLSKLLCY--NNFGV------VINTKKVVT
>Babesia_bovis
LLLRWIDDFMFISANPADNDIMLRLLRDS-NTFGV------SINDKLVTL
>Cryptosporidium_hominis
LLLRWVDDFLFLTSDLESAKKFLKLLYIQ-KLWGS------NVSKDKINS
>Cryptosporidium_parvum
LLLRWVDDFLFLTSDLESAKKFLKLLYIQ-KLWGS------NVSKDKINS
>Cryptosporidium_muris
LLLRWVDDFLFLSTNKSSALEFLDILCNK-HTWGS------NLTEDKITT
>Leishmania_braziliensis
LLLRRVDDVLVATASPAAAERCLQAMQRGWPSVGY------LSNPSK---
>Leishmania_infantum
LLLRRVDDVLVATTSPAAAERCLQAMQRGWPSVGY------LSNPSK---
>Leishmania_major_strain_Friedlin
LLLRRVDDVLVATTSPAAAERCLRAMQCGWPSVGY------VSNPSK---
>Trypanosoma_brucei_brucei
LLLRRVDDVLVVTLSRAAASRCEDALRSGWSEIGF------FCQEEK---
>Trypanosoma_cruzi_1
LLLRRVDDVLVVTLSPVAAARCDAALRHGWPEVGF------FCQDEK---
>Trypanosoma_cruzi_2
LLLRRVDDVLVVTLSPVAAARCDVALRHGWPEVGF------FCQDEK---
>Giardia_intestinalis_1
FYRTFVDDWLLLTTSTAFLDIYVEYLNAM-HDHGARFRLNCFVKPNK---
>Giardia_intestinalis_2
FYRTFVDDWLLLTTSIALLDAYIEYLNIM-RDHGAYFRLSCFTKPHK---
>Giardia_lamblia
FYRTFVDDWLLLTTSIALLDAYIEYLNIM-RDHGAYFRLSCFTKPHK---
