# Supplementary material for: The protein subunit of telomerase displays patterns of dynamic evolution and conservation across different metazoan taxa
Source: BMC Evol Biol. 2017 Apr 26;17:107. doi: 10.1186/s12862-017-0949-4 (PMC5405514; doi:10.1186/s12862-017-0949-4)
Supplement: Supplementary file 30 — Multiple sequence alignment of the E motif in unicellular relatives of metazoans. (FASTA 641 bytes) [file 12862_2017_949_MOESM30_ESM.fasta]

>Homo_sapiens
HGLFPW--CGLLL
>Capsaspora_owczarzaki
RDQFPW--CGFLL
>Theileria_parva_strain_Muguga
EETLKWINCRFNF
>Theileria_annulata_strain_Ankara
EEALRWINCRFNF
>Babesia_bovis
APILSWINCTFDF
>Cryptosporidium_hominis
HKQVSW--TGMKF
>Cryptosporidium_parvum
HKQVSW--TGMKF
>Cryptosporidium_muris
CDSVTW--AGMKF
>Leishmania_braziliensis
GSFVPW--CGLLL
>Leishmania_infantum
GSLVPW--CGLLL
>Leishmania_major_strain_Friedlin
GRLVPW--CGLLL
>Trypanosoma_cruzi_1
VALIPW--CGLLW
>Trypanosoma_cruzi_2
VALIPW--CGLLW
>Trypanosoma_brucei_brucei
GQPVRW--CGLLW
>Giardia_intestinalis_1
GNIPRY--CGYIF
>Giardia_intestinalis_2
LDVPRY--CGYIF
>Giardia_lamblia
LDVPRY--CGYIF
