# Supplementary material for: The protein subunit of telomerase displays patterns of dynamic evolution and conservation across different metazoan taxa
Source: BMC Evol Biol. 2017 Apr 26;17:107. doi: 10.1186/s12862-017-0949-4 (PMC5405514; doi:10.1186/s12862-017-0949-4)
Supplement: Supplementary file 31 — Multiple sequence alignment of the DAT, GQ and CP motifs in nematodes. (FASTA 2 kb) [file 12862_2017_949_MOESM31_ESM.fasta]

>Trichuris_suis
NRRCDNVTSKRRRRRRRKRKTAAQQAPSKLNVFQWRELKSVRFSARRFTYACNYSERFNARRSPFLNAHSNVACMENLLFNIFGFDLCQQAVGPIVDGLEMLKTSLKHLTRNVRRCYVRGWLDRFCPLPPNLSEVNANELVDKYEKSENVSLLLKSLLNRLVPDSLIGAANKLKLISRFVWCTVRLGR---RDWLCLRQ-FTVGQKTSQCPWLRRCNFASGVEQKLLECV-
>Caenorhabditis_elegans
--------MAPTIKSSLTTLHEEIRKYDKRRHWNTIIRKSAHLSLVRNIFKKKRRQKLNYRH-----MSTFLASSEN-ISNIRDT---------------VVLLEINKLSQSILSSRNIFELRKLK---PTR---KMVEIEHCFVSKNDTFVACSKLISMFHLEKYIGSTNCANILEWITKMLNNGGYHKMKPFVYKEAPFTRAFRASKV--MK--NVDP-NVKRNIQTSI
>Caenorhabditis_briggsae
KKFEGFQDGETNNNGSLSKLHKELCD----KPWNKILTKNGNLAILRNIFKRKMKTKLTYRH-----MSTFLTSSEN-LPKVQGT---------------VVVEEVNRISKSLMSSRNTFELRKLK---PKK---KKATVKDCHMYPDDIETLIDRIFHIFSLQNHIGNTNCGNLKNWVSKVLKSEGFHHLENFVYKEAPFARAFRCKKV--MK--NETP-SSKRSIQVSI
>Caenorhabditis_remanei
PEYRLLFKFQKKYVISLAKLHKNLGE----NHWSTILRENANLAILRNIFKRKMKGKLNYRH-----MSAFLVSSEN-VLKVRNT---------------VVMDEVDKLSKSIVSTRHNFELRKLA---PKR---KLKSLKDCYMFEHETMNIIRRVFTIFRLRQHIGSTNCDSMLVWIMNIMKQEKLQYVPDFVFKEAPLARAFRAKQV--LK--DVDP-LSKRYSQFSI
>Ancylostoma_ceylanicum
----MLQCEDVGVKGLVQE-----------------LASQGGTNCYRFEYISNTSCQN-VKAVILSEMLDLISGTEA--------DK-------------VLTAATCYCKENVSEDGFQDRIRSIF---PRRLPSAQKFMRNGAANEQQLRTFLEETVSVL-PRGFLGVKNTRDILDAIFHALTTWSP---NKALCIPMFCLNILECDACRALRSRRTMISQPVSELQRHL
>Brugia_malayi
MGSYFADEGEILEMTEQRK---------------FLIGSRMCFHSTDHSWLNHRQGRM-VRRI----LTNLIICSNC-FWK-------------------------KYVVTFVEDLSIKYSLKHTV---PHLDDSDVESLLRKSVTYVQYRGFMRAIFGYLLPLDLIGKYNTKLVIDRISSILFNLGY---DEIVRLSDLFSIPFKTSTIKWLR--NLPS-YELCSIHRKF
>Onchocerca_volvulus
-------------MAEQKN---------------FFIASRICFRSSSHSWLNHRQGRM-THYADSISLCNELIGAEN-FNKLDHLQQL------------FLEEMCSHILRRLTALSIQYSLDHTV---PRLNDFDVASLLRKSVTYVQYRAFMRAIFSHLLPLGLIGKCNMELAVGRISSTLFKLGF---DESIRLSDLFSTPFKTSALKWLR--HLSS-YELCCIHRKF
>Loa_loa
--------------MEQRK---------------FFIAPRMCFHYTGHSWLNHRQGRM-THYADSISLCIEMIGAEN-FNKLDHLQQL------------LLEEMCSHIRRRLAALSIQYSLKHTV---PRLDDFDVEFLLRKSVTYAQYRAFMRAIFGYLLPLGLIGKYNMKLAVDRISSTLFGLGF---DESIRLSELFSFPFKTSALKWSR--HLPS-YDLCCIHRKF
>Ascaris_suum
----------------MPT---------------WL---SVCFSRERFKWPPGRLATV-VRYS---------------LFYLFNLSVL------------LLLTVGGWLRHR--RLNVRYLLNNYI---PSMIRYQLAVMLQRPVSFPQYRAFLRSIFRVLFPDSLIGASNLKIVVDSAAKNIFNLCR---SEMIHFKRFYSGSLKSSKVKWLK--HLESLLDRTIIFRAI
