# Supplementary material for: The protein subunit of telomerase displays patterns of dynamic evolution and conservation across different metazoan taxa
Source: BMC Evol Biol. 2017 Apr 26;17:107. doi: 10.1186/s12862-017-0949-4 (PMC5405514; doi:10.1186/s12862-017-0949-4)
Supplement: Supplementary file 32 — Multiple sequence alignment of the T, 1, 2, A, B′, C, D and E motifs in nematodes. (FASTA 4 kb) [file 12862_2017_949_MOESM32_ESM.fasta]

>Caenorhabditis_elegans
KSGVHWWAL-MALRQVMIPIVI-----K----EERVLLWR---DGYLNILTKEIKDFKQRYIVQKAPHFI-------RPN--VATFKLSISRQKLRPLF--KRKAIDKKTETMQ-WKRLNSMLSWCLERSGVYRHTIRDSCKKVS-----------DFLK----------K---NSQNSKIIGYTADVSKCFSTVNHDVLISIIDR-LFSQEHDIYTVCGKGRNHGGFHKLIFCSAGTELNAHEALRRKMEL-----KGVFNFEVCYREM--SS----STTLYSVIRTTL--STYYYKRGPTSWRITKGVPQGHPISSNLAHMYLNNFEQKYWSNEKEDSRIVFCRYEDDFIFITTENSLFEKMMKPLSTGN-NTHFLTANPKKFKKSERC-------------GASQVLQWCGVKLDFQSGNC-FI
>Caenorhabditis_briggsae
KSALSWWLL-AALRQVILPLKI-----Q----NKTAYVWR---NAYLKHLKLGMSRFKKIYAVRRVDKARCL-----KSSASYSSLRFTIVSNKLRPIF--RNRSKDRFKEVME-WKKVNSILAWCLEKHGIYRHTIQKTCEDIL-----------KFLK----------R---NSDFSQVFGYTADVSKCFSTVRHGTVICIIER-ILDQRCDIHTVCGKGLDNKGFSKLLFVSRDSEKEARLALTRKMQS-----KRVEHHQVVYVTK--VS----TKWLLEITRSTV--SSYYYKRGETTFKVTKGVPQGHPLSSNLAHMYLNDFEKENWKNIEYDPRMFYSRYEDDYVFLTTEKDLFEKMSKSLLNGE-NQHGLIANREKCKDSDE----------------KQELYWCGVKIDLKSGEF-SV
>Caenorhabditis_remanei
RGALIWWIF-AALRQIMIPIDV-----K----RKKVYLWR---GGYLKLLRREMKDFKERYKVKRVIRKPAFVLNP-SPNSVVGRLKFDIVENKFRPII--RRNPIDKVKDKMH-WKKVNSMLTWCLEKGGETRQSINSSCKILL-----------KFLR----------R---NDTFPKLFGYTADVSKCFSAVKHSTLTSIIERLLLENLCDIWTACGKGRDKKGFHKLIFCSNDSEEGAYQSLKKKMES-----KHVEDHTVIYCNQ--TS----RKWLLDQLRSTI--SSYCYKRGKTTFKITKGVPQGHPLSPNFAFMYLNDFEKENWRKVEHDARIIYCRYVDDYVFMMTDKDLFKNISQPLFTGK-NQHGVKANYEKCKESDD------------------KLIWCGVKMDLKNAKF-YR
>Trichuris_suis
ECVVSWLVN-LFILTVRICFYVTEGQ-KGGICDSTLRFYRK--SVWHKLSRDAFTEFRQKCHLRSIGKRLCRTWSRMSRYCTVATLRPLPKVNGCRPIV------TSINAKKNV-VATVNWSLQPILAIMRFIMSQRPHLRGSLVNGMKEVEERWVQFVK----------FWRHNKRRSYMFFVRTDMDSCFDHINREKLITLLREKFFQDAPDALTVRRVYFVRRTCSSAVKYKSQHWATTDSSDTFYLNWLERKANAVVEISDANH----WT----KARAMEALFTCI--NRFVVKRRGKCYHVADGIPQGLVISSFLCNFYLSCMELDALSFI-NREEDFFVRSVDDYFMVSCDGRRVVQFYSVLTAGW-KGYCLKMNQRKTATNFD--------------GSIEAATWSGVEFNTKTLEV---
>Ancylostoma_ceylanicum
ARFLTKFI---LANLLDFAFIYSATN-K----SHYQFYDRKGFKFWRGIEKRKF--------IRDYDVKIAAPYSEISS-------KFIVGSTPCRTIV--QNVSQLTSAHKNE-LRVLAACLD----------GHVKAAGLKPVGALTFEIRRLKRFLKGYALRCQLIRKPGSKAPSKRLYFAKADISNCFAAIDRKILKNALRKLVKDR--VMTAVYGYGKTDDFKRVRIDRAAPTYETAVESMLQAMKR-----KCLREFTKVPVKVQEVK----GSEVVEAIMNLLAGIRLSLDSSGRLYTMGKGVPQGFELSCRLAHIYLLFFEHMSWKRL--STLTCLLRYVDDYLICSYSRMEVRKILETLQK-P-NVFGISARASKCQASFRIPNVQR---------AGRYLKWCGWLIDTKRYKV-FQ
>Brugia_malayi
RKFLLWFLR-TSFHITKAAFYVTPEN-T----TRLLRFYRK--DIWKRIESHSFQLLSEKRDLKKVKEV--------EKSTVGAQIRFLPKNSGTRSLIVPTGKSFQRQYSATA-LKIASVVIDLICSKQRKYSKELPLTGAAIWNGIGAFPRRFRRFMQ--------------MNRSTRIYAVKTDVRDCFHCINQNLLRSILRKHILLTKHFRLNA---------------------SVIGTSSLVFARR-FGFGCGIDNHNCNLLELC-IT----GEMVIWFLETYV--INKEFEYRSGIYRAFRGIPQGNHASTRLCDLYLGAADCERYLELMKRRDTLLIRYVDDYLLLTTDMNFARKFLEVMHLGADDSYNIIADSTKTVINFYCERSKL-LISGKMVGSCSAVPWCGYIIYPGL------
>Onchocerca_volvulus
RKFMLWLLE-FSVHVTRAAFYVTPEN-K----TKLLRFYRK--DIWKRIESHSFRLLSEKRDLKKVKGV--------TKSTVGVRIRFLPKNSCTRSLIVPTRKNFLRQYSTIA-LKIASAVIDLICAKQRKYSKELPFTGAAVWNGISGFPKRFRRFIK--------------MNGSARIYAVKTDVRECFDCINHNLLRNVLRKLILLTKHFRLNA---------------------NVIGMSSLIFARQ-YGFGCRIDDHNCSLSELC-VT----GEMVMWFLETYV--INKEFEYRDSVYRAFRGIPQGNHASTRLCDLYLGAADCERYSEMMKRRDTLLIRYVDDYLLLTIDMNVARKFLEIMHLGADDNYNIIADSTKTVINFYCECSEL-LISGKMVGSCSAVPWCGYTIYPGL------
>Loa_loa
RKFMLWLLN-FSVHITRAAFYVTPEN-R----TRILRFYRK--DIWKRIEIHSFHLLFEKRDLKKIKGV--------MKSTVEAQVRFLPKNSGTRSLIVPTGKNFLRRYSVIA-LKIVSVVIDLVCAKQRKYSRELPLTGAAVWNGIGVFPKRFRRFMQ--------------MNESARIYAVKTDVRDCFDCINQNILRSVLRKHILLTKHFRLSA---------------------NLIGMSFLISARS-CGFGCGIDDHNCNLLELC-VT----GETVMWFLETYV--INKEFQYRNGVYRAFRGIPQGNHASTRLCDLYLGAADCERYFELMKRRDTLLIRYVDDYLLLTADRNIAWKFLEVMHLGADDNYNIIADSTKTVINFYCERNEL-LISGKMVGPCSAVPWCGYIIYPGL------
>Ascaris_suum
RAIVHWLLL-FAVSLTKSTFYVSDQK-Q----TNRLIFYRK--DTWRRIEKHSFKILQWKRELQLVDSEE-------KVGPFRAYLRFVPKGYKARPLMIPPQCPSDRSYCKSA-LKKVNGLLDFICNMVRRTRGALPLTGAAILGTHDNFFRRFRRFAR--------------RNKSKKIYVVKTDIRECFDRINQHKLRQILTSLIDTNRLYVFTV-AEFKQRKAAKKTVQRKKSKKNAKGKSWVPPLIELITKGGIFPSIGAQRIRMY-IK----GAEALQILEKGV--IQQKVIFGGRCYVANRGIPQGSSVSVRLCNLYLGAMERERYANLINNKDTLLFRYVDDYVLLTTEFSVANHFLRDLLCGVEDGYDVLADPSKTTVNFKTDLHEL-RCCLPMIGVDGCVS----------------
>Homo_sapiens
AKFLHWLMSVYVVELLRSFFYVTETTFQ----KNRLFFYRK--SVWSKLQSIGIRQHLKRVQLRELSEAEVRQHREARPALLTSRLRFIPKPDGLRPIVNMDYVVGARTFRREKRAERLTSRVKALFSVLNYERARRPGLLGASVLGLDDIHRAWRTFVL----------RVRAQDPPPELYFVKVDVTGAYDTIPQDRLTEVIASIIKPQ--NTYCVRRYAVVQKAAHGHVRKAFKSHVSTLTDLQPYMRQFVAHLQETSPLRDAVVIEQSSSLNEASSGLFDVFLRFM--CHHAVRIRGKSYVQCQGIPQGSILSTLLCSLCYGDMENKLFAGI--RRDGLLLRLVDDFLLVTPHLTHAKTFLRTLVRGV-PEYGCVVNLRKTVVNFPVEDEALGGTAFVQMPAHGLFPWCGLLLDTRTLEVQSD
