# Supplementary material for: The protein subunit of telomerase displays patterns of dynamic evolution and conservation across different metazoan taxa
Source: BMC Evol Biol. 2017 Apr 26;17:107. doi: 10.1186/s12862-017-0949-4 (PMC5405514; doi:10.1186/s12862-017-0949-4)
Supplement: Supplementary file 33 — Multiple sequence alignment of the CP motif in insects. (FASTA 620 bytes) [file 12862_2017_949_MOESM33_ESM.fasta]

>Homo_sapiens
LGNHAQCPYGVLLKTHCPLRAAVTPAAG
>Strigamia_maritima
LKNHKKFDYDKCLRRNCPV---------
>Linepithema_humile
KNRHNRFNYFDKLKH-------------
>Camponotus_floridanus
RIQHNRFNYHEELKY-------------
>Cerapachys_biroi
KNQHNRFNYLDKLKF-------------
>Dufourea_novaeangliae
QTRHKRFHYSSVLQH-------------
>Apis_mellifera
QNRHKKFNYYSVLKH-------------
>Bombus_impatiens
KKRHTKFHYFSVLKH-------------
>Polistes_dominula
QKNHKSFLYRKQLNK-------------
>Orussus_abietinus
LKRHRRFNYYSALQE-------------
>Fopius_arisanus
ASRHAKFKYFHIIKN-------------
>Athalia_rosae
RKLNMKYNYEGELAK-------------
>Tribolium_castaneum
APKIVNSKYNSILNI-------------
