# Supplementary material for: The protein subunit of telomerase displays patterns of dynamic evolution and conservation across different metazoan taxa
Source: BMC Evol Biol. 2017 Apr 26;17:107. doi: 10.1186/s12862-017-0949-4 (PMC5405514; doi:10.1186/s12862-017-0949-4)
Supplement: Supplementary file 34 — Multiple sequence alignment of the QFP and T motifs in insects. (FASTA 3 kb) [file 12862_2017_949_MOESM34_ESM.fasta]

>Homo_sapiens
PRRLVQLLRQ----HSSPWQVYGFVRACLRRLVPPGLWGSRHNERRFLRNTKKFISL---------------------GKHAKLSLQELTWKMSVRDCAWLRRSPGVGCVPAAEHRLREEILAKFLHWLMSVYVVELLRSFFYVTETT--FQKNRLFFYRKSVWSKLQSIGIRQHLKRVQ--L
>Linepithema_humile
---------Y----QISKCSLKSFFNLLVYENVPLELFGTSQNLKVIKKTIHHLLETVPGKIFITRAFKRKVQRVD--AVGASLNIQPLFDKFDIYNIKWLHS--------IDSDTKKWIIILKLLHWFFAQYIIKILHKYIVVI-----SVKGQWVYIAKDDWCKKQEKFINDRKSTCL---
>Camponotus_floridanus
---HKNKYKN----QIHRRLLQSFFYSLLYKTVPPQLFGTSQNFKVIKRTVGRLLRTVPENKLITKAFKRTIRRKN--VIRASLDMQPLFNKFEIFKIEWLHL--------IDNNTVRWIIVLKLLLWFFAQYIIKILHKHVVLT-----SVKNQWVYIAKDDWCKMQEEFIKEKISSCG--L
>Cerapachys_biroi
----KQKYKN----QIHMRFMQTFVKILLRKIIPVELFGTARNVKVLKHTINCLLKTVPKRMKIKKPFKRTLHKEDGTAMGASLDIRPLLKRLDISKINWLHS--------IESNNGRWIMILKLLHWFFAQYVVKILHKYVVLI-----PLKGQWVYITKDDWCRMQEEFIKEKESSGA--L
>Dufourea_novaeangliae
----ELKCKY----EVSRKQLYSFFDLIFSKVVPLAIFGKLRNLKKIKKAMHQLLNI---------------------PRFKSLNLMLLIEKLDISSITWLKS--------IQSLETQWLVLAKLVKWFFTGYLLKVLRIQFHITSLS--AANNERLYIARSNWSFIQKKFIKKKISSNT--L
>Apis_mellifera
----KTKCIY----EINKKQLKNFFDLIFAKVVPKRLFGSITNLKKIKRATFQLLDT---------------------PCFKYFNLKPIIEKLDIINITWLQN--------VTNVKTKWLVMAQFVKWFFTEFLFNILYTYFHITKVS--GNTNERLYITRFTWNNIQKKFIKEGIHSNT--L
>Bombus_impatiens
----KSECEY----QVNKKQLKLFFDLIFSKIIPLGLFGKLRNLKKIKLAMFHLLDT---------------------PCFKSFNLMPFIKKLDISSITWLQD--------IKTTRTQWYIIAKLVKWLFVGFLLKILYTYFHMTLA---SKNNERLYIMRSTWNSIQRKFIKKGKRSNT--L
>Polistes_dominula
RDDPKQSSNKIEDIEIDVKKITNFLYHVLRNVVPFKLFGSITNLRIIIKLVYEILNS---------------------ARFQPIYLKKYISRLNIEKIEWLEF--------FKEESIKWVVISKLIVWFITKYLYYIINKLFFWTVHP--AAIGKRLFIKSGKWKVIKKNFVKDKIRSHV--F
>Orussus_abietinus
----KNKGFE----QISMSDMNKFFTCIFVNVLPRELFGGHTNFNAIKKGTLAFLET---------------------ARGENYDLKNVIRKMKILKILWLPN--------TWDLRMQCRFIAIFIKWFFTEFITEVIHTQFYVMYS---TNSSQRIYLVQSQWRKTTFRFIRKLEEKKK--I
>Athalia_rosae
IVRRWPAICQ----ELPLVLLKQYFTNICCRIIPPGLLGSHKNRNILVKSICNLLET---------------------PNRQSINLMPYILKLKISDLEWLDE--------KINSDTRLIIAGKLFKWLYEKLILEIFRTQFYIIV----TTGTRKVYIRRIDWINSMKGCVLEMCRQKI--I
>Fopius_arisanus
I-------------EMPSKQLKKFFSMVAAVVIPQELFGSLHNFKTIRTEIFNWINS----------------------RQEFFRFGSIVEKLNLNAVAWLHG--------IDNWTLKALNMRCFLKWFFLGYIQTIIDTYFYEANS---GPSSKRELIPVKDWIQYRDNFVRELEATGV--F
>Acyrthosiphon_pisum
--------------EVPLSRVKSFARVVVCKIVPRELFGTASNRDQFCDNVCRVLNG---------------------GKLHDYTVQHIVHKIKVKKIKWLEN---------VASDWQAEIAAKTLVWLTNVFVFGRIVHCFRVVTTT--TPTNGVAYAVKARWADMCHEKISPLMAANSEFF
>Diuraphis_noxia
--------------EVPLSRVKSFARVVVHKIVPRELFGTAGNRDQFCDNLCRVLNG---------------------GKFHDYTVEHVVHKIKVKKIKWLES---------VAPDRRAEILAKTLVWLTNVFVFGRIVHCFRVVTTT--TPNNGVVYVAKAKWADMCHEKLSPLMAADSEFF
>Tribolium_castaneum
--------------KKHKTKKPVQILALLQEIIPKSYFGTTTNLKRFYKVVEKILTQ---------------------SSFECIHLSVLHKCYDYDAIPWLQN---------VEPNLRPKLLLKHNLFLLDNIVKPIIAFYYKPIKT---LNGHEIKFIRKEEYISFESKVFHKLKKMKY--L
>Amyelois_transitella
--------LQ----ALNKTDIFSMCHKALNDIIPSNFFGGKDNERLFQRFVQVVIYS---------------------TKRQHILLKSHTRKWNFAVGPW-KS---------ICGTSTETILTNIIIWIIDNILSSMICLNFYVTTCKLDADEYKLYYFKKNQWQSFYDRTISNMVLRSV--I
>Bombyx_mori
--------LE----EVDKEFIFKCSYQALCDIVPFNFFGNYENKKLFRCMVHDIIFS---------------------MKMQHLLPEKYLKTWDFDILPW-RN-------------ISYTILHKILLWLLTAILPSIICLTFYVTTCKLDSDENKLIYFWKSQWQSFCDKKISKMLFSNV--M
>Papilio_machaon
--------MK----AVAKEDIFIGCIKALQDLIPKHFYGGNHNFKIFRKLVHTIIYS---------------------MNRQYLFFSRILRKWDFSVSPW-KT---------LYIDTSRKLLYKFVDWILKYVLSAIISLNFYVTTCKLDSDENKLYFFKKEHWQSFHDKKVSNMLLTKV--I
>Papilio_polytes
--------MK----AVGKEDIFMGCIKALQDVIPRKIYGGNHNYKIFRKLVHIIIYS---------------------MNRQCLFFTRILRKWDFSVFPW-KT---------ISIDTAKKLLYKFLYWIMKYVLSAIISLNFYVTTCKLDSDENRLYFFKKEHWQSFHDKTVSNMLLTKV--I
>Plutella_xylostella
--------LS----PIGKDLVMSGCWAALYDILPKQLIGGNHNLKLFKKITNFVVLS---------------------MKGEHVLMESLVEKWDFTVSPW-SS---------YPVITAKSILCHLLVWITRNIISPMISLNFYVASTKLSPDDYKLYFFWKNEWQSFYDQKISTMVSNKV--L
