# Supplementary material for: The protein subunit of telomerase displays patterns of dynamic evolution and conservation across different metazoan taxa
Source: BMC Evol Biol. 2017 Apr 26;17:107. doi: 10.1186/s12862-017-0949-4 (PMC5405514; doi:10.1186/s12862-017-0949-4)
Supplement: Supplementary file 35 — Multiple sequence alignment of the 1, 2, A, B′, C, D and E motifs in insects. (FASTA 6 kb) [file 12862_2017_949_MOESM35_ESM.fasta]

>Homo_sapiens
EVRQHREARPALLTSRLRFIP--KPDGLRPIVNMDYVVGARTFRREKRAERLTSRVKALFSVLNYERARRPGLLGASVLGLDDIHRAWRTFVL-RVRAQDPPPELYFVKVDVTGAYDTIPQDRLTEVIASIIKPQNTY---CVRRYAVVQKAAH--------GHVRKAFKSHVS--TLTDLQPYMRQFVAHLQETSPLRDAVVIEQSSSLNEASSGLFDVFLRFMCHHAVRIRGKSYVQCQGIPQGSILSTLLCSLCYGDMENKLFAGIR-----RDGLLLRLVDDFLLVTPHLTHAKTFLRTLVRGVPEYGCVVNLRKTVVNFPVEDEALGGTAFVQMPAHGLFPWCGLLLDTR
>Linepithema_humile
----EHRSIWYIPIRRYKFIP--TASGLRALSIARY---------NVKKKF--DDVDVVLRFLQQLYVTYFNENG-I-----PTMSSCNAAIT-KFGILNRNKKLCFVRCDVQDAFGSIKQDKLYDIIKTICRKVPIY--LSLRTYILPTKKKT-------KGIQTVQFL------TLKKCIHKQARVN---------------KEEKPKFVKKTKLIAKIKKLIFEQKIKIDDQIYSVKSGVPQGTRISPIFSEIYYRHMITNKFSEHA-----ENGCLCMYVDDILYITESEHYATSFLETIQNGIPEYNVKFNPSKIQKSIG---LSDKTKE---------ITFLGWIIKFV
>Camponotus_floridanus
---QIDEQKFNIPIGTYKFLP--SSSGLRALLIAKY---------NIKERY--DEVDVSLRFLQQLYVTYFNKNGKF-----PTVKSCIEEVN-KFKRSTKN-QLYYVRCDIQDAFGSIIQEKLYKLI--ITRGMPI--------------------------------------------LEKKAVMN---------------RDKKPVLVKMTKLMTIINKLIFKQKVEIDSQVYLIKHGVPQGMRISPIFSEIYYQDMINEIFPAYE-----NNGLLCRYVDDILYITENEHYATEFLKIIRNGIPEYNVKFNPSKIQSNIE---SSCNPIK---------IRFLGWNIKL-
>Cerapachys_biroi
SPTSLAKLPSFIPIGSYKFIP--GSSGVRAVFLAKY---------AIKPIF--DDIDVTLRFLQQLYATKLSK--KV-----RNVTRCHEDIN-KFKESTKN-RLYYVCCDIQDAFGSIIQEKLYDIIKMYCRELSHNKPLSLSTCMLSRARKSCMKNKNQNKAQTVLFK------DLKSALKNIE--S---------------SEACLKSVSRGKLVSKIQKLIFQQKVKLNDRVYSIKLGVPQGISTSPILSDIYYQHMINELFSEYI-----SKGFLRRYVDDILYITESEHAATEVLELVRNGIPDYNVKFNPNKIESNVG---LPYTPTK---------IKFLGCDVQF-
>Dufourea_novaeangliae
-------TEWNPPIGIYKLRP--KHSSVRPIFLSEY----------QENDK--NDLNTVFKFLRQLHITEYGLT--------NFQEKWKSIIQCKRK--SKTEKMYIVSCDVIDAFGSIIQSQLYDIIKSLCKKIPEV--LILSSYAVKCERNK--------TDNTLCYKKYFSNANLQLPLPFGTLYA-------------CTSKGNSQCVRKSWLLEKIWKYIFYQRVKIRKKIYIIGKGIVQGTMLSPILSDIYYNFVLQKEMSSFL-----NCGEIIRYMDDILYVTANEILAKEFLELIKKGIPQYNCYFKELKTQSNIVDI-SSPAVHS---------ITYIGYKINCD
>Apis_mellifera
-------NTWNPSIGIYKLLC--KYSDVRPIFKLKK----------KFRDT--DYLFIIFKFLKQLYVTNYEVI--------NFPKKWKSIVQ-KLN--SKTEKLYFVCCDVINAFGSIIQVELYNIIQSLCKDLPEN--LILKYYTMKSEISK----------KDNTYHKYFS--DLQLPFPSDQFYA------------NLVDNQWYQLINKSWLLESISKYIFYQRIKINKNIHIIGKGIVQGSMLSPILSDIYYNYILNKEMSTYL-----KTGEIIKYMDDILYITENKTLAEQFLELTKKGIPQYNCYFKQSKTQSNLISDRNKIVKKN---------IIYIGYKINCT
>Bombus_impatiens
-------KGWKPPIGRYVLIP--KNSDVRPIFKPEYVKPRYYTIDHKNPET--NHLNLIFKFLKQLHTTIYGNT--------NFGNEWESIVQHKRN--EGTTHLYFVSCDVTNAFGSIIQEELYNIIQTLCKDLPEN--LILKYYAVKSKKFV---------EEIVCYKQYFSDPNLLLPLAPGTLYS--------------NTNMRWQQVKKKWLLEKISEVIFQQRVKINEEVHVITKGVVQGAITSSVLSDIYYNFILHKAMSTYL-----TTGKIIKYVDDILYVTESESVARQFLQLTKEGIPQYNCYFKPSKTRTNVVTCDGNITVDN---------ITYIGYEINCT
>Polistes_dominula
--------NFISPKCEFKIYL--KCSGIRPIAKTSY----------NAEEK--TRMKMLLKFLKQLCVKEYGIATMG-----EFHNKFKAISRVRNNCTSKGKQTWIVSCDISDAFGSIRLDKLNNIIKILCKDLPDV--LILKWVACVPVKSK---------TGDVTYEQYFA--ALPQALPVGTIFTL---------PNINKIGNNPTYLKKKELLNDIKKCIFGQKVTIKQKEYFVAKGILQGTILSNIFSNIYYNYIYHQKLSEFM-----NSGFLFRYVDDTFYLSENRESAEKFLRIISEGFPEYNCSFKRSKIQTNLPNQ-NVPNTNE---------IKFLGYSINCN
>Orussus_abietinus
-------DICEPPIARMELLV--KGSGLKPILTVKY---------NKKKEK--EEVNLLLTFLNQLYATHYKHLTQS-----QFYRNWRNIIK-RIKIEGNCKSLYIVSCDIQDAFGSVIQEKLMNILELLCEEVPNT--ISEQTCAVLNKFYA-------RKFNKLKILKIFA--ELQAPVSAGTMFT-------------TYKSNSKKTWQTSKILDKIRKYITQQRVVISKKQYILKKGLGVGLRLSKILADIYYEYMVHHTMKDFI-----KHGELYRYADDILFLTEDKETAERFLKTVKKGIREYNCNFKMSKTQTNL----DHTSLKN---------IEYLGCCINGE
>Athalia_rosae
-------YTTEYYDGRWIFFP--KKRGIRPITS------------SIKTSK--QQAAKALCFLQQLYCKKYGPTGKV-----VFFHKWNDLVD-RFR--NNNKSIYLVRCDIESAYGSIDQRKLVAIVESLAESIEST--LFLTHYEISRNLNA-------VKNGHARVKQYFLPPELEMPLAPGAIFA--------------PCPRGVQTISKKTLLEEIKSRILKQVVRIKNQHYLLQKGIAQGAILSPILCDIYYANMEETELAQFK-----NEGSLYRYVDDIIYATENQASAERFLEIVKQGLPNYSCRFNITKTMTNLPG--HRHVYTP---------LAFLGYNINPR
>Fopius_arisanus
-------EGDAIAPAFLKFQL--KTNGLRPVYIGMG----------THQQR--VELTVLKELLRQSWTANCGNFHEH-----CLYEFWKTIVQ-SVR--GRQKPLYFVTTDIIDAFGSIIQDKLLDISKKLLAKAPDA--LRVHLFRTLDPTLP--------WSIKDNYQIFDK--SLPLLLPSGTISC--------------WYPTDAKNYKLPKMIELLDSYVKNQTVITGSNAYRLKRGVGQGIITSPILANIYYGSMESEIFQDFK-----KNGNLIRYVDDFLYVTNDKESAKKFLKLIRTGIPEYNCYFNPTKTHTNL----APTCERK---------FKFLGYEFDVT
>Acyrthosiphon_pisum
-------DPETSSYRNWKVCPYAKPNGVRLIFKLRR-----KEGSNEKRLT--NDCQTFLQCLSRTRPSEYRSVTRS-----QFFHGWKALQE-SQRL-SATPALFYVRTDFQDAFTSFVHEKLLTVIRDRIKERFGKKHRMVAVHTVDLVK---------IGGGSVYYKKCRYVGGLPTPEFQGGSLV---------------FHDKTDMVPLFRIWNAVRRCIVCNAVERGGCRWGMTRGVVQGDRLSVALCDLLLSDLHATRLTDLV--DGWSGSQLYRFVDDYLFVSPDRGAALRYLATMRAGFNDYGLRINRSKTETNADN--GGVGGRM---------VKFLGFQLNVA
>Diuraphis_noxia
------EEEASSSYRNWKICPYAKPNGVRLIFKLRR-----KEGGNEKRLT--DDCLTFLRCLSRTRPSEYRSVSRP-----EFFRGWKALQE-SQRL-ISTTTLFFVRTDFRDAFTSFVHDKLRTVIRDRIKEHFGKKQRMVSVHTVDVVK---------IGGDSVYYKKIRYVGGLPTPEFQGGSLV---------------FHDKTEVVPLFRIWDTVRRCIGCNAVERRGCRWGMTRGVVQGDRLSVALCDLLLSDLHATRLTDLV--DGQSGSQLYRFVDDYLFVSPNRNAALRYLTTMRAGFDEYGLRLNRCKTETNVDN--GGVGGGT---------VKFLGFRLNVA
>Tribolium_castaneum
----------VKPRGVLNIIP--KQDNFRAIVSIFP----------DSARK---------PFFKLLTSKIYKVLEEKYKTSGSLYTCWSEFTQ------KTQGQIYGIKVDIRDAYGNVKIPVLCKLIQSIPTHLLDS-----------------------------------------------------------------------------EKKNFIVDHISNQFVAFRRKIYKWNHGLLQGDPLSGCLCELYMAFMDRLYFSNLD-----KDAFIHRTVDDYFFCSPHPHKVYDFELLIKGVY-----QVNPTKTRTNLPT--HRHPQDE---------IPYCGKIFNLT
>Amyelois_transitella
HNKKRKLKSFKKDIPKLHLVL-KKNNDCRPIVRYKS-------DSLSMAEK--YKIKDRLNFLKSLTGKPQLKIENQFS---LVYNEWFK---------RNKPRLYFVKTDLSNAFGAIDREVLLKILDERYRKYK-------SENIGLTEKFK---------------------------------------------------------QQYKELIAELRKPIL---VRAGSTIFNWKKGLVQGYKYSPALSELYYTHMDEIYFSQHLQKAESGIRLFIRVVDDYLYITDSLKDGQSFLDALTS----YK-NVNYEKTVTNFHQE-GIKFSEE---------ITILGYTYNTL
>Bombyx_mori
IAKRLDLKKLIKEVPKLHLVL-KPNYDCRPIVKYRN-------DELNKRQK--YRIKEKLQLLKLLTGNQQHKIETAYP---KLHSKWLE---------LNKPKLYFIKTDLSDAFGSINTDKMMKILHENYLNYHKT-----ESNMVLKKRVS---------------------------------------------------------EQFRNLVAELRKPLL---VRFGSTIFRWKEGLVQGYKYSPALSELYYSYMDKKYLTEHLKVDNRKIKMFFRVVDDYLYITDCFDDAIAFLSKISN----YR-NVNYSKTAVNFQHP-SIRYSED---------ITFIGYSYNTV
>Papilio_machaon
LQERLCLKNLKKDIPKLHLIL-KPNNNCRIIVCYKN-------NQLSKDEK--YKIKEKLIFINLLTGKTQEKMGKQYE---LLHATWLE---------KNKPKLYFIKTDLTNAFGSINKQQLLKIIYKKHLMLQES-----EKCIFMKRKLA---------------------------------------------------------QNFKDIMLELQKPLL---IRIGSTIYEWKEGLVQGYKYSPALSELYYSYMDKIYFHEHH-TNVKELKLFTRVVDDYLYITNSLEDAKSFLNALSR----YK-NVNYDKTLVNFPHE-FIKFSNS---------ITFLGYSYDTN
>Papilio_polytes
LQVRLCLKNLKKDIPKLHLIL-KPNNNCRIIVCYKN-------NQLSKDEK--LKIKEKLTFINLLTGKTQEKLEKQYE---LLHTTWLE---------KNKPKLYFIKTDLTNAFGCINKQQLLEIIHKRNLMLQES-----EKCMHVKKKFA---------------------------------------------------------QNFTDIMSELQKPLL---IRIGSTIYEWKEGLVQGYKYSPALSELYYSYMDELYFHEHH-TNVKELKLFVRVVDDYLYITNSLEDAKSFLNALSR----YK-NINYDKTLVNFPHE-FIKFSNI---------MTFLGYSYNTN
>Plutella_xylostella
PQKRLKLKMSKKDVPKLCLIL-KGNRDYRPIVRYKN-------SQRTTAEK--RKIKQRFDFLRLLTGKPPIKIESEYT---NLYKSWIT---------LGKPQLYFVKADLSNAFGSINREKLLKILCDHHIRFQKT-----EKDLALKKKIA---------------------------------------------------------VMYKELVSELRTPLL---VRAGSTIYQWNKGLVQGYTYSPALSEMYYSSLDAIYFS-FLEKTESKLKFFTRIVDDYLFITDSLQEAHQFLDALSN----YN-NVNYAKTVVNFDHL-SIEKKTE---------ISFLGYSYNTA
