# Supplementary material for: The protein subunit of telomerase displays patterns of dynamic evolution and conservation across different metazoan taxa
Source: BMC Evol Biol. 2017 Apr 26;17:107. doi: 10.1186/s12862-017-0949-4 (PMC5405514; doi:10.1186/s12862-017-0949-4)
Supplement: Supplementary file 36 — Multiple sequence alignment of the CTE region in early branching metazoans. (FASTA 308 bytes) [file 12862_2017_949_MOESM36_ESM.fasta]

>Hydra_vulgaris
NFNMQFEGLSIKSIDGLFFPWCGYFIHQHNLELMYNYMQYIGEHIKDSITIEH-NFNPGLSMSRKLLQAVSVKATTLVLDT----------------------IFNSNDTIILNIYQIFRFIGIKFYVHVKY
>Amphimedon_queenslandica
NYSITDNGKVTKCVD----------------------------DIRDCLTISNSSIVPAHSLSIQLIQALSLKCVPHLLDSQVTNALSDSVMAQAAVLLTQFIQFLSNGMVLCNLYLNFTLSAIKFHCYIKY
