# Supplementary material for: The protein subunit of telomerase displays patterns of dynamic evolution and conservation across different metazoan taxa
Source: BMC Evol Biol. 2017 Apr 26;17:107. doi: 10.1186/s12862-017-0949-4 (PMC5405514; doi:10.1186/s12862-017-0949-4)
Supplement: Supplementary file 37 — Multiple sequence alignment of the CTE region in molluscs. (FASTA 925 bytes) [file 12862_2017_949_MOESM37_ESM.fasta]

>Biomphalaria_glabrata
GLLSFCGLGFNTKTLEVFNDFSNYKSIQTKDTISWSMTKNVGLSLKKKMFFYIRLKCLSILF-----------------------------------------------------------------------------------------------------------------------------------------------------
>Crassostrea_gigas
DWFPWCGMLFNTKTLEVGSDLTRYQGIRMRHTLTVDVSVNPGRTMKRKLLMSLRPKCHAIFLDTECKY-------------------------------------FYQSMIYDIG--CYFYSQASVQSVRKFGDKFL-FDVPSDVMQWLCWYAFIMKMKCHSSSYKRLIQMMKQSLKSTEKLLRKKDKTIAKSLKRVCGRNIPVEVKAL--
>Aplysia_californica
EPLTFCGLAIDCRSLNILVDFSNNKNITVRDTVSLCLANHPGLQLKKLLSWYLRPKSYAVLFDKDINTETSIITNVLHIFMLVAVKFHSHIKQLPPKQRIESNPNFFLKLIQEMPHMFMKIVVQKLQKSQSSDQGMVSFPLSTLIVKRLCTRAFLYKLRMHDSMYKLLIKQLQVQERQRHKGQDLTIVDLSEVYRAVCL------------
>Homo_sapiens
GLFPWCGLLLDTRTLEVQSDYSSYARTSIRASLTFNRGFKAGRNMRRKLFGVLRLKCHSLFLDLQVNSLQTVCTNIYKILLLQAYRFHACVLQLPFHQQVWKNPTFFLRVISDTASLCYSILKAKNAGMSLGAKGAA-GPLPSEAVQWLCHQAFLLKLTRHRVTYVPLLGSLR---TAQTQLSRKLPGTTLTALEAAANPALPSDFKTILD
