# Supplementary material for: The protein subunit of telomerase displays patterns of dynamic evolution and conservation across different metazoan taxa
Source: BMC Evol Biol. 2017 Apr 26;17:107. doi: 10.1186/s12862-017-0949-4 (PMC5405514; doi:10.1186/s12862-017-0949-4)
Supplement: Supplementary file 38 — Multiple sequence alignment of the CTE region in unicellular relatives of metazoans. (FASTA 6 kb) [file 12862_2017_949_MOESM38_ESM.fasta]

>Homo_sapiens
HGLFPWCGLLLDT----RTLEVQ-SDYSSYARTS----IRASLTFN-------------------------RGFKAGRNMRRKLFGVLRLKC-HSLFLDLQVNSLQTVCTNIYKILLLQAYRFHACVLQ-LPFHQQVWKNPTFFLRVISDTASLCYSILKAKNAGMSL-GAKGAAGPLPSEAVQWLCHQAFLLKLTRHRVTY------------------------------------------------VPLLGSLRTAQTQLSRKLPGTTLTALEAAANPAL--PSDFKTILD--------------------------------------------------------------------------------
>Capsaspora_owczarzaki
RDQFPWCGFLLNT----KTLSIS-ADYSRYSGVY----LNESLTVD-------------------------VSRHPGRSLRHKMIQSLKPKC-HAMLLDCRLNTLLDVQVNVYQIFLLSAIKFHCIVRE-LPASRRVQGNPAFFIELVLESISFFYSLIQTKTQGVAL-PVQCS---LTRRQVMWIGCHAFITILERKQTDY------------------------------------------------APLLRGLTKLQQSFGKGVEHSCVAATHRSRSEILFAVAEFN------------------------------------------------------------------------------------
>Theileria_parva_strain_Muguga
EETLKWINCRFNFDMLNRFINVEIVPWKF-SNLR----IRDTISLS----------------------KSRTHSFMFSVVEQRLIGYIMNKLSHKTYTCSKINSPECIVTNSYIVMRTCALKLHCSIRV-LVQDFGCFVNLRYFYKLILNLITITSNLVSKGGLN------------IRSHYLREILMIALIYTFKDSSTSS------------------------------------------LKSKK-IRKLDCLELINKKIIRKLFHHVNSFLNKDDLFSIASIIEERYKIHWSKV----------------------------------------------------------------------------
>Theileria_annulata_strain_Ankara
EEALRWINCRFNFDMVNRFINVEIVPWKI-SDIR----IRDTISLS----------------------KSRTHSFMFSVIEQRLIGYIMNKLSHKTYTCSMINSPECIVTNSYFVMRTCSLKLSCAIRV-LVRDFGCFVNLRYFYKLILNLITITSNLVSKGGLN------------IRRHYLREILMIAVIYTFKYPSTHS------------------------------------------RKSRKGIRKLNCLELINKKIMCKLFHHVNSLLNKDDLFSIASIIEDKYKIHWSKF----------------------------------------------------------------------------
>Babesia_bovis
APILSWINCTFDFDFVLGKLNATLIPWKN-PSCS----IRDSLNLS----------------------RSRFSSYMFAFIEQRLLGYISNRLNHGLFTSLELNTRRCVLQNVYVVMRICMMKLLVATDA-VCRHFGGFVNIRYLGRLCHKLLNYIVGMVLRITD-------------MRRSGLRQVLQLAVIYTLSPGWIPR------------------------------------------LSRRYGRRRIRFIKSIERKFHGVWPSYD-------------------------------------------------------------------------------------------------------
>Cryptosporidium_hominis
HKQVSWTGMKFSSEY--NYLNCMVSPWKNLEFIC----VMDTVTLTTKHQFTSNYSNFHRFKSMTISENLQKSNYMWSVLGIKLIRYFDFRIKNGLLYDCKINSLFTV-----------SFKYNSTNKQPIN---------------------------------------------------------------------------------------------------------------------------------------------------------------------------------------------------------------------------------------------------
>Cryptosporidium_parvum
HKQVSWTGMKFSSEY--SYLNCMVSPWKNLEFIC----VMDTVTLTTKHQFTSNYSNFHRFKSTTISENLQKSNYMWSVLGIKLIRYFDFRIKNGLLYDCKINSLFTV-----------SFKYNSTNNQPIN---------------------------------------------------------------------------------------------------------------------------------------------------------------------------------------------------------------------------------------------------
>Cryptosporidium_muris
CDSVTWAGMKFSSDP--NGLECMPLPWKSVHHIS----IMDTISLVIINSNSKN-----KWKNILINPLSQKGKYMWSVVGVRIMAYLDMRIRNGLNFDIELNAKDTV-----------SLQLILMINYL-----------------------------------------------------------------------------------------------------------------------------------------------------------------------------------------------------------------------------------------------------
>Leishmania_braziliensis
GSFVPWCGLLLHD----TTLEVS-VEWRRIGALLTSLRVGDPRYVH-------------------------RGDREPLYFTQRFLAVLQLRV-VPTALCGRLNSKTRQLQTFYEVGLLWSRVVLEKVQETLPVARNRDVAVLLLRPLAVCVGRLWRLLHRHQRFLAAR-QSSCG---VSAAEVRACVLTALHRTVQAKLRVLQARTIRVMCAQRGPPQRGASSLNRCPKSLCAHKAPSAGHQGCKRRRKGCRRRLNPRTRLRSFWWMAAAEVESQWRRALGA-----------LHRAASRALPGHESTAP--SSATSASLLMEDGLGSMHARALSATRLSQT---------------------------------
>Leishmania_infantum
GSLVPWCGLLLHD----TTLEVS-VEWRRIGVLLASLRVGDPHYVH-------------------------RGDHEPLYLTQRFLAVLQLRV-APTVLCGRMNSKTRQLQTFYEVGLLWSRVVLEKVQEALPAARNRCVAVLLLHPLAVCVGRLCRLLNRHQRFLAAR-KSACD---VSAAEVRACVLTALHRTVQAKLRVLQARTVRVMTAQRGRTPRG-TSLKGRQKPPCTNKASSAGCKYCERRRKGRNRRCSTRVCLRSFWWLAAAEVELQWRRSLGA-----------LHRAAPHPGEARGSTAPSLSPSASASLLMEDGPLSMHARALSATRLSQT---------------------------------
>Leishmania_major_strain_Friedlin
GRLVPWCGLLLHD----TTLEVS-VEWRRIGVLLASLRVGDPHYVH-------------------------RGDHDPLYLTQRFLAVLQLRV-APTALCGRMNSKTRQLQTFYEVGLLWSRVVLEKVQEALPVARNRCVAVLLLRPLAVCVGRLCRLLSGHQRFLAAR-QSACD---VSAAEVRACVLTALHRTMQAKLRVLQARTVCVVTAQRGRTPRG-TSLKGRRNHFCSHEALSAGRKCCERRRKGRNRRRNTRVCLRSFWWLAAAEVESQWRRSLSA-----------LHRAAPRLGEARGPTALSPSPGASASLLMDDGPLSMHARALSATRLSQT---------------------------------
>Trypanosoma_brucei_brucei
GQPVRWCGLLWDP----VTLEFA-VDWARLAKMMPYLAVRP------------------------------RTGCEPLLSSLRFIRILRLRT-PMTALCRQINSKSRVVQTLYEIGLLWSRFFLDKLKA--NAAFFRPHVRTILQPLALATATLRRLVRKHSFDLQRL-GSFCD---VTDVEVRLCISAALYHTLHQRLAFM------------------------------------------------IG--RMSSVGKKKFLILMTAVLKRKMGE----------------LGSRINRNNQ-MESSLPSAAD----LLLVEGGDGVVSRGLAAVRFRPVETVRFQGCATRSA--------------------
>Trypanosoma_cruzi_1
VALIPWCGLLWNP----QTLEFS-VEWRRLSSLLPHIASRP------------------------------MTGNEPLHCSLRLMSILCLRT-PLTVLCRRINTKTRVVQTLCEIGFLWSRFFLKKLLQ--NAMFIRPHVRVLLRPLALAIASLCRLIRRQKGYLERL-GSFCD---VTDEEIRLCVLFTLHHTLQEWLPRM------------------------------------------------ISQIRRRREGLKQFFLLISALVRRKMRAALLMDGAPCEGDDEHIAASRGGSHGVAAAAAAINKYDDVGKLLLAEGDDTVIVRALAAVRFPLSRAFTHGGNLWRLSEDSTGKIAK-----------
>Trypanosoma_cruzi_2
VALIPWCGLLWNP----QTLEFS-VEWRRLSSLLPHIASRP------------------------------MTGNEPLHCSLRLMSILCLRT-PLTVLCRRINTKTRVVQTLCEIGFLWSRFFLKKLLQ--NAMFIRPHVRVLLRPLALAIASLRRLIRRQKGYLERL-GSFCD---VTDEEIRLCVLFTLHHTLQEWLPRM------------------------------------------------ISQIRRRREGLKQFFLLISALVRRKMRAALLMDGASCEGDDEHIAASRGGSHGV-AAAAAVNEDDDVGKLLLAEGDDTVIVRALAAVRFPPSRAFTHGENLWRLSEDPTGGRLKNKKILLPTVLK
>Giardia_intestinalis_1
GNIPRYCGYIFLE----NIAMVDVLRW--TSSVRAN-SLSYPVTFG-----------------------------SRTSVIPRLKSIFKKRI-RDIRYFIERSTQALDSEASIETIFNPHLKVGSSILY------------LYIYAAVSCILCYTRNMKPSESLCDLLRSALCS---LKAVVWAHSVSRAIFIHVSRRLVLQ------------------------------------------------------VYGHNHRIRGFLLGIINR-----------------------------------------------------------------------------------------------------
>Giardia_intestinalis_2
LDVPRYCGYIFLE----NVAIVDVLKW--FSSTRTNGSPSYPMIFG-----------------------------SGISVMQRLRLVFKKRI-RDLRCFIERSIQAPD----------PRIKVDGSILY------------AYIRAVTFCILCYTRNIRYSESLRTLLRSTFCS---LKAAVWRHSTSRAIFIHVSKRIILH------------------------------------------------------VYGHNPRIRGLLLGMLSR-----------------------------------------------------------------------------------------------------
>Giardia_lamblia
LDVPRYCGYIFLE----NVAIIDVLKW--FSSTRTNGSPSYPMIFG-----------------------------SGISVMQRLRLVFKKRI-RDLRCFIERSIQAPD----------PRIKVDGSILY------------AYIRAVTFCILCYTRNIRYSESLRTLLRSTFCS---LKATVWRHSTSRAIFIHVSKRIILH------------------------------------------------------VYGHNPRIRGLLLGMLSR-----------------------------------------------------------------------------------------------------
