# Supplementary material for: The protein subunit of telomerase displays patterns of dynamic evolution and conservation across different metazoan taxa
Source: BMC Evol Biol. 2017 Apr 26;17:107. doi: 10.1186/s12862-017-0949-4 (PMC5405514; doi:10.1186/s12862-017-0949-4)
Supplement: Supplementary file 39 — Multiple sequence alignment of the CTE region in insects. (FASTA 5 kb) [file 12862_2017_949_MOESM39_ESM.fasta]

>Homo_sapiens
GLFPWCGLLLDTRTLEVQSDYSSYARTSIRASLTFNRG-----FKAGRNMRRKLFGVLRL--KCHSLFLDLQVNSLQTVCTNIYKILLLQAYRFHACVLQLPFHQQVWKNPT--FF-------LRVISDTASLCYSILKAKNAGMSLGAKGAAGPLPSEAVQWLCHQAFL-----LKLTRHRVTYVPLLGSLRTAQTQLSRKLPGTTLTALEAAANPALPSDFKTILD---------------------------------
>Linepithema_humile
KEITFLGWIIKFVED------------------------------------------------------------------------------------------------------------------------------------------------------------------------------------------------------------------------------------------------------
>Camponotus_floridanus
IKIRFLGWNIKL---------------------------------------------------------------------------------------------------------------------------------------------------------------------------------------------------------------------------------------------------------
>Cerapachys_biroi
TKIKFLGCDVQF---------------------------------------------------------------------------------------------------------------------------------------------------------------------------------------------------------------------------------------------------------
>Dufourea_novaeangliae
HSITYIGYKINCDTLEVEPKHAD---TNIRYLISFSSKND---LTPLELLKKRLHNVACL--KLSKVVLDNEINSEMTMMKILKQTCLIQAKRAKVLVKELFNDVELNSQD---IF-------KVLKNSNKKIARHVIKILLTFE-ENMSGKDIREWNKKILRVLWISYK-----KIFKKDK-------------------------------------------------------------------------------
>Apis_dorsata
KNIIYIGYKINCTTLEVGLKRS---DTALCHSISFLKPSKSSLLKHLSM---RLSNIATF--RLSKVMLDHTINSKSTIMRILKEVCILQANRACILIKDLFDNVHNHIQNILKI----------IKSTNEKITRYIIRMFLISQQ-KTSKLKIYKWNNQILHILWTSYKKVFMKDNILRQYFITFFS-------------------------------------------------------------------------
>Bombus_impatiens
DNITYIGYEINCTTLEVEYKHSH---TNFSHTIKVSKKDD---LPPLVYLRKRLSNIACL--KLSKFILNRTINSENTIMRIIKRACLLQAEYTCILIKELFDNEPRNIQG---IL-------LVMQNIDKRIARHIIKTSLIGEIETIDKLSFNKWNRKILHILWMSYK-----TVFMKDKILQPKFIRYFSQRKRIQINKSHKL-------------------------------------------------------
>Polistes_dominula
NEIKFLGYSINCNSLESLPCFRD---AHPSYLFSLVMRNKIG-KSAILMFKERIINCSYL--RLSKMILHNPSTCVRRLIHFVRKISNMQAWRAFTYILKLFGNLRTLYRDYQEIF-------LIIKESNEKIVLIFLKYSK-----------------------------------------------------------------------------------------------------------------------
>Orussus_abietinus
KNIEYLGCCINGETLDIVPQYHN---LKSRYMTVQSRYPK---KDVLTTFNRRISNLCPL--KLNTTMLDVTINSKDTVQFTINQASRLQASRCLALLLRFVGQDPTSDRVWA-IF-------KIIKKTNKTIVATVSRM-------YLPNVLQDEIKERTKYSLWKSYK-----DVFCSDSTLRMKFQWLFIRELNNIIEPKYLPSLS----------------------------------------------------
>Athalia_rosae
TPLAFLGYNINPRTLEVTPDYS----TNIRYVTALSKISG---QKSFTVFRKRLTNFASL--KLDALILNAKINSSETIIHNIKCTFERQAERCLWLVRALIDDIPSRRID---IF-------NQIRTTNIRIIRRVQRH------FRANGYDFEALVPELVMVPWKSYR-----KVFGKAQTIHVHFRSLFLGCIASINRSNIKPKRTPLCVEFQD--------------------------------------------
>Fopius_arisanus
RKFKFLGYEFDVTTLEVAPDYSR---PISKDTISTDVVKQ---HKEERSFTNRLKHLKHL--KLNPIVLSVHVNSHKRIEHTLSDAIRRAAGKCRLLIVHMLDAERINNKM---IY-------RAINNFINKIKKLVNRR----------CGKGNRVLSLPEKKMWWIFI-----KEFQKTPKLSLKLMIKSLRRSQSLVDVKKIMNS-----------------------------------------------------
>Acyrthosiphon_pisum
RMVKFLGFQLNVATGEVTKDASAYRNRRPLHFFNYGLGR----GRPGRTLYAKVGRPNWH--AMPGVLVSKSFNSAATVARNVASVVAYKAFAVVTAVKQYFLHLNP----------------VFLANTVHAIARIMYAT------ARAVVLYSAVTPMQCKWIVYEVYA-----TMFRTHFSPDDRCIASALHRIRVSVAIVVVAMQLFIFSLLL---------------------------------------------
>Diuraphis_noxia
GTVKFLGFRLNVATGEVAKDLSTYRNRRPLHFFDYKLGR----GQPGRALYAKASRPSWL--TLPSVLIGKSFNSAATVARNVASVVAYKAFAIVSAVKQYFLHLNP----------------VFLANTVRGIARIVYAN------ARAVIHYSAVTPMQCKWIVYEVYA-----TMFHTHFSPNDRRVALAVHRIRDMQTAVGRKCVTRILAAALRRYNYTKMFG-----------------------------------
>Tribolium_castaneum
DEIPYCGKIFNLTTRQVRTLYKLPPNYEIRHKFKLWNFNNQISDDNPARFLQKAMDFPFICNSFTKFEFNTVFNDQRTVFANFYDAMICVAYKFDAAMMALRTSFLVNDFGF--IW-------LVLSSTVRAYASRAFKKIV----TYKGGKYRKVTFQCLKSIAWRAFL-----AVLKRRTEIYKGLIDRIKSREKLTMKFHDGEVDASYFCKLPEKFRFVKINRKASI-------------------------------
>Amyelois_transitella
EEITILGYTYNTLTLHVRRANNVFT-GQMCYKIAFS--QA---IMNLYNFLEQRIGQSSI--HINEHLFNLRRNTEEEIWTHIFTTLCLSANKFCTILAILCDGNAMKQY----LS-------LYKKKVTVKLCNTVIET------LMKNKYKDVPFVYCINHFRYLSWK-----ALIMCAQKTPRCTTLVPFIGAELAKCNCLFGRWREHASRIDGSGVCSRPAVREICRRSDWRVIMKKFDELPPGFECYNRRKFLEL-
>Bombyx_mori
EDITFIGYSYNTVTLEVSRVNSIFY-GQICYKINFT--SA---VENISKFIENRIGQSGI--QISSHLFNLQYNSEELIWKHVFTTFCFSGNKFCTILAIACCEKDMKNY----LP-------LYKKRVTVRITNAILAN------LMMAKPKLIEFVYCINHFRYLSWL-----ALYYNAQKTWKCSNLIPLIKIELAKSNCLFGKWREHARFISSNGDVQNHAIKEICRRSDLRAIVKKMDRLPYGFEVYNKKKF----
>Papilio_machaon
NSITFLGYSYDTNTLTVSRANNVYS-GQMCYKISFS--HA---ITNLYKFLENRIGVSGI--QISGHIFNLHYNTEESLWEHIFITFCLAANKFCTILSILCDEDEIEKY----FF-------LYKKKVTVKLCNFIIEI------IMNNKPKNLNLVHCINHLRYLSFK-----ALFLCAKLTSKCSILLPIIKSELAKSNCMSGKWKEHASVLYTNDKVCKSAVREICRRPDLKIIMKKFENLPDGFQCYISNKLLNDK
>Papilio_polytes
NIMTFLGYSYNTNTLTVSRANNVYT-GQMCYKISFS--HA---ITNLYKFIENRIGVSGI--HINGHIFNLHYNSEELLWQHIFITFCLAANKFCTILSILCDE-EIVEY----FF-------LYKKKVTVKLSNFIIEI------IMKNKLKSVDFVHCINHLRYLSYK-----ALYLCAKLTSKCSKLVPIIKTELAKTNCMSGKWQEHASVLYTNGKMCKAAIKEICRRPDLKIIMKKFDNLPNGFQCYVSNKLLNDK
>Plutella_xylostella
TEISFLGYSYNTANLQVSRASNIFT-GQMCFKIAFS--SA---VANLYKFLENRIGQSGI--PINGHIFNLHYNSEELIWRHVYTTLCLSANKFCTILAIISNDKEMASY----LA-------LYKKRVTVKLCNSIIET------LNKNKPEDALFVYCINHFRYLSWK-----ALHLCAKKTPKCSSLLVGISDEMAKCNCVLGKWREHWSRVGSDGVGRRPAVRDVCRRTDLRMLFKSFDDLPKGFQCYSTKSRY---
