# Supplementary material for: The protein subunit of telomerase displays patterns of dynamic evolution and conservation across different metazoan taxa
Source: BMC Evol Biol. 2017 Apr 26;17:107. doi: 10.1186/s12862-017-0949-4 (PMC5405514; doi:10.1186/s12862-017-0949-4)
Supplement: Supplementary file 40 — Multiple sequence alignment of the CTE region in nematodes. (FASTA 1 kb) [file 12862_2017_949_MOESM40_ESM.fasta]

>Caenorhabditis_elegans
SQVLQWCGVKL--DFQS----------------GNCFIRRRCKDGVA----RQFLIKLQ----------------------------------------------------------------------------------------------------------------------
>Caenorhabditis_briggsae
KQELYWCGVKI--DLKS----------------GEFSVKRRCSDGNF----RWIPIKF-----------------------------------------------------------------------------------------------------------------------
>Caenorhabditis_remanei
DDKLIWCGVKM--DLKN----------------AKFYRRKRCLDGTI----RDHLINFDKN--------------------------------------------------------------------------------------------------------------------
>Ancylostoma_ceylanicum
GRYLKWCGWLI--DTKRYKVFQQRSD-------AQLIRATRCFSKMEYARRRILLRQWDGNSS------------------------------------------------------------------------------------------------------------------
>Brugia_malayi
CSAVPWCGYIIYPGLRRYCIDWAKIH-------SEKAVSCRIIHKIGSHEKRIAVLKFLKASLLEKYRM--VHRLPFDKWKV----NVLKKFAIIGTKFYARPYARKV-----------------------------RLSMKGRWNRVFWQNLRAWLRQGFKYSYNTKLAHLYGSNS
>Onchocerca_volvulus
CSAVPWCGYTIYPGLRRYCIDWAKIH-------SGKAIACRIVHKMSSRQKRIAVLRFLKASLLEKYRV--VHRFHSDKWKI----SALKKFAAIGTKLYARPFARKI-----------------------------RLSTKGRWNHVFWQKLRAWLRQGFAYSYNTKLAHLYG---
>Loa_loa
CSAVPWCGYIIYPGLRRYCIDWAKIH-------SEKAISCRIVHKMGSRKKRIAVLRFLKASLLEKYKM--IHRFPSGKWKI----SVLKKFAAIGTKLYARPYARKV-----------------------------RLSVKGRWNHVFWQKLRAWLRQGFTYSYNTKLAHLYG---
>Ascaris_suum
DGCVAWCGYEIYPNGLKVSIDATRFN-------PKQRFSPSVKETARARAKRLAIMTYVKAVLQRRMEV--LRTLTNGKWKV----MAMRKLVRLGFSWYVRPYAKKI-----------------------------MLNPKGPMNRIFMRRLPAWVLQGFAYNYNYRMSRLFGM--
>Trichuris_suis
EAAATWSGVEF--NTKTLEVRSCCEN-------AMPAIAYYANPKYFALCKMIACLRWRSKSMCFNSLLNSGETILYNAQQTFSAAASILRYLSIRFGWRRFPITVQY------------------------VAMVVRLVLRIFFEAVDFDNLPVLLREQISSSCKAAFAPFYAIAR
>Homo_sapiens
HGLFPWCGLLL--DTRTLEVQSDYSSYARTSIRASLTFNRGFKAGRNMRRKLFGVLRLKCHSLFLDLQVNSLQTVCTNIYKI----LLLQAY-RFHACVLQLPFHQQVWKNPTFFLRVISDTASLCYSILKAKNAGMSLGAKGAAGPLPSEAVQWLCHQAFLLKLTRHRVTYVPLLG
