# Supplementary material for: The protein subunit of telomerase displays patterns of dynamic evolution and conservation across different metazoan taxa
Source: BMC Evol Biol. 2017 Apr 26;17:107. doi: 10.1186/s12862-017-0949-4 (PMC5405514; doi:10.1186/s12862-017-0949-4)
Supplement: Supplementary file 41 — Multiple sequence alignment of the CTE region in crustaceans. (FASTA 1 kb) [file 12862_2017_949_MOESM41_ESM.fasta]

>Homo_sapiens
HGLFPWCGLLLDTRTLEVQSDYSSYARTSIRASLTFNRGFKAGRNMRRKLFGVLRLKCHSLFLDLQVNSLQTVCTNIYKILLLQAYRFHACVLQLPFHQ-------QVWKNPTFFLRVISDTASLCYSILKAKNAGMSLGAKGA-AGPLPSEAVQWLCHQAFLLKLTRHRVTYVPLLGSLRTAQTQLSRKLPGTTLTALEAAANPALPSDF----------KTILD------------
>Daphnia_pulex
PVWFSFCGLQFHTKTLEIRGDYTKYEGTDIIHCITPTSG-EPGKLLLKRLKGISTLKIETIYLDARVNRKPTITRSMFNACLMAAFRFHAIVKHVLMRSTRRHHWCDKALDARYLAHTV---IKECCSKMVGHVSSVHRRRKDV-KIILSRTETAWLCYEAFHRKLNQHEKLYSNVLLAIRMLQNEYEKKLPEAKLRNIRSWIGRRIPRSF----------RRMKDRVT---------
>Daphna_magna
PVWFSFCGLQFHTKTLEIRGDYTKYEGTDIIHCITPSTG-EPGKLLLKRIQGISTLKIETVYLDARVNRKPTIVRSMFNACLMAAFRFHAIVKHILMRTVPRHLRDKAANNARYLAHTV---IKECCSKMVGHVSSVRRRRKDV-KIILSNTETAWLCYEAFHRKLSRHGKLYSNVLLAVRVLQTEHEKKIPNEKLKNLRSWIGKRIPLSF----------RRMKDHVR---------
>Parhyale_hawaiensis
PIRVPFCGLTLCSWSAQFLLSVVPLVAVPPRYSLKSNAKRKPGEFVAKRLKLVTGSRFCVELVHPGYTSLPCLVANLHRLGLSVGARLEALCKSILIPS-------SGYVNGKFLGSTL---TRIGGHVWKRLVAMWQRESKQV-HLSRECVIAAYLGGIACALLV-RGQTMFPDLLKSVMRLHQRHYSAAPDQQ--YL-----PQIPYTSKLKNKRPPASRHQR-------------
>Hyalella_azteca
PSRVTFCGVTFCSFTRQFLVSLENIIATPPRYTLKLSVEHSRGQFVALRLQQIAKTRLSAEVIHPGYTSAECLVVNLHRTGISVGARLEALCSAVLLPY-------AGRLNGRFLGSTL---VSIAGKIWTRIKRIWSQTKQSLPPISKELVTAAFLGGVGSILCL-KKHVQLPEVMRSITLLHGSFVSQIPKDQLHLL-----PRVELSKRLQRQR----RHLALRDTSCESGRSSC
>Metapenaeus_ensis
GQRVAFRGIVMCSESRQILVDGASLSSGLPRYSLRLNKYKSPGQLVALRLQQVSLARLPQVVLDPTYTKPTGLVANIWRAGFMAGARLISLIATLLAP--------QGPVNTAFIAQSV---AKVGSSVCTRVTNTWAQAGKSL-PFVKEVIIVVYVGAVCSILRM-PYIPTWSTLYARLKSYIKRLLMSVPEEQYHYL-----PKLP-------------RHVLRA-----------
>Scylla_olivace
IDKIYFNGYIICMITNTILINVSDLAKVPPRYSLTFIAASNMKSFISNKLFIIVRNRLQKHMMVPSSADLDMLLENVWRVGIHCGAKLYALVRHACYT--------SGVYNSSLYARTV---LNVSKGIVKRIMSFTHD------FLGENIFISILVCSTFLSFSR-MSKSRFGLLKNKLKDIVIKHLTKITEEKEQKL----------------------KDDLLALL---------
