# Supplementary material for: The protein subunit of telomerase displays patterns of dynamic evolution and conservation across different metazoan taxa
Source: BMC Evol Biol. 2017 Apr 26;17:107. doi: 10.1186/s12862-017-0949-4 (PMC5405514; doi:10.1186/s12862-017-0949-4)
Supplement: Supplementary file 42 — Multiple sequence alignment of the CTE region in deuterostomes. (FASTA 8 kb) [file 12862_2017_949_MOESM42_ESM.fasta]

>Ornithorhynchus_anatinus
GCLFPWCG-LLL--------------DTRTL-EVYCDYST----YSRT-------SI-RASLSLCQSTSAGRS-LRRKLLTVLKLKCHGLFLDVQVNSLRTVCINIYKIFLLQAYRFHACVLRLPFNQR-VRKNPEFFLTVIADTASCCYSMVRARNAG----VTLGAREASGPFPSEAAQWLCYQAFLTKLANHKVVYKCLLGPLKR--SKQQLLRRLPGP------TMLMLEAATDPMLCQDFKTIL--D
>Monodelphis_domestica
HCLFPWCG-LLL--------------DTRTL-NVFCDYSN----YSRT-------SI-RTSLSFDHSIKAGRN-MRNKLIAVLRMKCHGLFLDLQVNSLQTIYINVYKIFLLQAYRFHACALKLPFNQQ-VRKNPGFFLSIISDIASCCYSILKAKNPG----VILGARGGSGPFPFEAARWLCYHAFLIKLVNHRIVYKCLLGTLKM--SKLQLFRKIPKA------TMQMLRVASDPSLSQDFKMIL--D
>Sarcophilus_harrisii
HCLFPWCG-LLL--------------DTRTL-NVFCDYSN----YSRT-------SI-RTSLSFDHSVKAGRN-MRNKLVAVLRMKCHGLFLDLQVSPFISSYINIYKIFLLQAYRFHACVLKLPFNQQ-VRKNPGFFLSVISDIASCCYSILKAKNQE----VTLGARGASGPFPFEAARWLCYHAFLNKLVNHKIVYKCLLGTLKT--SKLQLFRKIPKS------TMQMLKAASDPSLSQDFKMIL--D
>Macaca_mulatta
HGLFPWCG-LLL--------------DTRTL-EVQSDYSS----YART-------SI-RASLTFNRGFKAGRN-MRRKLFGVLRLKCHSLFLDLQVNSLQTVCTNVYKILLLQAYRFHACVLQLPFHQQ-VWKNPAFFLRVISDTASLCYSILKAKNAG----MSLGAKGAAGPLPSEAVQWLCHQAFLLKLTQHRVTYVPLLGSLRTGKSQTQLSRKLPGT------TLAALEAAANPALPSDFKTIL--D
>Pan_trogldytes
HGLFPWCG-LLL--------------DTRTL-EVQSDYSS----YART-------SI-RASLTFNRGFKAGRN-MRRKLFGVLRLKCHSLFLDLQVNSLQTVCTNIYKILLLQAYRFHACVLQLPFHQQ-VWKNPTFFLRIISDTASLCYSILKAKNAG----MSLGAKGAAGPLPSEAMQWLCHQAFLLKLTRHRVTYVPLLGSLRT--AQTQLSRKLPGT------TLSALEAAANPALPSDFKTIL--D
>Homo_sapiens
HGLFPWCG-LLL--------------DTRTL-EVQSDYSS----YART-------SI-RASLTFNRGFKAGRN-MRRKLFGVLRLKCHSLFLDLQVNSLQTVCTNIYKILLLQAYRFHACVLQLPFHQQ-VWKNPTFFLRVISDTASLCYSILKAKNAG----MSLGAKGAAGPLPSEAVQWLCHQAFLLKLTRHRVTYVPLLGSLRT--AQTQLSRKLPGT------TLTALEAAANPALPSDFKTIL--D
>Otolemur_garnettii
HCLFPWCG-LLL--------------DTQTL-EVFGDYSS----YART-------SV-RASLTFSPGFKAGRS-MRHKLFRVLRLKCHSLFLDLQVNSLQTVCINMYKILLLQAHRFHACVLQLPFSQQ-VRKNPAFFLRIISDTASCCYSILKAKNAG----MSLGAKGASGLLPSEAVQWLCQQAFLRKLARHRITYKCLLGALRT--AQEQVQWKLPEA------TLATLEATADPALTMDFTTIL--D
>Ailuropda_melanoleuca
HCLFPWCG-LLL--------------DTRTL-EVSCDYSS----YAQT-------SI-RSSLTFSQGTRPGRN-MRRKLFAVLRLKCCSLFLDLQVNSVHTVYTNIYKIFLLQAYRFHACVLQFPFNQP-VRKNPSFFLRVIVDTASLCYSLLKAKNTG----MSLGTKGASGPFPSEAAQWLCLHAFLLKLARHGGTYRCLLGALRA--AKAQLCRQLPGV------TLAALEAAADPSLTADFKTIL--D
>Sus_scrofa
HCLFPWCG-LLL--------------DTRTL-EVHCDYAS----YART-------SI-RASLTFNQGFKPGRN-MRRKLLAVLRLKCHGILLDLQVNSLPTVLANVYKIFLLQAYRFHACVLQLPFRQP-LARNPSFFLRLVSDTASCCYSLLKARNAG----MSLGARGASGPFPSEAAEWLCLHAFLLKLVRHRVTYSCLLGPLRA--ARERLCQRLPGA------TLAALEAAADPALTTDFRTIL--D
>Ictidomys_tridecemlineatus
HCLFPWCG-LLL--------------DSQTL-EVFCDYSS----YAQT-------SV-RASLTFHRGSRVGRN-LRRKLLAVLRLKCHGLFLDLQVNSLRTVCVNIYKIFLLQAHRFHACVLQLPFSQQ-VRKNPRFFLRIVSDTASCCYSILRARNSG----ASLGARGAAGPFPLEAAQWLCHQAFLVKLACHRATYKCLLGPLRT--AQTQLCQKLPEA------TLAALKAAADPALTTDFQTIL--H
>Mus_musculus
HCLFPWCG-LLL--------------DTQTL-EVFCDYSG----YAQT-------SI-KTSLTFQSVFKAGKT-MRNKLLSVLRLKCHGLFLDLQVNSLQTVCINIYKIFLLQAYRFHACVIQLPFDQR-VRKNLTFFLGIISSQASCCYAILKVKNPG----MTL---KASGSFPPEAAHWLCYQAFLLKLAAHSVIYKCLLGPLRT--AQKLLCRKLPEA------TMTILKAAADPALSTDFQTIL--D
>Dasypus_novemcinctus
HCLFPWCG-LLL--------------DTRTL-EVYCDYSRCAPWPARR-------AS-RAALSSGGHLPPGRS-RGQSQDAALRLKCHGLFLDLQVNGLQAVCINVYKILLLQAYRFHACVLQLPFNQG-VQKNPSFFLRIIFDTASRCYSILKAKNAG----TSLGAKGASGPFPWEAARWLCCHAFLLKLSRHRVTYSCLLGALRT--AKLRLCRKLPEA------TMALLEAAAAPTLRRDFRSIL--D
>Myotis_lucifugus
SCVGQGTGQVLL--------------DTRLFADVMC--CS----YAQT-------SI-RASLAFSQGSKPGRS-MRRKLFAVLRLKCHSLLLDLQVNGLQTVCTNVYKIFLLQAYRFHACVLQLPFNQH-VRKNPSFFLRVISDTASRCHTLLKAKNPG----MPLGTKGAAGPFPSEAARWLCFHAFLLKLSRHSATYRCLLGALQT--AQAQLCRQLPRA------TLATLEAAADPALTTDFRTIL--D
>Xenopus_tropicalis
HCLFRWCG-LLL--------------DTQTL-DVYYDYSS----YACT-------SI-RSSMTFCHSSAAGKN-MKQKLLRVLKLKCHSLFLDLQVNSLRTVFINTYKIFLLQAYRFHACVVQLPFGQR-VMNNPPFFLTVISDMAPCFYTTFKSKNKD----VTRGYKDVSCQFNFEAVQWLSYQAFLTKLRNHKILYKCLIGPLQN--CE----------------------------------------
>Pelodiscus_sinensis
CSVIPWCG-LLL--------------DIQTL-EVYCDYSS----YACT-------SI-RSSLTFNSSSTAGKN-MKYKLVAVLKLKCHSLFLDLQINTLQTVFINIYKIFLLQAYRFHACVLQLPFNQQ-VRNNPCFFLRIISGSASCCYSILKTKNAG----IALGTKGASGPFPSEAAEWLCYHAFIIKLTKHKVVYKCLLKPLKI--CELQLFQKIPKA------TMQLLKTVTEPALCKDFKAIM--D
>Anolis_carolinensis
HCMFPWCG-LLI--------------DTQTL-EVYCDYSS----YSCT-------SI-RSSLSFNSSVKAGVS-MRNKLLDVLKLKCHSLFVDLQINSLRTVCINVYKILLLQAYRFHACVLQLPFDQK-IKSNPSFFLGIISQTASCCFCILKTKHSG----I-------SSPLTYKAVQWLCYHAFSVKLAIHRVIYKCLLVPLAQ--SKKRLLQQMPEA------TVQLLKEVTEPSIYNDFKTIL--D
>Ficedula_albicollis
CRLIPWCG-LLL--------------DIKTL-EVYCDYSS----YTCT-------SI-RSSLSFNSNITAGKN-MKYKLSAVLKLKCHSLFLDLQINSLRTVLINIYKIFLLQAYRFHACVLQFPFNQQ-VRKNPYFFLRIISQTASCCYAVLKTINAG----IAESNKGVSGIFPIQVAEWLCYHAFTVKLSNHEAVYKCLLTSLKV--CKRQLIRNIPED------TVALLRAVTEPALCQDFKAIL--D
>Taeniopygia_guttata
CRLIPWCG-LLL--------------DIKTL-EVYCDYSS----YTCT-------SI-RSSLSFNSSVTAGKN-MKYKLSAVLKLKCHSLFLDLQINSLRTVLINIYKIFLLQAYRFHACVLQLPFNQQ-VRKNPHFFLRIISQTASCCYAILKTINAG----IAEGNKGLSGIFPIQVAEWLCYHAFTVKLLNHKAVYKCLLTSLKV--CKRKLIRKIPED------TVALLQAVTEPSLCQDFKAIL--D
>Gallus_gallus
CRLISWCG-LLL--------------DVQTL-EVYCDYSS----YAFT-------SI-RSSLSFNSSRIAGKN-MKCKLTAVLKLKCHPLLLDLKINSLQTVLINIYKIFLLQAYRFHACVLQLPFNQK-VRNNPDFFLRIISDTASCCYFILKAKNPG----VSLGSKDASGMFPFEAAEWLCYHAFIVKLSNHKVIYKCLLKPLKV--YKMHLFGKIPRD------TMELLKTVTEPSLCQDFKTIL--D
>Meleagris_gallopavo
CRLISWCG-LLL--------------DMQTL-EVYCDYSS----YAFT-------SI-RSSLSFNSSRIAGKN-MKCKLTAVLKLKCHPLFLDLKVRLWKRM???KIRSCLFFTNRFHACVLQLPFNQK-VRNNPYFFVRIISDTASCCYFILKAKNPG----VCLGCKDASGMFPFEAAEWLCYHAFIVKLSNHKVIYKCLLKPLKV--YKMHLFGKIPRD------TMVLLKTVTEPSLCQDFKTIL--D
>Danio_rerio
SCLFPWCG-LMI--------------HTHTL-DVYKDYSR----YDGL-------SL-RYSLTLGSAHSPSTV-MK-KLLSVLSIKSTDIFLDLRLNSVEAVYRSLYKLILLQALRFHACVRSLPLGQS-VNRNPSFFLKMIWRMTRVTNKLLTHINKG----LPVCSVDSGGVLQSEAVQLLFCLAFETLFRRFRSIYHCLIPALHK--RKRALQRELCGI------TLARVRQASSPRIPLDF-SMR--V
>Oryzias_latipes
HCLFPWCG-LLL--------------DTRSL-DVCKDYSS----YAGL-------SL-RYSLTLGSAHSAGQQ-MRRKLMSILRIKCHPLFLDLKTNSLESAYKNIHKLVLLQACRFHVCVQSLPFAQT-VAKNPTYFQQMIWDMAHYANALIRRSNTG----LVLGDGAQKGSVQYEAVELLFCLAFLRVLSKHRPVYKDLLPRLHK--WKRRLERLLGDL------RLARVRQAANPRALLDFLAMQ--M
>Gasterosteus_aculeatus
HCLFPWCG-LLL--------------DTRSL-DVSKDYSS----YAGL-------SL-RYSLTLGSCHSAGQQ-MRRKLMAVLRLKCHALFLDLKTNSLEAVYKNIYKLVLLHACRFHVCAQSLPYGQT-VAKNPVYFLQMILDMAEYGNQLIRLSNKG----MILGSKTQRGVVQYEAVELLFCFSFLLVLSPHRPLYEALLPHLHR--RKRSLERRLGDV------RLARVRQATNPRTPGDFFAIQ--K
>Oreochromis_niloticus
HCLFPWCG-LLL--------------DTHKL-DVYKDYSS----YAGL-------SL-RYSLTLGSSHSAGQQ-MKRKLMAILRLKCHALFFDLKTNSLEAVYKNIYKLVLLHACRFHVCAQSLPFGQT-VSKNPVFFLQLIWEMAQYCNKLIRRSNKG----LILGDKAQTGIVQYEAVELLFCLCFLLVLSQHRLLYKDLLAHLHK--RKRSLERRLGDL------RLARVRQAASPRTPVDFLAIQ--T
>Xiphophorus_maculatus
HSLFPWCG-LLL--------------DTHSL-DVYKDYSR----FKPF-------RFQRYSLSLGSFHSAGHQ-MKRKLMAILRLKCHPLFLDLKTNSLEAVYRNIYKLVVLHACRFHVCAQSLPFGQT-VAKNPLYFLQMIWDMAQYANKLLRSSNKG----LILGSKAQTGIVQYEAVELLFCLSFLLVLSQHRQLYRDLLTHLHK--RKRRLERRLGDL------RLARVRQASNPRTPVDFLAIR--M
>Poecilia_formosa
HCLFPWCG-LLL--------------DTHSL-DVYKDYSS----YAGL-------SL-RYSLSLGSFHSAGHQ-MKRKLMAILRLKCHPLFLDLKTNSLEAVYRNIYKLVVLHACRFHVCAQSLPFGQT-VAKNPLYFLQMIWDMAQYANKLLRSSNKG----LILGSKAQTGTVQYEAVELLFCLSFLLVLSQHRQLYRDLLTHLHK--RLYPPRIIFNKI------VIVDVLASTR-------------V
>Takifugu_rubripes
RCLFPWCG-LLL--------------DTHTL-DIYKDYSS----YADL-------SL-RYSLTLGSCHSAGHQ-MKRKLMGILRLKCHALFLDLKTNSLEAIYKNIYKLLLLHALRFHVCAQSLPFGQS-VAKNPAYFLLMIWDMVEYTNYLIRLSNNG----LISGSTSQTGSVQYEAVELLFCLSFLLVLSKHRRLYKDLLLHLHK--RKRRLEQCLGDL------RLARVRQAANPRNPLDFLAIK--T
>Tetraodon_nigroviridis
RCLFPWCG-LLL--------------DTYNL-DIYKDYSS----YANL-------SL-RYSLTLGPCHCAGQQ-MKRKLMAVLRLKCHALFFDLKTNSLEAIYKNIYKLLLLHALRFHVCAQGLPFGQT-VAKNPAYFLLMIWHMAEYTNHLVRLSNNGNHSPQMGMNKAQTGSVQHEAVELLFCLSFLLVLSKHRRLYKDLLPHLQK--RKRSLEQRLGDL------RLARVRQAAQPKTPVDFLAIR--T
>Lepisosteus_oculatus
ECLFPWCG-LLL--------------DTHSL-DIFCDYGS----YAGV-------SI-RYSLTLGSTSQPGQH-MRKKLLSVLKLKCHAIFLDLKINSQQAVYLNIYKILLLQAYRFHACVINLPFGQK-VHNNPTFFLTVISEMAAYSYSIIRQRNKE----TQFGMKNASGLLPFEAVQLLCYSAFLVKLSTHRCTYKCLLGNLKT--CKRRLERKLPMD------TLCLIRHVTDPPLPQDFTAMT--S
>Strongylocentrotus_purpuratus
KELFPWCG-IVF--------------KTQTL-NISNDYTK----YNNV-------SI-RYTLTICTDRDTSLHLMRIKLTWSLKAKNVSIFMDPLINSFLTIVINVYHLLLLLAHRFHSYYYCLASYIK-QNTPPLQFYNIWASCVRIFHACTVSKLRK----DDQGERETTFPLTINTVNWIGLKAFDTKLGKHKGLYHPLIKLVRK--HRQKAALKMGKA------MLEVLEEMTNPALPDDFVKMR--R
>Ciona_intestinalis
QDTFPWFG-YLFPACLNMGRKQLKQTGTHNFGGVSVDLSA----YQSTKRIRDFISV-QSPGTYNYFQQIRRN-LTRRVTEIC--------FDPQINGKMRIYRNLYELAMLGS--IQMVAHQVHEGQPWLIGNPWHFRSNIKQVANAVLARIQRVFKS------------KHFLTRPLVRWLFYKAFKTKMKQHS-NHKAALPVLQT--GINQCVHQLCEVGEWDNVRPYLQRAVGM--FPVHYRKVNCGS
>Ciona_savignyi
EEPFHWFG-YIFPTCINMNKKQIKQTGTNNFGGISMDLSS----YQSTRRYRDFMST-RSSVTIYRQCSIQKN-MTRRVDHML--------FDPQITCRKRIFRNLYEIALLGA--IHTVAYDLHRKD--IYKDPLIINIFINLVAHRVWVIIQRKFKG------------KHFLSNSLVKWIFFKAFYVKLKRHH-YYKKVIPSLHR--QVLLNTTRLQNSKKWRENRFKMREALIN--FPVTLCKLK--T
