# Supplementary material for: The protein subunit of telomerase displays patterns of dynamic evolution and conservation across different metazoan taxa
Source: BMC Evol Biol. 2017 Apr 26;17:107. doi: 10.1186/s12862-017-0949-4 (PMC5405514; doi:10.1186/s12862-017-0949-4)
Supplement: Supplementary file 43 — Multiple sequence alignment of the N-terminal linker region in early branching metazoans. (FASTA 627 bytes) [file 12862_2017_949_MOESM43_ESM.fasta]

>Amphimedon_queenslandica
VSMSHLCYGCNLMS-------YHTKPATNSEVKSLSLAIFNDSGSKSKTCM----------KRIQKV-SEAIGML--CLMK------KHKSISYRELLKK----
>Hydra_vulgaris
LQRNKMFYSKVLINRIHKNFIMNRVQPSNSGVYTLMQAVF-----HFKDSG-----------RIKRLPTRLIFFR--TFFKKIIL--NFKLINMKKLLACYCPL
>Aiptasia_pallida
FFRQSIMYSTNLKDKFPKKHIMETTAANSSGVTRLIRAIFIDDDIHEKDNNKKKGLPKKKKPKIQRLPRRYLNMR--ELFKTFLL--RHKRCKFADLLKRYCKV
>Thelohanellus_kitauei
IKSSSVLYNYNTTERLPRTHILNSCQLTDRPAHNLLYHIF-----KLKSKN----------PKIKRVDKTYRKLL--DLCKIMIQ--NYKRINVKAILNAC---
>Mnemiopsis_leidyi
ISGQSITHSTNIGGKLQKLRRLDKLKQH----KYLIRLLH-----CNKDCI------------LSQEDTKLLSLLLSDVAKMLTKSAKFKSMSSERLNSGY---
