# Supplementary material for: The protein subunit of telomerase displays patterns of dynamic evolution and conservation across different metazoan taxa
Source: BMC Evol Biol. 2017 Apr 26;17:107. doi: 10.1186/s12862-017-0949-4 (PMC5405514; doi:10.1186/s12862-017-0949-4)
Supplement: Supplementary file 44 — Multiple sequence alignment of the N-terminal linker region in crustaceans. (FASTA 714 bytes) [file 12862_2017_949_MOESM44_ESM.fasta]

>Daphnia_pulex
AIDGSIKIAHDEILYSSSGWTHFPITHPIS--HSSPNPTVLA-ILRAAVGTECNESEDQLRSNLPRLGQLIEVMMKN-------------------------------HRRCRYNP--IVRRMLA
>Daphna_magna
AINGSMKIPHDEILYSSSGWTHFPITHPVS--HASPIPTVLA-ILRTSVGGECSESEDQLRSDLPLLGELIEAMMKN-------------------------------HRRCRYNP--IVRRMLA
>Parhyale_hawaiensis
GYNRYTPVPYTWVMHTTDLSTQFPANHILSNPDSGTLEAVIKDVLSQNIGETNSEVSVDVLQQQKELSHALETLIGGWKPSLIDGLFRGWCC-WEESPEQRLRLSRCSLEKCTFNAGQVFCALAM
>Hyalella_azteca
GYKNDCIIHFQWVLHCQYLTTNFPPEHILSFRGQDAVKAVIVDILAQNTGITDNSITASFLLEQPELCSSLVKLLNNWNVGLIKKLFHNICSQCHDTKDPSLHTSYCTVDKCIFTASEISRIMMP
>Scylla_olivacea
GYESQTTLCFR-PLSIISTSGKFPANHILSSVHGGGVENILSDILSTNTGTEMPHITPKYLLAHSDLADITETISKNFENLNLKKFEHLI-------KEKRMATTKEKYKK--MDPRDLLDLLMM
