# Supplementary material for: The protein subunit of telomerase displays patterns of dynamic evolution and conservation across different metazoan taxa
Source: BMC Evol Biol. 2017 Apr 26;17:107. doi: 10.1186/s12862-017-0949-4 (PMC5405514; doi:10.1186/s12862-017-0949-4)
Supplement: Supplementary file 45 — Multiple sequence alignment of the N-terminal linker region in kinetoplastids. (FASTA 1 kb) [file 12862_2017_949_MOESM45_ESM.fasta]

>Leishmania_braziliensis
SSRGVKRAGDAGVCTAPLPLPKQRRVETVEELLKAKAGGGLQRGVALSSHP---CKDGPSATPVRRAAIPATWAAALLRTDVPRIRLYSVRISDRDYVDDGDG-ALPLPAGFLEAQWLRRHPH-SLHSVLQTALPKR---TAYGASTRRCSVCTSERGAGCTSVEDIPMRHVAHVFRWLV-LQPSQGSADASPTTPLRFDLPSYLRRVLSTV
>Leishmania_infantum
SSRGVKRAVDTGECSGFLPLQKQRRVEAPP---KAKAGRRLQRGVVPCSRP---RRDDPFASPVNRAAMPVTWAAALTRTDVPRTRLYSVRVSDSDGAGDGSGGALPLPAGFLEAQWLRRHPH-SLHRVLQAALPKR---VAYGASARRYSVGASERVTGCTSVEDIPMWHVAHVFRWLV-LQPPQSGADASPTTPPKFDLPSYLRRLLSTV
>Leishmania_major_strain_Friedlin
SSRGVKRALDTRECSAPLPLQKQRRVEAPP---KAKAGRRLQRGVAPDSRP---CRDDPFSSSVNRAAMAATWAAALTRTDVPRTRLYSARISDGDGAGDGSGSALPLPAGFLEAQWLRRHPH-SLHRALQAALPKR---AAYGASTRRYSVGASERGTGCTSVEDIPMWHVTHVFRWLV-LQPPQSSADASPTTPPKFDLPSHLRRLLSTV
>Trypanosoma_brucei_brucei
-SCAVKR----------------------------QPGAGWWEGKLKVSRTETLTQNDPHCFCIEGTSSP----VALYRLNVPRLHL--VEQSPLRSTADARHAVTLI----LEQLWIEHHKS-SCSPSSDRDISQRLCGVATGSATNCC-------GDSCVVLA-QARNQVNAVFPYTL-LPVHDDAVSGNGT------VKEYLIHVLHCA
>Trypanosoma_cruzi_1
-PRAVNR----------------------------QRGPG-WTGSRKMGRYERNAQHR----ILRGSSSE-SLMSSLYRLNVSRLPL--IGEAPLCTFAEIDRRVNPR----LSKLWREHHGGMGAAPSSCR------CSVTAGAVPMPC-------ADACSVLA-VSRELVHLVFPYTLSINVDEDNTVKMAS------VERHLTHVLHCV
>Trypanosoma_cruzi_2
-PRAVNR----------------------------QRGPG-WTGSRKMGRYERNAQHR----ILQGSPSE-SLISSLYRLNVSRLPL--IGEAPLCTFAEIDRRVNPR----LSKLWQEHHGGMGAAPSSCR------CSVTAGAVPMPC-------ADACSVLA-VSRELVHLVFPYTLSINVDGDNTVKMAS------VERHLTHVLHCV
