# Supplementary material for: The protein subunit of telomerase displays patterns of dynamic evolution and conservation across different metazoan taxa
Source: BMC Evol Biol. 2017 Apr 26;17:107. doi: 10.1186/s12862-017-0949-4 (PMC5405514; doi:10.1186/s12862-017-0949-4)
Supplement: Supplementary file 46 — Multiple sequence alignment of the N-terminal linker region in C. owczarzaki. (FASTA 313 bytes) [file 12862_2017_949_MOESM46_ESM.fasta]

>Capsaspora_owczarzaki
PARKQPKSSS-------SWHVVPVSDSTERTSAPSTSNMPFDVTDVSDDKADQPPANPVASYATTYLPRSRIFYSLVKATRFPKSHCLNRFEPSTRSAEQLVMRILHPASEP--AGKANQTPIKSKHQRVPSRLAPL
>Homo_sapiens
PARPAEEATSLEGALSGTRHSHPSVGRQHHAGPPSTSRPP---------RPWDTPCPPV------YAETKHFLYSSGDKEQLRPSFLLSSLRPSLTGARRLVETIF-LGSRPWMPGTPRRLP------RLPQRYWQM
