# Supplementary material for: The protein subunit of telomerase displays patterns of dynamic evolution and conservation across different metazoan taxa
Source: BMC Evol Biol. 2017 Apr 26;17:107. doi: 10.1186/s12862-017-0949-4 (PMC5405514; doi:10.1186/s12862-017-0949-4)
Supplement: Supplementary file 47 — Multiple sequence alignment of the N-terminal linker region in piroplasmids. (FASTA 455 bytes) [file 12862_2017_949_MOESM47_ESM.fasta]

>Theileria_parva_strain_Muguga
SGKKAQKVGCKWSKMVI------YRRFLYFKRGNTRENIPFKTVFDSFDNNKT-TLWKFFTFIIFNNRYYSESLKERKESLNCFLKLSN-NKIPTN-ENDNTGPKSVKSRKTLLQGLFSHFSKF
>Theileria_annulata_strain_Ankara
SGKKQLSVGSKWSNMVI------YRKFIYFRRGNSKKNIPFKTIFDSMDRDKT-TLWTFFTFIIFNNRYYSENLKERKECLDWFLKLLNINKISTDKKHKNNGPKSVKFSKNLLQGLFAEFSKF
>Babesia_bovis
SGSKLISQELIYPVMSINPSGHGHRKKPTLPSSVDTRYTRLHHVFESFNNTRDWYTWYTLRYILFDKKFFDPSFHERRSSMKSFIRDLSTGRHIT---------KPGRIRGSLLRGLFKYFKMF
