# Supplementary material for: The protein subunit of telomerase displays patterns of dynamic evolution and conservation across different metazoan taxa
Source: BMC Evol Biol. 2017 Apr 26;17:107. doi: 10.1186/s12862-017-0949-4 (PMC5405514; doi:10.1186/s12862-017-0949-4)
Supplement: Supplementary file 48 — Multiple sequence alignment of the N-terminal linker region in ants. (FASTA 1019 bytes) [file 12862_2017_949_MOESM48_ESM.fasta]

>Dinoponera_quadriceps
AFIPINKYNSEVKLFESRSQLRK-TACTRAKISKFHILETENTSQDIFHKIISMKVGLQE-NDEHI---------DFSNISPTLSPILEKFKKQHKKFKYLDELK
>Harpegnathos_saltator
KSVSIESYNSIVKLFESRSLLRK-MSCTKAKISKYHILEAENNIQDICHKIIRTNVGTND---KNI---------NFDNIIPTISPILDKFKALHIRFKYFDELK
>Wasmannia_auropunctata
CSIPLKKYNSTVKLFQSRCQMRK-TNRTTAKISKYHILESKYTGRDICRKILDTDIGLTSECYRNI---------NLDSIIPALSRIMEMFKNRHNKYNYADKLK
>Vollenhovia_emeryi
SSVPLESYRSKVKLFSSRCLLRK-TGCTTAKISKYHILESKNTGRDICRNILDTDIGLGG-CYRNI---------NLDSVIPALSPILESFKIRHNRFNYLDKLK
>Solenopsis_invicta
SFIPSTRYNCKVRLFESRSRIRQ-TSRTTAKISKYHILESRNTVQDICRKILDRDIGLVK-PYRSI---------NLDHVIPALSPILKSFKDRHNRFNYFDKLK
>Linepithema_humile
K---IKIYKATVNLFASRCRIRK-TKSTTAKISKYHILEYGNTGQDICRKILSTDVGLSK-NDKNI---------DVNRVIPMLSLILEKFKNRHNRFNYFDKLK
>Camponotus_floridanus
TTVPIDEYNSTVNLCSSRCQIRK-TGCTTAKISKYHILENGNTGQEICCNILNTDIGLNG-YYKNINYKNTFYKNNFNIVISILSPILEKFRIQHNRFNYHEELK
>Cerapachys_biroi
SSVPLKDYNSMVNLFASRCQMREGINPTKAQISRYHILERGNTGREICRRIIGTHIGPSR-SYS-----------NFDNVIPALSPILESFKNQHNRFNYLDKLK
