# Supplementary material for: The protein subunit of telomerase displays patterns of dynamic evolution and conservation across different metazoan taxa
Source: BMC Evol Biol. 2017 Apr 26;17:107. doi: 10.1186/s12862-017-0949-4 (PMC5405514; doi:10.1186/s12862-017-0949-4)
Supplement: Supplementary file 49 — Multiple sequence alignment of the N-terminal linker region in bees. (FASTA 954 bytes) [file 12862_2017_949_MOESM49_ESM.fasta]

>Dufourea_novaeangliae
-MDDSTLESVKEVFGTDFQQYCKRHKITLKKDKCGTFMVPNVNILTECIDILDRSKFKINDRLMKIQKPKASLNSGDN--------------KKQHFKRLP-------KDGKNNNRKKQNFYEKTRDISPNLFLTNLPLQIYVYDTSSILPSHTIHTVSTDYILNTAKTGNEIYEFIVKDTMKDVVIVNFETSISFISSLLKQFQTRHKRFHYSSVLQ
>Megachile_rotundata
-MDNITAENAKEVFGTHFQQYCLDHQIILTKNKCGAFMVPNIGALKQCLQFLDELKLKLHCKLKKMQTSSPIDLNYENQYHNGQSMSICNCCLKYLVYIIDAIILGICKQYKFCTKKKQIVCEEITNTHPN-YFTNLALKIYLYDSSQILPSYTCRSIPIQCILDTSKSGNEIYEFIINTIKSDVIITDYEASIPAMSALLEEFKKRHKKFHYFSILK
>Apis_mellifera
MMDNFTLQSLKKDFGTYFQQYCLHHKILIKKNKCNAFIVSNVCDLKKCIAAVNCLKFNINRKLKKLQTDALFINSLNPIYYIPK--------LDEQYKIQEKINRNDNQDKQYKIKKKKNFHKEIT--YHNIFLNNLNLNIFLCNTSQILPYYTNYKSFSICILNIDKKGHEIYDFITKGNRKDAIAINYEDYF----LLIEKFQNRHKKFNYYSVLK
>Bombus_impatiens
-MDHFTTRSAK--------------------------------------------------------------------------------------------NHSTQIRTKTKTEKRKMFPKENV--YHNLQYMKKELTISLYNTSSCLPSYKSYTSLKECLFNKAETGKEIYQFIVERTMTNNIVADYEGSIPLVSPILEQFKKRHTKFHYFSVLK
