# Supplementary material for: The protein subunit of telomerase displays patterns of dynamic evolution and conservation across different metazoan taxa
Source: BMC Evol Biol. 2017 Apr 26;17:107. doi: 10.1186/s12862-017-0949-4 (PMC5405514; doi:10.1186/s12862-017-0949-4)
Supplement: Supplementary file 50 — Multiple sequence alignment of the N-terminal linker region in lepidopterans. (FASTA 345 bytes) [file 12862_2017_949_MOESM50_ESM.fasta]

>Amyelois_transitella
IMEEAVCFSQSFVDKQNVRSFSNIVKPNLLKEDAP--FLLHVLKDEKLVS
>Bombyx_mori
-MNTPICFSKYFVDKYNLRSFDNVLKSKVFSYDDS-TFCLYLLKSETSIS
>Papilio_machaon
-MDNPICFSHYFINKQNIRTYKNVLNLKYLKEKDSKVFCEYIFEDKCFVD
>Papilio_polytes
-M-EPICFSHYFINKQNVRTFKNILNLKYLKVNDIKVLCEYLFEDKCLVD
>Plutella_xylostella
-MDLPVNLSQTFVNKQNVRSFGNIVSANTMKAKTT-EFLHQIFLTVALVS
