# Supplementary material for: The protein subunit of telomerase displays patterns of dynamic evolution and conservation across different metazoan taxa
Source: BMC Evol Biol. 2017 Apr 26;17:107. doi: 10.1186/s12862-017-0949-4 (PMC5405514; doi:10.1186/s12862-017-0949-4)
Supplement: Supplementary file 51 — Multiple sequence alignment of the N-terminal linker region in molluscs. (FASTA 159 bytes) [file 12862_2017_949_MOESM51_ESM.fasta]

>Crassostrea_gigas
NPYKYHLYLAQSYL--YSSDYREKFPASHVL
>Aplysia_californica
SEYTWLNFHTTSFQERLNKNYFIYSGEDSKL
>Biomphalaria_glabrata
NVYTRVLFLSTSKLEKLSTDYFSEHPNNDVL
