# Supplementary material for: The protein subunit of telomerase displays patterns of dynamic evolution and conservation across different metazoan taxa
Source: BMC Evol Biol. 2017 Apr 26;17:107. doi: 10.1186/s12862-017-0949-4 (PMC5405514; doi:10.1186/s12862-017-0949-4)
Supplement: Supplementary file 52 — Multiple sequence alignment of the N-terminal linker region in vertebrates. (FASTA 3 kb) [file 12862_2017_949_MOESM52_ESM.fasta]

>Ornithorhynchus_anatinus
FIDRKRLLY--SSRDLKERLPRSFPLNRLRGDPAGGRG----------LVEAIFLAGSLREGRRDPAGRRLGRKKRRLPGRYWRMRHVFRELLQNHGRCPYGVLLRKSCPV
>Monodelphis_domestica
YINRKRFLY--SAWNFRECLPTSFLLNRLHDSLSGGQK----------LVETIFLTSHLFGQKGDPQQQRTPWKKRRLPKRYWQMRPLFKELIQNHRKCPYFILLKKNFSK
>Sarcophilus_harrisii
YINRKRFLY--SGRNFRECLPASFMLNRLHDSLSGGQR----------LVETIFLNSHLFELKGDPHQQKTPWKNRRLPKRYWQMRHLFKELIQNHRKCPYFMLLKKNCPL
>Macaca_mulatta
YAETKHFLY--SSG-DKEQLRPSFLLNSLRPSLTGARR----------LVETIFLGSR-------PWMPGTPRRPPRLPQRYWQMRPLFLELLGNHAQCPYGALLKTHCPL
>Pan_trogldytes
YAETKHFLY--SSG-DKEQLRPSFLLSSLRPSLTGARR----------LVETIFLGSR-------PWMPGTPRRLPRLPQRYWQMRPLFLELLGNHAQCPYGVLLKTHCPL
>Homo_sapiens
YAETKHFLY--SSG-DKEQLRPSFLLSSLRPSLTGARR----------LVETIFLGSR-------PWMPGTPRRLPRLPQRYWQMRPLFLELLGNHAQCPYGVLLKTHCPL
>Otolemur_garnettii
YAETSHFLY--CSG-DKERLRPSFLLSSLRPSLAGARK----------LIEHIFLGPT-------PRRAGLSRRRHRLPQRYWNMRPLFRELLGNHARCPYGALLRTHCPL
>Ailuropda_melanoleuca
HPETKHFLY--SSG-GRERLRSSFLLSALPPSLTGARK----------LVETIFLGSR-------PGRLGAARRSRRLPTRYWRMRPLFQELLGNHARCPYRALLRTHCPL
>Sus_scrofa
AAETKRFLY--CSG-SKEGLRRSFLLCSLPPSLAGAGR----------LVEVIFLASK-------PGQPGA----RRVPARYWRMRPLFRELLKNHARCPYKALLRAHCPL
>Ictidomys_tridecemlineatus
QVEVKCFLY--SYSRGREQLHPSFPLSSLRPSLSGAQR----------LVETIFLGPV-------PLQLGVPGRTHRLSPRYGQMRPLFRELLANHAQCPYLALLRMHCPL
>Mus_musculus
FIETRHFLY--SRGDGQERLNPSFLLSNLQPNLTGARR----------LVEIIFLGSR-------PRTSGPLCRTHRLSRRYWQMRPLFQQLLVNHAECQYVRLLRSHCRF
>Dasypus_novemcinctus
YVETQRFLY--ASG-AQERLPRAFLLSALPGSLAGASR----------LVRAVFLRPL-------PPARGAPARPQRLPPRYWRMRPLFRELLGNHARCPYGALLRSHCPL
>Myotis_lucifugus
VAETKQFLY--CSG-GRERLRSSFLLNSLQPSLTGAQR----------LVETIFLDSK-------PLQRGTPRRTRRLPTRYWRMRPLFQELLGNHARCPYGALLREHCPL
>Xenopus_tropicalis
FIEIGRTLY--SSISFKKGFSESFILNSLDCTPSGSQK----------LVETIFLNNFLTEQNFDQPKRDENFR-SKLPKRYWRMRKYFQELIQNHKNFPYLVYLNKHCPV
>Pelodiscus_sinensis
YIGRKCLLY--SSRSFQECFPKSFLLNRLKGCKAGGQR----------LVETIFLNSKMLAEKFNKNQLNYTWKKKRLPKRYWQMRDVFQKLLKNHAKCPYLVLLKKNCPV
>Anolis_carolinensis
SFKRYSLLY--CHRQLHECLPNSFVLNKLKGSPSGGQS----------LVEIVFFTSQIPKQ-LDSSNQSHSKRKKRLPKRYWQMRGLFQELLQKHAKCPYLGILKRNCPI
>Ficedula_albicollis
YIEKKSLLY--SCRSFHEGFPKSFILNHLQDSQAGGRR----------LVEAIFFSQNQVQQRHNQSLPKRQRRKKALPRRYQQMRHTFQQLLKNHGKCAYLALLRKNCPI
>Taeniopygia_guttata
YIERKSLLY--SCRSFQECFPKSFVLNRLQGSQAGGRQ----------LVEAIFLSQNQVQQRHNQSLPKHKRRKKTLPKRYWQMRHTFQQLLMNHGKCAYLALLKKNCPV
>Gallus_gallus
YFEKKFLLY--S-RSYQEYFPKSFILSRLQGCQAGGRR----------LIETIFLSQNPLKEQQNQSLPQQKWRKKRLPKRYWQMREIFQKLVKNHEKCPYLVFLRKNCPV
>Meleagris_gallopavo
YFEKKFLLY--S-RSYQEYFPKSFILSRLQGCQAGGRQ----------LIETIFLSQNPLKEKQNQSLKQQKWRKKRLPKRYWQMREIFQKLLKNHEKCPYLVFLRKNCPV
>Danio_rerio
SIRVLSMLY--NGRGMK-----NFLLNRKLKGVGGARRMQ-----GEDLVRMIFLQS-----------ESNDSKPKKLPKRFFAMVPLFSRLLRQHRKCPYRLFLQRKCAG
>Oryzias_latipes
FIRTLGFLY--GGRGMH-----GFCLNRKRRTAAGPRRLQ-----GQDLVRLVFFEGL-------PYLNGQERKPKKLPLRYFNMVPVFGRLLQRHRKCRYSSVLHRMCPV
>Gasterosteus_aculeatus
FIRTLGFLY--GGRGMR-----GFLLNKKKKTPGGGRRLQ-----GQDLVRVVFFEGL-------AYLSGAERKPKKLPRRFLNVVPVFGRLLRLHRRCPYSRTLQKMCPV
>Oreochromis_niloticus
FIRTLGFLY--GGRGMR-----GFLLNRRKKTAHGSRRLQ-----GQDLVRIVFFEGL-------AYLNGVERKPKKLPQRFFGMVPLFRQLLQQHRSCSYTKILQRLCPS
>Xiphophorus_maculatus
FIRTLGFLY--GGRGLH-----SFLLNRKKKSTDGSRRLQ-----GKDLIRVVFFEGL-------MYLNGLERKPKKLPQRFFNMVPLFSRLLRQHKKCPYSKILQRICPL
>Poecilia_formosa
FIRTLGFLY--GGRGLH-----SFLLNRKKKSVDGSRRLQ-----GKDLIRVVFFEGL-------MYLNGSERKPKKLPQRFFNMVPLFSRLLRQHKKCPYSKILQRICPL
>Takifugu_rubripes
FMRTLGFLY--GGRGMR-----SFLLNRKKKTAEGFRKIQ-----GRDLIRIVFFEGV-------LYLNGLERKPKKLPRRFFNMVPLFSQLLRQHRRCPYSRLLQKTCPL
>Tetraodon_nigroviridis
FIRALGFLY--GSQGMR-----SFLLNRKKKAADGYRRIQ-----GRDLIRIVFFEGV-------AYLKGLERKPKRLPRRFFNMVPLFSQMLRRHRRCAYRRLLQKMCPL
>Lepisosteus_oculatus
FFKAQSMLY--S--SFK-----SSVLSKQPKVQSRADPVKQINSNAEDLVKDIFLCR-----------KGFDGR-KKIPKRFKSMLGTFSQLLKNHRKCPFHLFLERTCSE
